# Supplementary material for: The prediction of protein-protein interaction networks in rice blast fungus
Source: BMC Genomics. 2008 Nov 2;9:519. doi: 10.1186/1471-2164-9-519 (PMC2601049; doi:10.1186/1471-2164-9-519)
Supplement: Additional file 1 — The predicted PPIs in M. grisea. This file contains all the predicted protein-protein interaction pairs in M. grisea. For each predicted PPI pair, we list the corresponding BROAD accession numbers for two proteins, the two nominal p-values based on GO terms and the expression correlation, the prediction score S, the annotated Pfam interacting domain pair (if available), and the organisms that the inference came from. [file 1471-2164-9-519-S1.txt]

# The full list of the predicted PPIs of M. grisea
# For each predicted PPI pair, the corresponding BROAD accession numbers for two proteins are shown in the first two columns.
# "Prediction_score" means the prediction score S. 
# "Organisms" indicates which organisms the inference comes from.
# "p-value_1" is the GO terms-based p-value.
# "p-value_2" is the expression correlation based p-value.
# "iPfam_domain_pair" stands for the annotated iPfam domain pair for the predicted PPI.
# "-" means the corresponding data is not available.
Protein_a	Protein_b	Prediction_score	Organisms	p-value_1	p-value_2	iPfam_doamin_pair
MGG_05565	MGG_05565	2	ecoli	-	-	-
MGG_10828	MGG_10828	2	yeast	-	-	-
MGG_06645	MGG_06645	2	ecoli	-	-	PF00439 PF00439
MGG_01032	MGG_01032	2	human	-	-	-
MGG_00436	MGG_00436	2.009	ecoli	-	-	-
MGG_01032	MGG_05278	2.009	human	-	0.94925	-
MGG_02598	MGG_09295	2.009	ecoli	-	-	-
MGG_09295	MGG_09295	2.017	ecoli	-	-	-
MGG_00436	MGG_05673	2.021	ecoli	0.21704	0.48971	-
MGG_03817	MGG_03817	2.025	human	-	-	-
MGG_09457	MGG_09457	2.025	ecoli	-	-	-
MGG_00174	MGG_05278	2.025	human	0.13514	0.84367	-
MGG_00436	MGG_03019	2.025	ecoli	0.21704	0.37127	-
MGG_03372	MGG_05193	2.033	ecoli	0.29372	0.21774	-
MGG_02407	MGG_02407	2.033	human	-	-	PF00403 PF00403
MGG_04645	MGG_04645	2.033	ecoli	-	-	-
MGG_00843	MGG_00843	2.033	human	-	-	-
MGG_03372	MGG_09295	2.033	ecoli	-	-	-
MGG_01438	MGG_01438	2.033	ecoli	-	-	-
MGG_00811	MGG_00811	2.033	ecoli	-	-	PF01926 PF01926
MGG_03195	MGG_03195	2.033	yeast	-	-	-
MGG_00174	MGG_00174	2.033	human	-	-	-
MGG_06403	MGG_06403	2.033	human	-	-	PF00169 PF00169
MGG_13834	MGG_13834	2.041	ecoli	-	-	-
MGG_06511	MGG_11350	2.045	ecoli	0.21704	0.62582	-
MGG_07097	MGG_07097	2.049	ecoli	-	-	PF03473 PF03473
MGG_05255	MGG_05255	2.049	yeast	-	-	-
MGG_04964	MGG_08203	2.049	fly	0.57259	0.88055	-
MGG_08305	MGG_08305	2.049	human	-	-	PF00328 PF00328
MGG_06957	MGG_06957	2.049	ecoli	-	-	-
MGG_03676	MGG_04557	2.053	elegans	0.7345	0.981	-
MGG_13222	MGG_13222	2.057	human	-	-	-
MGG_04772	MGG_04772	2.057	yeast	-	-	-
MGG_06511	MGG_06511	2.057	ecoli	-	-	PF02779 PF02779
MGG_04409	MGG_11251	2.057	yeast	-	-	-
MGG_02736	MGG_02736	2.057	human	-	-	-
MGG_00780	MGG_11251	2.057	yeast	-	-	-
MGG_00288	MGG_00874	2.057	yeast	0.46308	0.99151	-
MGG_00780	MGG_01250	2.057	yeast	0.34874	0.94797	-
MGG_01250	MGG_04409	2.057	yeast	0.10784	0.63341	-
MGG_04668	MGG_11778	2.061	yeast	-	-	-
MGG_01250	MGG_07272	2.064	yeast	0.40374	0.30706	-
MGG_06468	MGG_06629	2.064	yeast	0.00476	0.31465	-
MGG_05439	MGG_05439	2.064	human	-	-	-
MGG_07272	MGG_11251	2.064	yeast	-	-	-
MGG_09265	MGG_10830	2.068	yeast	0.07262	0.88718	-
MGG_00174	MGG_01135	2.068	human	0.08816	0.82774	-
MGG_03071	MGG_11778	2.068	yeast	0.00667	-	-
MGG_01599	MGG_06629	2.068	yeast	0.13514	0.26689	-
MGG_05673	MGG_14004	2.072	ecoli	0.57259	0.42302	-
MGG_05278	MGG_12138	2.072	human	0.29372	0.66922	-
MGG_01843	MGG_01843	2.072	human	-	-	PF01161 PF01161
MGG_03019	MGG_14004	2.076	ecoli	-	0.03143	-
MGG_04508	MGG_11251	2.079	yeast	-	-	-
MGG_00780	MGG_12636	2.079	yeast	0.01039	0.91749	-
MGG_13202	MGG_13202	2.079	human	-	-	-
MGG_01843	MGG_05314	2.079	human	-	0.52981	-
MGG_01250	MGG_04508	2.079	yeast	0.34874	0.8924	-
MGG_03687	MGG_04105	2.079	yeast	-	0.05458	-
MGG_12162	MGG_12162	2.079	ecoli	-	-	-
MGG_03019	MGG_09573	2.079	ecoli	0.00476	0.13985	-
MGG_01813	MGG_05278	2.079	human	0.07262	0.59291	-
MGG_01232	MGG_02606	2.083	yeast	0.00006	-	-
MGG_03203	MGG_09464	2.083	ecoli	0.00476	0.01613	-
MGG_07667	MGG_11778	2.083	yeast	0.7345	-	-
MGG_03018	MGG_03018	2.086	ecoli	-	-	-
MGG_04359	MGG_04359	2.086	yeast	-	-	PF00010 PF00010
MGG_09534	MGG_09534	2.086	ecoli	-	-	-
MGG_06378	MGG_09457	2.086	ecoli	0.29372	0.27838	-
MGG_01480	MGG_01480	2.086	ecoli	-	-	-
MGG_05673	MGG_09529	2.086	ecoli	0.00286	0.93605	-
MGG_09685	MGG_09685	2.086	ecoli	-	-	PF00596 PF00596
MGG_04539	MGG_05522	2.09	human	-	0.49088	-
MGG_06378	MGG_12537	2.09	ecoli	-	-	-
MGG_01509	MGG_03195	2.09	yeast	0.04662	0.0883	-
MGG_01250	MGG_06175	2.09	yeast	0.7345	0.78859	-
MGG_05673	MGG_06378	2.09	ecoli	0.00476	0.43234	-
MGG_06175	MGG_11251	2.09	yeast	-	-	-
MGG_00999	MGG_06629	2.09	yeast	0.00161	0.77419	-
MGG_01250	MGG_05701	2.093	yeast	0.13514	0.90433	-
MGG_05701	MGG_11251	2.093	yeast	-	-	-
MGG_04025	MGG_04107	2.093	fly	0.57259	0.13227	-
MGG_01692	MGG_01692	2.093	human	-	-	PF00194 PF00194
MGG_06911	MGG_06911	2.093	ecoli	-	-	-
MGG_04973	MGG_04973	2.093	human	-	-	-
MGG_07098	MGG_07098	2.093	ecoli	-	-	PF06470 PF06470
MGG_02429	MGG_02429	2.093	ecoli	-	-	-
MGG_12636	MGG_12814	2.093	yeast	0.00236	0.40214	-
MGG_03019	MGG_06378	2.093	ecoli	0.00476	0.63087	-
MGG_03152	MGG_05742	2.093	ecoli	0.00006	0.01357	-
MGG_00838	MGG_03372	2.097	ecoli	-	0.61313	-
MGG_01511	MGG_12571	2.1	ecoli	-	0.51881	-
MGG_05348	MGG_05348	2.1	ecoli	-	-	PF00857 PF00857
MGG_00874	MGG_07667	2.1	yeast	0.7345	0.93469	-
MGG_05701	MGG_12124	2.1	yeast	0.34874	0.64104	-
MGG_01511	MGG_04236	2.1	ecoli	-	0.86337	-
MGG_03861	MGG_05367	2.1	ecoli	-	0.52738	-
MGG_03484	MGG_03484	2.1	ecoli	-	-	-
MGG_06190	MGG_06190	2.1	ecoli	-	-	PF00730 PF00730
MGG_03071	MGG_12636	2.104	yeast	0.00079	0.45729	-
MGG_04876	MGG_12636	2.104	yeast	0.34874	0.52738	-
MGG_06076	MGG_06076	2.107	yeast	-	-	-
MGG_05367	MGG_05367	2.107	ecoli	-	-	-
MGG_14004	MGG_14004	2.107	ecoli	-	-	PF00075 PF00075
MGG_00174	MGG_04009	2.107	human	0.00236	0.03046	-
MGG_06677	MGG_06677	2.107	human	-	-	-
MGG_07482	MGG_12636	2.107	yeast	0.57259	0.92811	-
MGG_10832	MGG_12636	2.111	yeast	0.01478	0.83172	-
MGG_04009	MGG_08203	2.111	human	0.00578	0.97966	-
MGG_00364	MGG_00525	2.111	fly	-	0.59415	-
MGG_03057	MGG_07667	2.114	yeast	0.21704	0.69365	-
MGG_07877	MGG_07877	2.114	human	-	-	PF00326 PF00326
MGG_06003	MGG_11251	2.114	yeast	-	-	-
MGG_01250	MGG_09007	2.114	yeast	-	-	-
MGG_09007	MGG_11251	2.114	yeast	-	-	-
MGG_01250	MGG_06003	2.114	yeast	0.00079	0.37471	-
MGG_04008	MGG_05673	2.114	ecoli	0.00476	0.52493	-
MGG_03645	MGG_03645	2.114	ecoli	-	-	PF00206 PF00206
MGG_06995	MGG_09295	2.117	ecoli	-	-	-
MGG_03484	MGG_09529	2.117	ecoli	0.24532	0.40671	-
MGG_00849	MGG_01826	2.121	yeast	-	0.87533	-
MGG_08801	MGG_08801	2.121	human	-	-	-
MGG_05481	MGG_05481	2.121	ecoli	-	-	PF00583 PF00583
MGG_03071	MGG_07667	2.121	yeast	0.7345	0.87004	-
MGG_00251	MGG_00251	2.121	ecoli	-	-	-
MGG_04981	MGG_04981	2.121	ecoli	-	-	-
MGG_01194	MGG_01194	2.121	elegans	-	-	PF03061 PF03061
MGG_03372	MGG_04008	2.121	ecoli	0.00476	0.51026	-
MGG_00598	MGG_09262	2.121	human	0.05802	0.75463	-
MGG_03222	MGG_03222	2.121	human	-	-	-
MGG_02661	MGG_04508	2.124	fly	-	0.64872	-
MGG_03195	MGG_06311	2.124	fly	0.17412	0.03241	-
MGG_05673	MGG_06995	2.124	ecoli	0.00286	0.76109	-
MGG_09529	MGG_09573	2.124	ecoli	0.00476	0.04347	-
MGG_03661	MGG_03661	2.127	human	-	-	-
MGG_01208	MGG_01208	2.127	human	-	-	-
MGG_00162	MGG_06427	2.127	yeast	0.00013	-	-
MGG_00735	MGG_13834	2.127	ecoli	-	0.20813	-
MGG_03372	MGG_06995	2.13	ecoli	0.00476	0.99934	-
MGG_00735	MGG_03372	2.13	ecoli	0.29372	0.97966	-
MGG_00631	MGG_06310	2.134	human	-	-	-
MGG_05210	MGG_06097	2.134	yeast	0.00059	0.17604	-
MGG_07667	MGG_07667	2.134	yeast	-	-	-
MGG_01509	MGG_05701	2.134	yeast	0.04662	0.38606	PF01423 PF01423
MGG_00522	MGG_01250	2.134	yeast	0.46308	0.43354	-
MGG_01848	MGG_04668	2.134	yeast	-	0.37358	-
MGG_04008	MGG_12162	2.134	ecoli	0.34874	-	-
MGG_11667	MGG_11667	2.134	human	-	-	-
MGG_00522	MGG_11251	2.134	yeast	-	-	-
MGG_02598	MGG_03548	2.134	ecoli	0.57259	0.63214	-
MGG_09567	MGG_09567	2.134	human	-	-	-
MGG_01250	MGG_07189	2.137	yeast	0.01842	0.47888	-
MGG_04980	MGG_07394	2.137	yeast	0.29372	0.71168	-
MGG_09301	MGG_12636	2.137	yeast	0.01039	0.58412	-
MGG_07189	MGG_11251	2.137	yeast	-	-	-
MGG_02933	MGG_03687	2.14	yeast	-	0.47288	-
MGG_00548	MGG_00548	2.14	human	-	-	-
MGG_00838	MGG_00838	2.14	ecoli	-	-	PF01035 PF01035
MGG_00838	MGG_06378	2.14	ecoli	-	0.98493	-
MGG_03687	MGG_07383	2.14	yeast	0.21704	0.30815	-
MGG_04869	MGG_04869	2.14	ecoli	-	-	PF07859 PF07859
MGG_00843	MGG_07084	2.143	human	-	0.10099	-
MGG_03372	MGG_08825	2.143	ecoli	0.29372	0.60165	-
MGG_04412	MGG_05462	2.143	yeast	-	0.01187	-
MGG_01250	MGG_02512	2.143	yeast	0.10784	0.78992	-
MGG_02736	MGG_09242	2.143	human	-	0.401	-
MGG_02512	MGG_11251	2.143	yeast	-	-	-
MGG_03548	MGG_05673	2.146	ecoli	0.57259	0.10404	-
MGG_01509	MGG_06877	2.146	yeast	0.08816	0.22365	-
MGG_01235	MGG_03956	2.146	fly	0.00667	0.69365	-
MGG_05865	MGG_05865	2.146	human	-	-	-
MGG_00288	MGG_10740	2.146	yeast	0.46308	0.52615	-
MGG_01652	MGG_05621	2.146	human	0.08816	0.56551	-
MGG_01652	MGG_05737	2.146	elegans	0.21704	0.01222	-
MGG_03372	MGG_05260	2.146	ecoli	0.05802	-	-
MGG_03071	MGG_06315	2.146	yeast	0.07262	0.7001	-
MGG_06366	MGG_11338	2.146	yeast	0.00013	-	-
MGG_00967	MGG_07084	2.149	human	0.29372	0.86068	-
MGG_01325	MGG_03956	2.149	yeast	0.08816	0.87133	-
MGG_09464	MGG_10651	2.149	ecoli	0.00476	0.39292	-
MGG_01235	MGG_06509	2.152	human	0.34874	0.39179	-
MGG_04351	MGG_13209	2.152	yeast	0.7345	-	-
MGG_02486	MGG_02486	2.152	ecoli	-	-	PF01975 PF01975
MGG_00288	MGG_03895	2.152	yeast	0.46308	0.40558	-
MGG_01318	MGG_13711	2.152	elegans	-	0.9215	-
MGG_01858	MGG_01858	2.152	ecoli	-	-	-
MGG_06014	MGG_06014	2.152	ecoli	-	-	PF00730 PF00730
MGG_03372	MGG_03548	2.152	ecoli	0.57259	0.03747	-
MGG_01632	MGG_06654	2.155	fly	0.7345	0.06416	-
MGG_00524	MGG_03484	2.155	fly	0.17412	0.69365	-
MGG_01117	MGG_06730	2.155	fly	-	0.90166	-
MGG_01250	MGG_03895	2.155	yeast	0.13514	0.66414	-
MGG_05680	MGG_07807	2.155	fly	-	0.51267	-
MGG_05428	MGG_07667	2.155	yeast	0.7345	0.4849	-
MGG_06995	MGG_14004	2.155	ecoli	0.57259	0.62196	-
MGG_03612	MGG_11784	2.155	fly	0.46308	0.46326	-
MGG_03895	MGG_11251	2.155	yeast	-	-	-
MGG_04008	MGG_09529	2.158	ecoli	0.00476	0.47288	-
MGG_00509	MGG_01250	2.158	yeast	-	0.37358	-
MGG_00631	MGG_09330	2.158	human	-	0.33446	-
MGG_05213	MGG_05213	2.158	yeast	-	-	-
MGG_06995	MGG_09573	2.158	ecoli	0.00476	0.42418	-
MGG_03895	MGG_04351	2.158	yeast	-	0.74037	-
MGG_05680	MGG_11784	2.158	fly	0.21704	0.33335	-
MGG_00509	MGG_11251	2.158	yeast	-	-	-
MGG_04331	MGG_05193	2.161	ecoli	-	0.05337	-
MGG_04331	MGG_09295	2.161	ecoli	-	-	-
MGG_02938	MGG_14070	2.161	yeast	0.40374	-	-
MGG_03071	MGG_05621	2.161	human	0.40374	0.66283	-
MGG_01509	MGG_07754	2.161	yeast	0.04662	0.15458	PF01423 PF01423
MGG_09347	MGG_12636	2.161	yeast	0.46308	0.20134	-
MGG_02600	MGG_09574	2.161	yeast	-	0.563	-
MGG_03214	MGG_06378	2.161	ecoli	0.21704	0.8819	-
MGG_02820	MGG_05180	2.164	yeast	0.00079	0.49088	-
MGG_01509	MGG_02462	2.164	yeast	0.04662	0.28674	PF01423 PF01423
MGG_11518	MGG_11518	2.164	human	-	-	-
MGG_02807	MGG_03733	2.164	human	0.0296	0.44894	-
MGG_09867	MGG_09867	2.164	human	-	-	PF00583 PF00583
MGG_01509	MGG_05019	2.164	yeast	0.04662	0.08684	PF01423 PF01423
MGG_03520	MGG_06316	2.164	yeast	-	0.62962	-
MGG_02514	MGG_06680	2.164	human	0.57259	0.12569	-
MGG_05097	MGG_09867	2.167	human	-	0.48971	-
MGG_06995	MGG_09529	2.167	ecoli	0.00236	0.18614	-
MGG_01611	MGG_06952	2.167	fly	0.01842	0.15015	-
MGG_01663	MGG_11778	2.167	yeast	0.00667	-	-
MGG_05375	MGG_06076	2.167	yeast	0.17412	0.84231	-
MGG_04351	MGG_10319	2.167	yeast	0.57259	0.48369	-
MGG_04331	MGG_05673	2.167	ecoli	-	0.20911	-
MGG_02946	MGG_10740	2.167	yeast	0.21704	0.981	-
MGG_06025	MGG_06025	2.17	yeast	-	-	-
MGG_04009	MGG_04009	2.17	human	-	-	PF00170 PF00170
MGG_01589	MGG_07276	2.17	yeast	-	0.76495	-
MGG_04175	MGG_05019	2.17	yeast	0.10784	0.30376	-
MGG_07095	MGG_12537	2.17	human	-	-	-
MGG_03676	MGG_06916	2.17	elegans	0.0296	0.43116	-
MGG_03071	MGG_12164	2.17	yeast	0.00667	0.78597	-
MGG_06378	MGG_06995	2.17	ecoli	0.00476	0.40439	-
MGG_05428	MGG_06045	2.17	yeast	0.57259	0.21583	-
MGG_13842	MGG_13842	2.17	ecoli	-	-	-
MGG_01760	MGG_03074	2.17	fly	0.57259	0.43472	-
MGG_02390	MGG_11455	2.17	yeast	0.7345	0.81341	-
MGG_01250	MGG_10322	2.173	yeast	0.07262	0.30376	-
MGG_03520	MGG_10522	2.173	yeast	0.46308	0.00692	-
MGG_00802	MGG_02477	2.173	human	-	0.66027	-
MGG_00371	MGG_05534	2.173	elegans	0.46308	0.14929	-
MGG_03195	MGG_09256	2.173	yeast	-	0.61694	-
MGG_01325	MGG_03520	2.173	yeast	0.57259	0.72214	-
MGG_10322	MGG_11251	2.173	yeast	-	-	-
MGG_03984	MGG_12162	2.173	ecoli	0.34874	-	-
MGG_02599	MGG_04351	2.173	yeast	0.7345	0.55813	-
MGG_04720	MGG_09574	2.173	human	0.03763	0.47288	-
MGG_03484	MGG_03548	2.173	ecoli	-	0.07766	-
MGG_04038	MGG_12636	2.173	yeast	0.00759	0.86736	-
MGG_00708	MGG_06435	2.173	yeast	0.00314	0.63214	-
MGG_04007	MGG_06629	2.176	yeast	0.08816	0.20228	-
MGG_02946	MGG_04741	2.176	yeast	0.21704	0.6449	-
MGG_01325	MGG_02730	2.176	yeast	0.57259	0.83831	-
MGG_04626	MGG_12162	2.176	ecoli	0.05802	-	-
MGG_07721	MGG_08082	2.176	yeast	0.13514	0.17789	-
MGG_02730	MGG_10522	2.176	yeast	-	0.87404	-
MGG_09262	MGG_09262	2.176	human	-	-	-
MGG_01679	MGG_01679	2.176	ecoli	-	-	PF01965 PF01965
MGG_04508	MGG_11667	2.176	human	0.07262	0.02998	-
MGG_06274	MGG_09881	2.176	yeast	0.00035	0.15546	-
MGG_03687	MGG_04500	2.176	yeast	-	0.06284	-
MGG_07223	MGG_14293	2.176	yeast	0.21704	0.97966	-
MGG_03071	MGG_04038	2.176	yeast	0.00667	0.80299	-
MGG_02877	MGG_12636	2.176	yeast	0.07262	0.75594	-
MGG_05621	MGG_11278	2.179	human	-	0.70652	-
MGG_06378	MGG_10651	2.179	ecoli	0.00476	0.9215	-
MGG_00496	MGG_04105	2.179	yeast	0.17412	0.05397	-
MGG_00496	MGG_03687	2.179	yeast	-	0.07494	-
MGG_01784	MGG_03071	2.179	yeast	0.17412	0.15282	-
MGG_07394	MGG_09508	2.179	yeast	0.29372	0.22655	-
MGG_03057	MGG_03520	2.179	yeast	0.46308	0.03388	-
MGG_01845	MGG_06045	2.179	yeast	0.04662	-	-
MGG_04236	MGG_04236	2.182	ecoli	-	-	PF00085 PF00085
MGG_01760	MGG_10452	2.182	fly	-	0.34215	-
MGG_05673	MGG_07543	2.182	ecoli	0.7345	0.03804	-
MGG_01833	MGG_12636	2.182	yeast	0.00236	0.58165	-
MGG_09010	MGG_09010	2.182	yeast	-	-	PF07716 PF07716
MGG_03214	MGG_04008	2.182	ecoli	0.21704	0.74955	-
MGG_05439	MGG_06075	2.182	human	0.7345	0.51755	-
MGG_04008	MGG_04008	2.182	ecoli	-	-	-
MGG_01274	MGG_09936	2.182	human	0.57259	0.87794	-
MGG_04331	MGG_13221	2.182	ecoli	-	-	-
MGG_01509	MGG_05375	2.182	yeast	0.40374	0.31572	-
MGG_01225	MGG_06677	2.182	yeast	0.05802	-	-
MGG_01274	MGG_01274	2.182	human	-	-	PF00076 PF00076
MGG_12571	MGG_12571	2.182	ecoli	-	-	PF00085 PF00085
MGG_05019	MGG_07754	2.185	yeast	0.04662	0.02761	PF01423 PF01423
MGG_02515	MGG_07143	2.185	yeast	-	0.66541	-
MGG_01652	MGG_06940	2.185	elegans	-	0.84496	-
MGG_05957	MGG_06629	2.185	yeast	0.00161	0.32341	-
MGG_01509	MGG_10740	2.185	yeast	0.04662	0.07357	-
MGG_09346	MGG_10832	2.185	yeast	0.24532	0.09126	-
MGG_04331	MGG_12162	2.185	ecoli	-	-	-
MGG_03019	MGG_07543	2.185	ecoli	0.7345	0.18614	-
MGG_05183	MGG_05438	2.185	fly	-	0.30594	-
MGG_01225	MGG_10830	2.185	yeast	0.07262	-	-
MGG_02462	MGG_02462	2.188	yeast	-	-	PF01423 PF01423
MGG_05758	MGG_09003	2.188	yeast	0.24532	0.53469	-
MGG_05019	MGG_05019	2.188	yeast	-	-	PF01423 PF01423
MGG_05255	MGG_05737	2.188	yeast	0.7345	0.98758	-
MGG_09544	MGG_09544	2.188	ecoli	-	-	-
MGG_04539	MGG_07084	2.188	human	0.21704	0.39408	-
MGG_05737	MGG_06960	2.188	human	-	0.54565	-
MGG_04008	MGG_05238	2.188	ecoli	0.00476	0.56176	-
MGG_01031	MGG_01250	2.19	yeast	0.46308	0.63087	-
MGG_05737	MGG_11251	2.19	yeast	-	-	-
MGG_00631	MGG_03826	2.19	human	-	0.85151	-
MGG_04008	MGG_05282	2.19	ecoli	0.00476	0.48006	-
MGG_00631	MGG_10013	2.19	human	-	0.61183	-
MGG_00174	MGG_05536	2.19	human	-	-	-
MGG_01031	MGG_11251	2.19	yeast	-	-	-
MGG_03548	MGG_06378	2.19	ecoli	0.57259	0.5225	-
MGG_00631	MGG_04086	2.19	human	-	0.80168	-
MGG_05536	MGG_06509	2.19	human	0.29372	-	-
MGG_04008	MGG_06995	2.19	ecoli	0.00476	0.94139	-
MGG_07252	MGG_10828	2.19	yeast	-	0.41369	-
MGG_01250	MGG_05737	2.19	yeast	0.40374	0.39641	-
MGG_01845	MGG_03144	2.19	yeast	-	-	-
MGG_01845	MGG_01845	2.193	yeast	-	-	-
MGG_00265	MGG_01250	2.193	yeast	-	0.53592	-
MGG_03687	MGG_05758	2.193	yeast	-	0.13227	-
MGG_03071	MGG_09867	2.193	human	-	0.55317	-
MGG_07736	MGG_09867	2.193	human	-	0.4407	-
MGG_03071	MGG_05314	2.193	yeast	-	0.80168	-
MGG_00265	MGG_11251	2.193	yeast	-	-	-
MGG_01824	MGG_01824	2.193	ecoli	-	-	PF00089 PF00089
MGG_02606	MGG_04135	2.193	yeast	0.00009	-	-
MGG_04645	MGG_09542	2.196	ecoli	-	0.08322	-
MGG_02761	MGG_12948	2.196	yeast	-	0.4419	-
MGG_00780	MGG_00971	2.199	fly	-	0.37918	-
MGG_04008	MGG_10651	2.199	ecoli	0.00476	0.93469	-
MGG_05314	MGG_07095	2.199	human	-	0.07015	-
MGG_00735	MGG_05282	2.199	ecoli	0.29372	0.25667	-
MGG_01652	MGG_07931	2.199	yeast	0.08816	0.00692	-
MGG_06876	MGG_12814	2.199	yeast	0.17412	0.36896	-
MGG_09271	MGG_10322	2.199	yeast	0.05802	0.20813	-
MGG_00735	MGG_00735	2.199	ecoli	-	-	-
MGG_05534	MGG_06940	2.199	elegans	0.40374	0.02484	-
MGG_03984	MGG_06378	2.199	ecoli	0.00476	0.74431	-
MGG_03645	MGG_04331	2.199	ecoli	-	0.42998	-
MGG_04668	MGG_07931	2.199	yeast	-	0.90825	-
MGG_01845	MGG_07189	2.199	yeast	0.0246	-	-
MGG_05534	MGG_05742	2.199	fly	0.57259	0.78992	-
MGG_00735	MGG_06995	2.199	ecoli	0.17412	0.75852	-
MGG_02674	MGG_03195	2.199	human	0.21704	0.6911	-
MGG_06995	MGG_06995	2.199	ecoli	-	-	-
MGG_01585	MGG_06177	2.199	human	-	0.1537	-
MGG_00631	MGG_11278	2.201	human	-	0.79905	-
MGG_06677	MGG_07080	2.201	yeast	0.07262	0.46326	-
MGG_04507	MGG_06294	2.201	yeast	0.0296	0.0729	-
MGG_03560	MGG_11278	2.201	human	-	0.87663	-
MGG_01663	MGG_06960	2.204	yeast	-	0.96383	-
MGG_03195	MGG_05146	2.204	human	0.05802	0.23946	-
MGG_06071	MGG_09295	2.204	ecoli	-	-	-
MGG_07189	MGG_07189	2.204	yeast	-	-	PF05739 PF05739
MGG_07754	MGG_10740	2.204	yeast	0.04662	0.01124	-
MGG_03522	MGG_05428	2.204	yeast	-	0.7508	-
MGG_01250	MGG_05264	2.204	yeast	-	0.26179	-
MGG_05097	MGG_10740	2.204	human	0.57259	0.27627	-
MGG_03486	MGG_07084	2.204	human	-	0.84758	-
MGG_05264	MGG_11251	2.204	yeast	-	-	-
MGG_00354	MGG_02775	2.204	fly	0.34874	0.36228	-
MGG_07080	MGG_10830	2.204	yeast	0.07262	0.8819	-
MGG_01814	MGG_01814	2.204	yeast	-	-	-
MGG_03902	MGG_03902	2.204	yeast	-	-	PF03931 PF03931
MGG_06787	MGG_10013	2.207	human	-	0.42998	-
MGG_04389	MGG_06378	2.207	ecoli	0.24532	0.00408	-
MGG_05282	MGG_11571	2.207	ecoli	-	-	-
MGG_07080	MGG_11667	2.207	human	0.07262	0.57177	-
MGG_06677	MGG_10446	2.207	yeast	0.00476	0.29738	-
MGG_03225	MGG_10830	2.207	yeast	0.04662	0.8911	-
MGG_06995	MGG_11571	2.207	ecoli	-	-	-
MGG_04086	MGG_06787	2.207	human	-	0.46443	-
MGG_03951	MGG_08069	2.207	human	0.57259	0.70143	-
MGG_03826	MGG_06787	2.207	human	-	0.49446	-
MGG_05170	MGG_06629	2.21	yeast	0.00161	0.53226	-
MGG_01104	MGG_01104	2.21	ecoli	-	-	PF01842 PF01842
MGG_02661	MGG_08069	2.21	human	-	0.01499	-
MGG_03895	MGG_07754	2.21	yeast	0.04662	0.01155	PF01423 PF01423
MGG_05282	MGG_08825	2.21	ecoli	0.29372	0.0031	-
MGG_01250	MGG_03188	2.21	yeast	0.17412	0.27521	-
MGG_03071	MGG_05737	2.21	yeast	0.40374	0.65897	-
MGG_12110	MGG_12110	2.21	ecoli	-	-	-
MGG_04539	MGG_05701	2.21	human	0.04662	0.64104	PF01423 PF01423
MGG_04964	MGG_04964	2.21	human	-	-	PF00385 PF00385
MGG_06995	MGG_08825	2.21	ecoli	0.24532	0.46562	-
MGG_04331	MGG_06378	2.21	ecoli	-	0.39179	-
MGG_03188	MGG_11251	2.21	yeast	-	-	-
MGG_00838	MGG_04331	2.21	ecoli	-	0.92549	-
MGG_02479	MGG_03074	2.21	human	0.57259	0.84496	-
MGG_03548	MGG_04008	2.21	ecoli	0.57259	0.30706	-
MGG_00354	MGG_01888	2.21	yeast	-	0.01256	-
MGG_02674	MGG_06683	2.21	human	0.00759	0.20324	PF01138 PF01138
MGG_10446	MGG_10830	2.21	yeast	0.07262	0.52124	-
MGG_04038	MGG_05438	2.21	fly	-	0.76237	-
MGG_00838	MGG_03881	2.212	ecoli	-	0.53226	-
MGG_03856	MGG_12636	2.212	yeast	0.29372	0.56551	-
MGG_04508	MGG_09250	2.212	yeast	0.57259	0.94667	-
MGG_05097	MGG_08691	2.212	human	0.57259	0.94139	-
MGG_04716	MGG_08836	2.212	fly	-	0.88848	-
MGG_03370	MGG_03676	2.212	elegans	-	0.24653	-
MGG_05260	MGG_06995	2.212	ecoli	0.08816	-	-
MGG_01481	MGG_02661	2.212	fly	0.21704	0.21971	-
MGG_04984	MGG_11784	2.212	fly	-	0.98625	-
MGG_03188	MGG_06998	2.215	yeast	-	0.8502	-
MGG_06453	MGG_14004	2.215	yeast	0.57259	0.05899	-
MGG_09574	MGG_09574	2.215	human	-	-	-
MGG_01235	MGG_06909	2.215	human	0.00523	0.04513	-
MGG_04508	MGG_04508	2.215	human	-	-	-
MGG_11571	MGG_11571	2.215	ecoli	-	-	-
MGG_04426	MGG_04426	2.215	ecoli	-	-	PF01042 PF01042
MGG_10440	MGG_10440	2.215	ecoli	-	-	PF01042 PF01042
MGG_04539	MGG_05019	2.215	human	0.04662	0.10636	PF01423 PF01423
MGG_00162	MGG_13028	2.217	yeast	0.00578	-	-
MGG_05170	MGG_10575	2.217	yeast	0.05802	0.97438	-
MGG_09867	MGG_13221	2.217	human	-	-	-
MGG_06316	MGG_12370	2.217	yeast	-	0.39408	-
MGG_03548	MGG_06995	2.217	ecoli	0.13514	0.74037	-
MGG_03548	MGG_05282	2.217	ecoli	0.57259	0.70273	-
MGG_09265	MGG_10446	2.217	yeast	0.00286	0.03241	-
MGG_03984	MGG_04008	2.217	ecoli	0.00476	0.45729	-
MGG_03372	MGG_09492	2.217	ecoli	0.08816	0.32341	-
MGG_08825	MGG_08825	2.22	ecoli	-	-	-
MGG_00838	MGG_05957	2.22	ecoli	-	0.91482	-
MGG_06935	MGG_14004	2.22	ecoli	-	0.25257	-
MGG_04513	MGG_06433	2.22	fly	0.08816	0.96383	-
MGG_03676	MGG_05758	2.22	elegans	0.29372	0.726	-
MGG_01225	MGG_07394	2.22	yeast	0.00759	-	-
MGG_03246	MGG_04761	2.22	yeast	0.10784	0.37806	-
MGG_03071	MGG_04806	2.22	yeast	0.57259	0.46326	-
MGG_05742	MGG_09916	2.22	ecoli	0.00006	0.08611	-
MGG_04008	MGG_04626	2.22	ecoli	0.21704	0.82643	-
MGG_06208	MGG_11455	2.22	yeast	0.00578	0.36337	-
MGG_05097	MGG_13221	2.22	human	-	-	-
MGG_03902	MGG_07015	2.223	yeast	0.7345	0.55935	-
MGG_06683	MGG_12119	2.223	human	0.13514	-	-
MGG_01491	MGG_04884	2.223	yeast	0.46308	0.3849	-
MGG_04137	MGG_06263	2.223	yeast	-	0.06745	-
MGG_01558	MGG_05446	2.223	yeast	0.21704	0.23148	-
MGG_00472	MGG_02824	2.223	fly	0.24532	0.49446	-
MGG_07189	MGG_09346	2.223	yeast	0.01842	0.01003	-
MGG_06378	MGG_07543	2.223	ecoli	0.7345	0.84099	-
MGG_02303	MGG_09433	2.223	yeast	0.7345	0.65771	-
MGG_05375	MGG_10740	2.223	yeast	0.40374	0.88977	-
MGG_04539	MGG_10160	2.223	human	0.10784	0.58165	-
MGG_01895	MGG_12537	2.223	ecoli	-	-	-
MGG_13448	MGG_13448	2.225	yeast	-	-	-
MGG_03611	MGG_09837	2.225	fly	-	0.90166	-
MGG_03895	MGG_04539	2.225	fly	0.04662	0.16343	PF01423 PF01423
MGG_08108	MGG_08108	2.225	yeast	-	-	-
MGG_10522	MGG_12370	2.225	yeast	-	0.01574	-
MGG_03512	MGG_04539	2.225	fly	0.13514	0.70907	-
MGG_04414	MGG_10157	2.225	yeast	0.34874	0.62073	-
MGG_06378	MGG_07884	2.225	ecoli	0.29372	0.65512	-
MGG_01519	MGG_03520	2.225	yeast	0.34874	0.79516	-
MGG_10740	MGG_13209	2.225	yeast	-	-	-
MGG_02479	MGG_13222	2.228	yeast	-	-	-
MGG_03214	MGG_04331	2.228	ecoli	-	0.28571	-
MGG_08341	MGG_12636	2.228	yeast	0.00759	0.38262	-
MGG_07807	MGG_08056	2.228	fly	-	0.11916	-
MGG_04626	MGG_05282	2.228	ecoli	0.21704	0.10174	-
MGG_04008	MGG_04331	2.228	ecoli	-	0.35328	-
MGG_07281	MGG_09894	2.228	fly	-	0.0064	-
MGG_06185	MGG_06680	2.228	human	-	0.50544	-
MGG_03071	MGG_08341	2.23	yeast	0.00667	0.79386	-
MGG_06935	MGG_09529	2.23	ecoli	0.00476	0.40214	-
MGG_01585	MGG_08570	2.23	fly	-	0.40327	-
MGG_03057	MGG_12370	2.23	yeast	-	0.02621	-
MGG_04817	MGG_05680	2.23	fly	-	0.6911	-
MGG_00843	MGG_04699	2.23	yeast	0.10784	0.13901	-
MGG_03895	MGG_13209	2.23	yeast	-	-	-
MGG_03826	MGG_03826	2.23	human	-	-	PF01344 PF01344
MGG_00354	MGG_00354	2.23	fly	-	-	-
MGG_03605	MGG_06509	2.23	human	0.7345	0.49088	-
MGG_07084	MGG_07084	2.23	human	-	-	PF01138 PF01138
MGG_10013	MGG_10013	2.23	human	-	-	-
MGG_04086	MGG_04086	2.23	human	-	-	PF01344 PF01344
MGG_04741	MGG_10740	2.233	yeast	0.04662	0.18803	-
MGG_04741	MGG_13209	2.233	yeast	-	-	-
MGG_01250	MGG_02782	2.233	yeast	0.0246	0.56551	-
MGG_05680	MGG_07222	2.233	human	0.0296	0.80299	-
MGG_01105	MGG_05757	2.233	elegans	0.7345	0.4585	-
MGG_02782	MGG_11251	2.233	yeast	-	-	-
MGG_00145	MGG_01771	2.233	yeast	0.24532	0.86205	-
MGG_02881	MGG_12912	2.233	yeast	-	0.78727	-
MGG_00735	MGG_04331	2.236	ecoli	-	0.4849	-
MGG_05534	MGG_05534	2.236	human	-	-	PF03114 PF03114
MGG_05731	MGG_05731	2.236	ecoli	-	-	PF00400 PF00400
MGG_03116	MGG_05180	2.236	yeast	0.10784	0.04979	-
MGG_05134	MGG_05134	2.236	human	-	-	-
MGG_06035	MGG_10204	2.236	human	0.40374	0.87004	-
MGG_03548	MGG_03548	2.236	ecoli	-	-	-
MGG_04142	MGG_09837	2.236	fly	0.46308	0.84496	-
MGG_05462	MGG_06192	2.236	yeast	-	0.75594	-
MGG_06052	MGG_07391	2.236	yeast	-	0.43234	-
MGG_03218	MGG_04456	2.236	elegans	-	0.76495	-
MGG_00354	MGG_10522	2.236	yeast	0.08816	0.43234	-
MGG_01652	MGG_06730	2.236	human	0.08816	0.01357	-
MGG_04310	MGG_06378	2.236	ecoli	0.00476	0.58535	-
MGG_03174	MGG_04455	2.238	elegans	0.10784	0.67308	-
MGG_01266	MGG_04720	2.238	human	0.05802	0.9519	-
MGG_04724	MGG_09554	2.238	yeast	0.57259	0.24851	-
MGG_04008	MGG_05957	2.238	ecoli	0.00476	0.16521	-
MGG_01509	MGG_09894	2.238	yeast	-	0.41016	-
MGG_06943	MGG_11455	2.238	yeast	0.0296	0.44306	-
MGG_00655	MGG_05097	2.238	human	0.29372	0.59669	-
MGG_07080	MGG_07394	2.238	yeast	0.07262	0.34768	-
MGG_04038	MGG_10653	2.238	fly	-	0.72729	-
MGG_06077	MGG_06940	2.238	elegans	-	0.91615	-
MGG_04504	MGG_09574	2.241	fly	0.24532	0.53104	-
MGG_03981	MGG_05019	2.241	yeast	0.34874	0.18989	-
MGG_05957	MGG_09544	2.241	ecoli	0.34874	0.11269	-
MGG_06294	MGG_06435	2.241	yeast	0.0296	0.87923	-
MGG_12634	MGG_12634	2.241	ecoli	-	-	PF04909 PF04909
MGG_02557	MGG_04482	2.241	human	-	0.7508	-
MGG_02557	MGG_08907	2.241	human	-	0.78468	-
MGG_03242	MGG_10820	2.241	human	0.0246	0.85413	-
MGG_01208	MGG_04972	2.241	human	0.13514	0.82774	-
MGG_00848	MGG_05603	2.241	fly	-	0.20617	-
MGG_02385	MGG_06898	2.241	human	0.0296	-	-
MGG_06208	MGG_07015	2.241	yeast	0.00759	0.32123	-
MGG_00174	MGG_05738	2.243	human	-	0.981	-
MGG_04508	MGG_07080	2.243	human	0.07262	0.56176	-
MGG_06378	MGG_07392	2.243	ecoli	0.00476	0.5139	-
MGG_04806	MGG_06045	2.243	yeast	0.29372	0.23248	-
MGG_00600	MGG_12636	2.243	yeast	0.29372	0.23148	-
MGG_02923	MGG_13526	2.243	fly	-	0.31247	-
MGG_00706	MGG_08203	2.243	fly	0.13514	0.60545	-
MGG_04331	MGG_11571	2.243	ecoli	-	-	-
MGG_01791	MGG_07058	2.243	human	-	0.47529	-
MGG_01225	MGG_09936	2.243	human	0.17412	-	-
MGG_11251	MGG_12267	2.246	yeast	-	-	-
MGG_04083	MGG_14070	2.246	yeast	0.40374	-	-
MGG_05957	MGG_06995	2.246	ecoli	0.00236	0.48971	-
MGG_05213	MGG_09894	2.246	yeast	-	0.83831	-
MGG_01250	MGG_06185	2.246	yeast	0.04662	0.4359	-
MGG_02820	MGG_13209	2.246	yeast	0.21704	-	-
MGG_03956	MGG_09574	2.246	yeast	0.00578	0.8911	-
MGG_04331	MGG_08825	2.246	ecoli	-	0.43836	-
MGG_06185	MGG_11251	2.246	yeast	-	-	-
MGG_01250	MGG_12267	2.246	yeast	0.7345	0.7286	-
MGG_04508	MGG_07391	2.246	yeast	0.07262	0.65127	-
MGG_04806	MGG_06025	2.246	yeast	0.29372	-	-
MGG_04331	MGG_05260	2.248	ecoli	-	-	-
MGG_02668	MGG_12636	2.248	yeast	0.13514	0.65384	-
MGG_06995	MGG_07543	2.248	ecoli	0.7345	0.83172	-
MGG_03074	MGG_11497	2.248	fly	0.57259	0.76495	-
MGG_05462	MGG_06172	2.248	yeast	-	0.06812	-
MGG_02674	MGG_09936	2.248	human	0.00759	0.90563	-
MGG_06071	MGG_06378	2.248	ecoli	0.00476	0.42881	-
MGG_02660	MGG_11251	2.25	yeast	-	-	-
MGG_01833	MGG_01833	2.25	yeast	-	-	PF00172 PF00172
MGG_03071	MGG_03868	2.25	yeast	-	0.70907	-
MGG_01250	MGG_02660	2.25	yeast	-	-	-
MGG_05621	MGG_06185	2.25	human	0.21704	0.44661	-
MGG_11278	MGG_11278	2.25	human	-	-	-
MGG_03855	MGG_05134	2.25	human	0.34874	0.26381	-
MGG_03912	MGG_04399	2.25	human	0.46308	0.27521	PF00076 PF00076
MGG_00735	MGG_06629	2.25	yeast	0.29372	0.74431	-
MGG_01250	MGG_09170	2.253	yeast	0.01842	0.86602	-
MGG_01124	MGG_08082	2.253	yeast	0.01842	0.95321	PF05008 PF05739
MGG_01772	MGG_05948	2.253	fly	-	0.41487	-
MGG_00687	MGG_03725	2.253	human	0.29372	0.15015	-
MGG_01028	MGG_03071	2.253	yeast	0.21704	0.34324	-
MGG_09170	MGG_11251	2.253	yeast	-	-	-
MGG_00145	MGG_00971	2.253	yeast	0.08816	0.93207	-
MGG_04008	MGG_04310	2.253	ecoli	0.00476	0.40214	-
MGG_00104	MGG_01216	2.253	fly	0.10784	0.03046	-
MGG_05178	MGG_05621	2.253	human	0.34874	0.96249	-
MGG_03548	MGG_04331	2.253	ecoli	-	0.23543	-
MGG_03652	MGG_10740	2.255	yeast	0.34874	0.6898	-
MGG_00308	MGG_04871	2.255	human	0.29372	0.1852	-
MGG_03203	MGG_06629	2.255	yeast	0.00476	0.22558	-
MGG_04107	MGG_06693	2.255	fly	0.29372	0.03747	-
MGG_08082	MGG_12614	2.255	human	0.17412	0.70526	PF05739 PF00957
MGG_04626	MGG_04626	2.255	ecoli	-	-	-
MGG_02938	MGG_04539	2.255	human	0.04662	0.03857	PF01423 PF01423
MGG_07084	MGG_08628	2.255	yeast	0.46308	0.23543	-
MGG_04980	MGG_07391	2.255	yeast	0.29372	0.7299	-
MGG_00472	MGG_07222	2.255	human	0.29372	0.42998	-
MGG_00514	MGG_01325	2.255	yeast	0.57259	0.98887	-
MGG_05832	MGG_07031	2.255	fly	-	0.71168	-
MGG_00354	MGG_07667	2.255	yeast	0.7345	0.94271	-
MGG_03071	MGG_07095	2.255	human	0.57259	0.97966	-
MGG_00143	MGG_05737	2.258	yeast	-	0.15633	-
MGG_00354	MGG_06183	2.258	fly	0.34874	0.7001	-
MGG_04668	MGG_09369	2.258	yeast	-	0.3701	-
MGG_01310	MGG_03956	2.258	yeast	0.00067	0.65771	-
MGG_01450	MGG_10740	2.258	human	0.04662	0.40558	-
MGG_01225	MGG_04508	2.258	human	0.07262	-	-
MGG_05571	MGG_09887	2.258	fly	0.21704	0.11428	PF02902 PF00240
MGG_03652	MGG_03895	2.26	yeast	0.34874	0.84627	-
MGG_05438	MGG_13711	2.26	elegans	-	0.77024	-
MGG_04712	MGG_04712	2.26	fly	-	-	-
MGG_00735	MGG_04310	2.26	ecoli	0.29372	0.34104	-
MGG_05706	MGG_05999	2.26	yeast	0.24532	0.17789	-
MGG_00971	MGG_01512	2.26	yeast	0.21704	0.06613	-
MGG_06999	MGG_06999	2.26	ecoli	-	-	-
MGG_03152	MGG_09916	2.26	ecoli	0.00006	0.02395	-
MGG_03904	MGG_03904	2.26	ecoli	-	-	PF00230 PF00230
MGG_03676	MGG_12138	2.26	human	0.24532	0.41249	-
MGG_00682	MGG_00682	2.26	human	-	-	-
MGG_02462	MGG_04539	2.26	human	0.04662	0.3872	PF01423 PF01423
MGG_06107	MGG_06909	2.26	human	0.00035	0.45373	-
MGG_04008	MGG_07392	2.26	ecoli	0.00476	0.3245	-
MGG_05260	MGG_07543	2.26	ecoli	0.7345	-	-
MGG_04021	MGG_06315	2.262	fly	0.7345	0.34104	-
MGG_03195	MGG_12093	2.262	yeast	0.29372	-	-
MGG_03071	MGG_04906	2.262	yeast	0.57259	0.30486	-
MGG_04455	MGG_04539	2.262	fly	0.10784	0.56678	-
MGG_07433	MGG_07667	2.262	yeast	0.7345	0.93873	-
MGG_05307	MGG_12912	2.262	yeast	-	0.37694	-
MGG_03071	MGG_12267	2.262	yeast	0.7345	0.48971	-
MGG_02985	MGG_04741	2.262	yeast	-	0.27209	-
MGG_06444	MGG_07391	2.262	yeast	-	0.85413	-
MGG_03242	MGG_03242	2.265	human	-	-	-
MGG_04389	MGG_04389	2.265	ecoli	-	-	PF08542 PF00004
MGG_06315	MGG_08203	2.265	fly	0.7345	0.57672	-
MGG_00594	MGG_00594	2.265	ecoli	-	-	-
MGG_02820	MGG_02820	2.265	yeast	-	-	-
MGG_02779	MGG_09928	2.265	yeast	0.57259	0.76889	-
MGG_02985	MGG_05681	2.265	yeast	-	0.96645	-
MGG_06574	MGG_07721	2.267	yeast	0.00523	0.09417	-
MGG_01471	MGG_03203	2.267	yeast	0.17412	0.39985	-
MGG_03235	MGG_07150	2.267	human	-	0.99544	-
MGG_03895	MGG_10740	2.267	human	0.04662	0.01357	-
MGG_01216	MGG_07281	2.27	elegans	-	0.1852	-
MGG_04964	MGG_08654	2.27	human	-	0.15721	-
MGG_03885	MGG_06045	2.27	yeast	-	0.80951	-
MGG_03484	MGG_04504	2.27	fly	0.24532	0.03439	-
MGG_07080	MGG_07080	2.27	human	-	-	-
MGG_09924	MGG_11278	2.27	human	-	0.93873	-
MGG_01095	MGG_10740	2.27	yeast	0.04662	0.14242	-
MGG_02451	MGG_02451	2.27	ecoli	-	-	-
MGG_02674	MGG_07084	2.27	human	0.00759	0.20714	PF01138 PF01138
MGG_01578	MGG_09271	2.27	yeast	-	0.4407	-
MGG_03906	MGG_04539	2.27	human	0.40374	0.09417	-
MGG_04500	MGG_05758	2.27	yeast	0.57259	0.5151	-
MGG_00872	MGG_07933	2.272	ecoli	0.40374	0.02439	-
MGG_00631	MGG_06087	2.272	human	-	0.87267	-
MGG_02835	MGG_04818	2.272	yeast	-	0.42184	-
MGG_02905	MGG_08581	2.272	yeast	0.21704	0.89508	-
MGG_00866	MGG_05737	2.272	fly	0.29372	0.17332	-
MGG_00852	MGG_09271	2.272	human	0.04662	0.15985	-
MGG_00872	MGG_08615	2.272	ecoli	0.57259	0.63731	-
MGG_10446	MGG_10697	2.272	yeast	-	0.08684	-
MGG_01826	MGG_03086	2.272	yeast	-	0.96383	-
MGG_01517	MGG_01517	2.274	human	-	-	PF01230 PF01230
MGG_01663	MGG_01663	2.274	yeast	-	-	-
MGG_05097	MGG_07222	2.274	human	0.57259	0.18614	-
MGG_07721	MGG_07721	2.274	yeast	-	-	-
MGG_06075	MGG_06075	2.274	human	-	-	-
MGG_01266	MGG_09574	2.274	human	0.0296	0.53715	-
MGG_02710	MGG_02710	2.274	yeast	-	-	-
MGG_00355	MGG_07084	2.274	yeast	0.21704	0.60291	-
MGG_05438	MGG_07222	2.274	fly	0.7345	0.16788	-
MGG_02125	MGG_02125	2.274	ecoli	-	-	PF01063 PF01063
MGG_02598	MGG_03520	2.274	yeast	0.46308	0.06745	-
MGG_07667	MGG_13245	2.274	yeast	0.7345	0.50423	-
MGG_04559	MGG_08693	2.274	fly	-	0.04456	-
MGG_01235	MGG_04104	2.274	fly	0.0296	0.13061	-
MGG_04389	MGG_05957	2.276	ecoli	0.21704	0.78727	-
MGG_02390	MGG_13245	2.276	yeast	-	0.36114	-
MGG_07391	MGG_07754	2.276	yeast	0.21704	0.38606	-
MGG_02881	MGG_05999	2.276	yeast	0.34874	0.00154	-
MGG_07392	MGG_08825	2.276	ecoli	0.29372	0.31903	-
MGG_05673	MGG_11342	2.276	ecoli	0.04662	0.29523	-
MGG_03902	MGG_04817	2.276	fly	-	0.05899	-
MGG_02462	MGG_09936	2.276	human	0.21704	0.13901	-
MGG_06185	MGG_09867	2.276	human	-	0.35777	-
MGG_04008	MGG_04502	2.279	ecoli	0.7345	0.67815	-
MGG_01344	MGG_04223	2.279	yeast	0.24532	0.42765	-
MGG_01450	MGG_05019	2.279	human	0.04662	0.27416	PF01423 PF01423
MGG_04090	MGG_07037	2.279	human	-	0.31355	-
MGG_04104	MGG_06035	2.279	fly	0.21704	0.07425	-
MGG_04377	MGG_04377	2.279	human	-	-	PF00620 PF00620
MGG_01450	MGG_01450	2.279	human	-	-	PF01423 PF01423
MGG_09508	MGG_09885	2.279	yeast	-	0.73906	-
MGG_00978	MGG_07037	2.279	human	-	0.542	-
MGG_04331	MGG_05957	2.279	ecoli	-	0.00348	-
MGG_03250	MGG_07383	2.279	yeast	-	0.28046	-
MGG_00288	MGG_12308	2.279	yeast	0.40374	0.16343	-
MGG_01765	MGG_07877	2.279	human	-	0.38835	-
MGG_03372	MGG_11342	2.281	ecoli	0.07262	0.32123	-
MGG_02761	MGG_03520	2.281	yeast	0.46308	0.01357	-
MGG_01450	MGG_13209	2.281	yeast	-	-	-
MGG_00971	MGG_04558	2.281	yeast	0.46308	0.08393	-
MGG_04331	MGG_07543	2.281	ecoli	-	0.13227	-
MGG_05428	MGG_11897	2.281	yeast	-	0.51632	-
MGG_01845	MGG_03885	2.281	yeast	-	-	-
MGG_10412	MGG_10412	2.283	human	-	-	PF01979 PF01979
MGG_05462	MGG_06075	2.283	yeast	0.7345	0.22854	-
MGG_01225	MGG_07080	2.283	human	0.07262	-	-
MGG_04399	MGG_04399	2.283	human	-	-	PF00076 PF00076
MGG_04038	MGG_08341	2.283	yeast	0.00667	0.46929	-
MGG_05680	MGG_05995	2.283	fly	0.01244	0.58908	-
MGG_04083	MGG_05701	2.283	yeast	0.04662	0.10558	PF01423 PF01423
MGG_03530	MGG_04818	2.283	yeast	0.7345	0.50544	-
MGG_03203	MGG_08691	2.283	ecoli	0.00476	0.13061	-
MGG_04712	MGG_06487	2.283	fly	0.40374	0.38262	-
MGG_06208	MGG_07124	2.283	yeast	0.57259	0.45729	-
MGG_00611	MGG_04712	2.283	fly	0.40374	0.83436	-
MGG_00986	MGG_02985	2.283	yeast	0.7345	0.79905	-
MGG_03984	MGG_04310	2.283	ecoli	0.00476	0.01357	-
MGG_00843	MGG_03520	2.283	yeast	0.46308	0.07628	-
MGG_07287	MGG_07287	2.283	human	-	-	-
MGG_11251	MGG_12983	2.286	yeast	-	-	-
MGG_01250	MGG_12983	2.286	yeast	0.7345	0.22756	-
MGG_04416	MGG_09271	2.286	yeast	-	0.28674	-
MGG_04502	MGG_06995	2.286	ecoli	0.7345	0.56426	-
MGG_01784	MGG_08341	2.286	yeast	0.17412	0.92811	-
MGG_00355	MGG_05097	2.288	human	0.57259	0.78992	-
MGG_05957	MGG_08902	2.288	ecoli	-	0.79516	-
MGG_01509	MGG_04083	2.288	yeast	0.04662	0.167	PF01423 PF01423
MGG_00646	MGG_08423	2.288	fly	0.34874	0.09053	-
MGG_00631	MGG_07234	2.288	human	-	0.55813	-
MGG_01250	MGG_14472	2.288	yeast	0.34874	0.91218	-
MGG_09924	MGG_09924	2.288	human	-	-	PF01593 PF01593
MGG_04649	MGG_06077	2.288	yeast	-	0.64745	-
MGG_01021	MGG_09242	2.288	fly	-	0.32014	-
MGG_12127	MGG_12127	2.288	fly	-	-	-
MGG_01099	MGG_11784	2.288	fly	0.34874	0.94797	-
MGG_00971	MGG_11416	2.288	human	0.08816	0.36001	-
MGG_00174	MGG_10157	2.288	human	0.01244	0.05518	-
MGG_11251	MGG_14472	2.288	yeast	-	-	-
MGG_03484	MGG_04806	2.288	yeast	-	0.95321	-
MGG_12164	MGG_12164	2.288	elegans	-	-	-
MGG_08902	MGG_08902	2.288	ecoli	-	-	-
MGG_04088	MGG_05741	2.29	elegans	0.7345	-	-
MGG_08069	MGG_08741	2.29	fly	-	0.91749	-
MGG_05187	MGG_05737	2.29	yeast	0.7345	0.16521	-
MGG_01310	MGG_09574	2.29	yeast	0.00759	0.98493	-
MGG_07543	MGG_07543	2.292	ecoli	-	-	-
MGG_05188	MGG_05438	2.292	elegans	-	0.75981	-
MGG_04104	MGG_04104	2.292	fly	-	-	-
MGG_03195	MGG_06077	2.292	yeast	0.46308	0.30268	-
MGG_01704	MGG_05134	2.292	fly	0.7345	0.03489	-
MGG_06035	MGG_06035	2.292	human	-	-	-
MGG_01225	MGG_09250	2.292	yeast	0.57259	-	-
MGG_00355	MGG_01509	2.292	yeast	0.04662	0.23845	PF01423 PF01423
MGG_02730	MGG_06668	2.292	yeast	0.46308	0.62073	PF00076 PF00076
MGG_01376	MGG_13202	2.292	human	-	0.58288	-
MGG_00174	MGG_00730	2.292	human	-	0.27209	-
MGG_02938	MGG_07084	2.292	human	0.21704	0.95587	-
MGG_01095	MGG_02938	2.292	yeast	0.04662	0.39064	-
MGG_01047	MGG_09574	2.294	yeast	0.17412	0.87004	-
MGG_02385	MGG_08837	2.294	human	0.7345	-	-
MGG_11251	MGG_12628	2.294	yeast	-	-	-
MGG_03520	MGG_12370	2.294	yeast	0.57259	0.01392	-
MGG_01250	MGG_12628	2.294	yeast	0.0246	-	-
MGG_04244	MGG_07095	2.294	fly	-	0.09269	-
MGG_06162	MGG_11322	2.294	ecoli	0.17412	-	-
MGG_01135	MGG_12467	2.294	yeast	0.00578	0.05155	-
MGG_05486	MGG_08006	2.294	yeast	-	0.78727	-
MGG_00355	MGG_04175	2.297	yeast	0.10784	0.41722	-
MGG_13472	MGG_13472	2.297	ecoli	-	-	PF03129 PF03129
MGG_04385	MGG_06162	2.297	ecoli	0.34874	0.27731	-
MGG_00735	MGG_02462	2.297	yeast	0.21704	0.90166	-
MGG_07884	MGG_07884	2.297	ecoli	-	-	-
MGG_03242	MGG_06107	2.297	human	0.01039	0.74169	-
MGG_07080	MGG_09940	2.297	elegans	0.57259	0.62073	-
MGG_01509	MGG_04539	2.297	fly	0.04662	0.04513	PF01423 PF01423
MGG_06683	MGG_11922	2.297	human	0.7345	0.76627	-
MGG_02392	MGG_08741	2.297	fly	-	0.77678	-
MGG_01893	MGG_03733	2.297	human	0.0296	0.6911	-
MGG_01509	MGG_04013	2.297	yeast	0.04662	0.10636	PF01423 PF01423
MGG_01266	MGG_03242	2.297	human	0.00314	0.70273	-
MGG_01124	MGG_05428	2.297	yeast	0.7345	0.2168	PF05008 PF05739
MGG_05481	MGG_06162	2.297	ecoli	0.17412	0.29738	-
MGG_02710	MGG_07124	2.299	yeast	-	0.27521	-
MGG_03912	MGG_04430	2.299	human	0.7345	0.48129	-
MGG_01665	MGG_06263	2.299	yeast	-	0.63214	-
MGG_11342	MGG_14004	2.299	ecoli	0.46308	0.76889	-
MGG_00355	MGG_05213	2.299	yeast	0.04662	0.33224	-
MGG_04531	MGG_09250	2.301	yeast	0.57259	0.99805	-
MGG_06424	MGG_06424	2.301	yeast	-	-	-
MGG_07202	MGG_07202	2.301	ecoli	-	-	-
MGG_01345	MGG_09544	2.301	elegans	0.7345	0.81214	-
MGG_05281	MGG_05281	2.301	yeast	-	-	-
MGG_12370	MGG_12370	2.301	human	-	-	PF00076 PF00076
MGG_08423	MGG_09361	2.301	fly	-	0.3701	-
MGG_00180	MGG_00180	2.301	yeast	-	-	PF00179 PF00179
MGG_05677	MGG_12636	2.301	yeast	-	0.78597	-
MGG_05178	MGG_08095	2.301	fly	0.00236	0.15458	-
MGG_04489	MGG_06315	2.301	yeast	0.7345	0.01845	-
MGG_05528	MGG_05528	2.301	human	-	-	-
MGG_05321	MGG_09574	2.301	fly	0.03763	0.08976	-
MGG_02515	MGG_04752	2.301	fly	0.10784	0.3466	-
MGG_03071	MGG_07124	2.301	human	-	0.95852	-
MGG_03895	MGG_04558	2.301	yeast	0.10784	0.19176	-
MGG_04412	MGG_06172	2.301	yeast	0.00523	0.03642	-
MGG_06185	MGG_07281	2.303	fly	-	0.01885	-
MGG_01216	MGG_05737	2.303	elegans	0.7345	0.42302	-
MGG_00351	MGG_05737	2.303	elegans	-	0.33446	-
MGG_01524	MGG_06629	2.303	yeast	0.17412	0.36114	-
MGG_00958	MGG_06274	2.303	yeast	-	0.1852	-
MGG_03017	MGG_09894	2.303	fly	-	0.69881	-
MGG_01833	MGG_02902	2.303	yeast	-	0.82907	-
MGG_04047	MGG_07081	2.303	yeast	-	0.75981	-
MGG_05062	MGG_05428	2.303	yeast	-	0.73252	-
MGG_06385	MGG_07391	2.305	yeast	0.01039	0.67049	-
MGG_06143	MGG_06143	2.305	ecoli	-	-	PF00027 PF00027
MGG_03071	MGG_10183	2.305	yeast	0.7345	0.73383	-
MGG_02462	MGG_04083	2.305	yeast	0.04662	0.00746	PF01423 PF01423
MGG_03319	MGG_03319	2.305	human	-	-	-
MGG_03195	MGG_06200	2.305	yeast	-	0.10023	-
MGG_00145	MGG_00180	2.305	yeast	-	0.60165	PF00097 PF00179
MGG_00525	MGG_11251	2.305	yeast	-	-	-
MGG_00525	MGG_01250	2.305	yeast	-	0.45969	-
MGG_04476	MGG_04476	2.305	ecoli	-	-	PF00254 PF00254
MGG_02674	MGG_02674	2.305	human	-	-	PF01138 PF01138
MGG_03984	MGG_06629	2.305	yeast	0.00476	0.42765	-
MGG_00985	MGG_10522	2.305	yeast	-	0.00013	-
MGG_03116	MGG_10740	2.305	yeast	0.10784	0.64872	-
MGG_05097	MGG_08859	2.305	yeast	0.21704	0.29203	-
MGG_00172	MGG_03372	2.305	ecoli	0.21704	0.07974	-
MGG_02730	MGG_11457	2.307	yeast	0.46308	-	PF00076 PF00076
MGG_01157	MGG_07667	2.307	yeast	-	0.61568	-
MGG_00355	MGG_06627	2.307	yeast	-	0.12979	-
MGG_00965	MGG_11251	2.307	yeast	-	-	-
MGG_00860	MGG_07736	2.307	human	-	0.05096	-
MGG_08329	MGG_08654	2.307	human	-	0.06091	-
MGG_09529	MGG_11342	2.307	ecoli	0.04662	0.31681	-
MGG_02511	MGG_12162	2.307	ecoli	0.34874	-	-
MGG_03337	MGG_05188	2.307	elegans	-	0.28046	-
MGG_07721	MGG_09885	2.307	yeast	-	0.61055	-
MGG_00971	MGG_11132	2.307	yeast	0.57259	0.02306	-
MGG_00965	MGG_01250	2.307	yeast	0.10784	0.26381	-
MGG_02275	MGG_05188	2.307	elegans	-	0.95984	-
MGG_04444	MGG_06333	2.307	human	0.00476	0.00046	-
MGG_01858	MGG_06162	2.307	ecoli	-	0.28571	-
MGG_00193	MGG_02598	2.31	ecoli	-	0.01807	-
MGG_00145	MGG_00145	2.31	yeast	-	-	-
MGG_13239	MGG_13239	2.31	human	-	-	PF03098 PF03098
MGG_13526	MGG_13526	2.31	fly	-	-	PF00076 PF00076
MGG_04076	MGG_04076	2.31	human	-	-	-
MGG_03116	MGG_03895	2.31	yeast	0.10784	0.46443	-
MGG_04504	MGG_04504	2.31	fly	-	-	-
MGG_03096	MGG_06378	2.31	ecoli	0.34874	0.50054	-
MGG_06315	MGG_07140	2.31	human	0.46308	0.19271	-
MGG_04088	MGG_09554	2.31	yeast	0.04662	-	-
MGG_00583	MGG_00583	2.31	human	-	-	PF02929 PF00703
MGG_00140	MGG_09867	2.312	human	-	0.10793	-
MGG_04359	MGG_08558	2.312	yeast	0.01039	0.2445	-
MGG_00958	MGG_09881	2.312	yeast	-	0.25461	-
MGG_08808	MGG_12752	2.312	yeast	-	0.88718	-
MGG_02406	MGG_09867	2.312	human	-	0.34768	-
MGG_05321	MGG_10830	2.312	yeast	0.07262	0.78204	-
MGG_00971	MGG_02469	2.314	yeast	0.34874	0.01767	-
MGG_05375	MGG_12571	2.314	yeast	-	0.99281	-
MGG_03961	MGG_12912	2.314	yeast	0.46308	0.85413	-
MGG_01611	MGG_03250	2.314	fly	0.57259	0.15898	-
MGG_09275	MGG_09275	2.314	human	-	-	PF00620 PF00620
MGG_09262	MGG_09748	2.314	fly	0.34874	0.95984	-
MGG_02946	MGG_07472	2.314	yeast	-	0.02092	-
MGG_09542	MGG_09542	2.314	ecoli	-	-	PF00462 PF00462
MGG_05737	MGG_11225	2.314	human	0.7345	0.10558	-
MGG_05999	MGG_07754	2.314	yeast	0.24532	0.85151	-
MGG_07281	MGG_12467	2.314	yeast	0.04662	0.25055	-
MGG_06183	MGG_06183	2.314	human	-	-	-
MGG_07276	MGG_09369	2.314	yeast	-	0.40214	-
MGG_06311	MGG_07394	2.314	yeast	0.03763	0.03338	-
MGG_09253	MGG_10116	2.316	yeast	0.00314	0.13642	-
MGG_01558	MGG_03198	2.316	yeast	0.24532	0.52615	-
MGG_01765	MGG_02390	2.316	yeast	-	0.69623	-
MGG_03520	MGG_03928	2.316	yeast	0.46308	0.20228	-
MGG_08924	MGG_11073	2.316	yeast	0.7345	0.94667	-
MGG_03164	MGG_04742	2.316	fly	-	0.38606	-
MGG_04331	MGG_04502	2.316	ecoli	-	0.58042	-
MGG_04884	MGG_10446	2.316	yeast	0.46308	0.34877	-
MGG_02711	MGG_04539	2.316	human	0.10784	0.78204	-
MGG_00193	MGG_07006	2.316	ecoli	-	0.17697	-
MGG_06185	MGG_07222	2.316	fly	0.08816	0.42302	-
MGG_01716	MGG_05260	2.318	ecoli	0.21704	-	-
MGG_00193	MGG_05673	2.318	ecoli	0.57259	0.85151	-
MGG_06952	MGG_09695	2.318	human	-	0.7299	-
MGG_01250	MGG_09544	2.318	yeast	0.34874	0.87267	-
MGG_02463	MGG_07080	2.318	yeast	0.07262	0.56678	-
MGG_09544	MGG_11251	2.318	yeast	-	-	-
MGG_07080	MGG_10446	2.318	yeast	0.07262	0.48609	-
MGG_04008	MGG_06162	2.318	ecoli	0.07262	0.94271	-
MGG_01794	MGG_04508	2.318	fly	-	0.35552	-
MGG_00354	MGG_07529	2.318	yeast	-	0.24851	-
MGG_01450	MGG_02462	2.318	human	0.04662	0.6347	PF01423 PF01423
MGG_09256	MGG_11457	2.318	yeast	0.57259	-	-
MGG_09894	MGG_09894	2.318	yeast	-	-	-
MGG_08423	MGG_11352	2.318	fly	0.7345	0.69496	-
MGG_03902	MGG_05757	2.32	fly	0.7345	0.97573	-
MGG_06995	MGG_08691	2.32	ecoli	0.00476	0.39292	-
MGG_05115	MGG_10157	2.32	yeast	0.01244	0.9215	-
MGG_05282	MGG_08691	2.32	ecoli	0.00476	0.31465	-
MGG_03225	MGG_10446	2.32	yeast	0.03763	0.05708	-
MGG_04953	MGG_09217	2.32	yeast	0.13514	0.88055	-
MGG_01450	MGG_02938	2.32	fly	0.04662	0.18989	PF01423 PF01423
MGG_02648	MGG_06185	2.32	fly	-	0.20423	-
MGG_00193	MGG_03019	2.32	ecoli	-	0.21104	-
MGG_01216	MGG_08219	2.32	fly	-	0.17604	-
MGG_06995	MGG_07006	2.32	yeast	0.00476	0.36674	-
MGG_03192	MGG_03268	2.322	yeast	0.17412	0.74169	-
MGG_12159	MGG_12636	2.322	yeast	0.7345	0.4407	-
MGG_02938	MGG_03895	2.322	fly	0.04662	0.13642	PF01423 PF01423
MGG_06075	MGG_06315	2.322	yeast	-	0.07837	-
MGG_03282	MGG_03282	2.322	ecoli	-	-	PF03099 PF03099
MGG_03214	MGG_11784	2.322	fly	0.40374	0.24147	-
MGG_03242	MGG_09217	2.322	yeast	0.0296	0.77286	-
MGG_13815	MGG_13815	2.322	human	-	-	PF00137 PF00137
MGG_05741	MGG_05741	2.322	elegans	-	-	PF00857 PF00857
MGG_02820	MGG_03116	2.322	yeast	0.10784	0.84758	-
MGG_06190	MGG_12797	2.322	yeast	0.46308	0.60797	-
MGG_08896	MGG_08896	2.322	yeast	-	-	-
MGG_03740	MGG_03912	2.322	human	0.46308	0.28779	PF00076 PF00076
MGG_02773	MGG_12636	2.322	yeast	0.00236	0.22756	-
MGG_04806	MGG_09885	2.324	yeast	-	0.86337	-
MGG_09124	MGG_09927	2.324	fly	-	0.4849	-
MGG_01095	MGG_11572	2.324	yeast	-	-	-
MGG_01422	MGG_07730	2.324	fly	-	0.8304	-
MGG_09295	MGG_10677	2.324	ecoli	-	-	-
MGG_03895	MGG_04083	2.324	yeast	0.04662	0.02575	PF01423 PF01423
MGG_05603	MGG_10680	2.324	fly	-	0.29738	-
MGG_02390	MGG_06077	2.324	yeast	-	0.02484	-
MGG_07472	MGG_07667	2.324	yeast	-	0.49446	-
MGG_06668	MGG_07126	2.324	yeast	-	0.85151	-
MGG_04502	MGG_05957	2.324	ecoli	0.7345	0.8147	-
MGG_04310	MGG_06071	2.324	ecoli	0.00476	0.2445	-
MGG_01266	MGG_01266	2.326	human	-	-	-
MGG_04083	MGG_04741	2.326	yeast	0.04662	0.16611	PF01423 PF01423
MGG_06668	MGG_06668	2.326	yeast	-	-	PF00076 PF00076
MGG_01157	MGG_05019	2.326	yeast	0.29372	0.30594	-
MGG_12119	MGG_12119	2.326	human	-	-	-
MGG_06503	MGG_06503	2.326	ecoli	-	-	PF00155 PF00155
MGG_01794	MGG_04243	2.326	fly	-	0.68716	-
MGG_00371	MGG_06649	2.326	elegans	-	0.25974	-
MGG_00174	MGG_04727	2.326	human	0.08816	0.53226	-
MGG_02674	MGG_02938	2.326	human	0.21704	0.68587	-
MGG_01909	MGG_08907	2.326	yeast	-	0.21295	-
MGG_04882	MGG_09476	2.326	human	-	0.35664	-
MGG_01893	MGG_01893	2.326	human	-	-	-
MGG_03120	MGG_06995	2.328	yeast	0.00476	0.25358	-
MGG_03164	MGG_05995	2.328	fly	0.17412	0.51632	-
MGG_01501	MGG_03071	2.328	human	0.40374	0.83567	-
MGG_04013	MGG_10740	2.328	yeast	0.04662	0.01289	-
MGG_03235	MGG_07332	2.328	fly	0.57259	0.60165	-
MGG_04539	MGG_04741	2.328	human	0.04662	0.37471	PF01423 PF01423
MGG_06083	MGG_11667	2.328	human	0.03763	0.82249	-
MGG_02713	MGG_04964	2.328	fly	0.10784	0.62196	-
MGG_05122	MGG_06315	2.328	fly	0.7345	0.85283	-
MGG_03071	MGG_06911	2.328	yeast	0.7345	0.65003	-
MGG_00843	MGG_01653	2.328	human	0.21704	0.99676	-
MGG_05282	MGG_06629	2.328	yeast	0.00476	0.81341	-
MGG_07383	MGG_08006	2.33	yeast	-	0.36337	-
MGG_06995	MGG_11342	2.33	ecoli	0.04662	0.24951	-
MGG_02505	MGG_06316	2.33	yeast	-	0.77551	-
MGG_03017	MGG_05438	2.33	fly	0.7345	0.79777	-
MGG_06002	MGG_06002	2.33	ecoli	-	-	-
MGG_01794	MGG_06930	2.33	fly	-	0.78992	-
MGG_03144	MGG_05677	2.33	yeast	0.7345	0.52738	-
MGG_03242	MGG_12839	2.33	human	0.7345	0.48609	-
MGG_05282	MGG_11342	2.33	ecoli	0.07262	0.11269	-
MGG_09940	MGG_13245	2.33	yeast	0.7345	0.81082	-
MGG_03192	MGG_12396	2.33	yeast	-	0.52615	-
MGG_03520	MGG_03983	2.33	yeast	0.7345	0.28148	-
MGG_04544	MGG_12164	2.33	yeast	0.13514	0.49933	-
MGG_03192	MGG_07006	2.33	yeast	0.08816	0.6756	-
MGG_06025	MGG_12628	2.33	yeast	0.00314	-	-
MGG_04727	MGG_05701	2.33	yeast	0.10784	0.80562	-
MGG_00355	MGG_01450	2.332	human	0.04662	0.35777	PF01423 PF01423
MGG_05438	MGG_10783	2.332	fly	-	0.40671	-
MGG_00162	MGG_07469	2.332	yeast	0.00667	-	-
MGG_09271	MGG_12462	2.332	yeast	0.00759	0.6911	-
MGG_03885	MGG_05708	2.332	yeast	-	0.28464	-
MGG_05428	MGG_12628	2.332	yeast	0.7345	-	-
MGG_00172	MGG_06378	2.332	ecoli	0.21704	0.13145	-
MGG_05737	MGG_06256	2.332	yeast	-	0.08393	-
MGG_04162	MGG_05438	2.332	fly	-	0.33001	-
MGG_00354	MGG_00843	2.332	yeast	0.21704	0.02048	-
MGG_03246	MGG_04123	2.334	yeast	0.57259	0.81988	-
MGG_08907	MGG_10740	2.334	yeast	-	0.84627	-
MGG_02923	MGG_07754	2.334	fly	0.46308	0.74169	-
MGG_06273	MGG_11278	2.334	human	0.46308	0.77155	-
MGG_01632	MGG_05219	2.334	fly	-	0.85151	-
MGG_10828	MGG_11063	2.334	yeast	-	0.33112	-
MGG_04185	MGG_04185	2.334	yeast	-	-	-
MGG_02834	MGG_02834	2.334	fly	-	-	PF00583 PF00583
MGG_03203	MGG_04007	2.334	yeast	0.08816	0.03747	-
MGG_03017	MGG_13815	2.334	fly	0.57259	-	-
MGG_01318	MGG_03250	2.334	fly	-	0.82379	-
MGG_00193	MGG_03203	2.334	ecoli	-	0.49565	-
MGG_01471	MGG_03192	2.334	yeast	0.17412	0.37471	-
MGG_00355	MGG_03520	2.334	yeast	0.46308	0.60797	-
MGG_01907	MGG_09528	2.334	fly	0.7345	0.29311	-
MGG_00354	MGG_05757	2.336	yeast	0.7345	0.23148	-
MGG_00682	MGG_04724	2.336	elegans	0.57259	0.75339	-
MGG_01567	MGG_03727	2.336	yeast	0.24532	0.91218	-
MGG_00180	MGG_06256	2.336	yeast	-	0.33659	-
MGG_00904	MGG_07931	2.336	yeast	0.10784	0.15103	PF02996 PF01920
MGG_07082	MGG_10667	2.336	yeast	0.00032	0.01428	-
MGG_02834	MGG_07391	2.338	yeast	0.57259	0.84627	-
MGG_04416	MGG_06574	2.338	yeast	0.7345	0.28148	-
MGG_00354	MGG_07449	2.338	yeast	0.46308	0.52615	-
MGG_00354	MGG_06668	2.338	yeast	0.57259	0.00827	-
MGG_05948	MGG_12799	2.338	fly	0.34874	0.11031	-
MGG_04712	MGG_08868	2.338	yeast	0.03763	0.27416	-
MGG_07252	MGG_11457	2.338	yeast	0.46308	-	PF00076 PF00076
MGG_05321	MGG_07394	2.338	yeast	0.00314	0.10714	-
MGG_05948	MGG_09081	2.338	fly	0.34874	0.044	-
MGG_09492	MGG_09492	2.338	ecoli	-	-	-
MGG_12308	MGG_13209	2.338	yeast	0.57259	-	-
MGG_09217	MGG_12814	2.338	yeast	0.17412	0.11188	-
MGG_00174	MGG_05618	2.34	human	-	0.60165	-
MGG_07124	MGG_09487	2.34	human	-	0.8043	-
MGG_06995	MGG_09698	2.34	yeast	0.00079	0.85283	-
MGG_03225	MGG_06190	2.34	yeast	0.34874	0.23444	-
MGG_04047	MGG_12920	2.34	yeast	0.00022	-	-
MGG_06177	MGG_09544	2.34	human	-	0.6182	-
MGG_05097	MGG_07754	2.34	human	0.57259	0.27003	-
MGG_02462	MGG_06077	2.34	yeast	0.46308	0.00408	-
MGG_00904	MGG_06730	2.34	yeast	0.10784	0.15193	PF02996 PF01920
MGG_03520	MGG_10160	2.34	yeast	0.46308	0.01094	-
MGG_01157	MGG_10740	2.34	yeast	0.29372	0.31681	-
MGG_05462	MGG_09125	2.342	yeast	-	0.56426	-
MGG_03090	MGG_06071	2.342	fly	0.57259	0.78337	-
MGG_01558	MGG_09174	2.342	yeast	0.13514	0.81857	-
MGG_05706	MGG_12123	2.342	yeast	0.46308	0.62835	-
MGG_01491	MGG_06071	2.342	yeast	0.00476	0.03388	-
MGG_07189	MGG_09294	2.342	yeast	0.00476	0.01392	-
MGG_06164	MGG_06922	2.344	fly	0.7345	0.07494	-
MGG_00407	MGG_08082	2.344	yeast	-	0.33224	-
MGG_03230	MGG_11236	2.344	ecoli	0.7345	0.14759	-
MGG_03250	MGG_06787	2.344	fly	-	0.75339	-
MGG_05220	MGG_09485	2.344	human	0.7345	0.87923	-
MGG_00971	MGG_03219	2.344	yeast	-	0.35664	-
MGG_00491	MGG_06995	2.344	yeast	0.40374	0.37806	-
MGG_04712	MGG_10324	2.344	fly	0.29372	0.53104	-
MGG_03071	MGG_13813	2.344	yeast	0.34874	0.28994	-
MGG_00971	MGG_01654	2.344	fly	-	0.13814	-
MGG_04104	MGG_06883	2.344	fly	0.46308	0.32231	-
MGG_00193	MGG_09529	2.346	ecoli	0.46308	0.24147	-
MGG_00187	MGG_08585	2.346	yeast	0.7345	0.38147	-
MGG_00187	MGG_11251	2.346	yeast	-	-	-
MGG_04093	MGG_12818	2.346	yeast	0.40374	-	-
MGG_02463	MGG_04641	2.346	human	-	0.12487	-
MGG_00187	MGG_01250	2.346	yeast	0.7345	0.81214	-
MGG_01709	MGG_08725	2.346	fly	-	0.42532	-
MGG_06098	MGG_07667	2.346	yeast	0.21704	0.59163	-
MGG_06946	MGG_07298	2.346	fly	0.57259	0.13985	-
MGG_03192	MGG_07667	2.346	yeast	0.7345	0.04513	-
MGG_00355	MGG_09256	2.346	yeast	-	0.8924	-
MGG_04076	MGG_09554	2.346	human	-	0.87794	-
MGG_00735	MGG_02511	2.346	ecoli	0.29372	0.14759	-
MGG_02511	MGG_06995	2.346	ecoli	0.00476	0.51146	-
MGG_06443	MGG_06930	2.346	fly	0.7345	0.53592	-
MGG_02511	MGG_05282	2.346	ecoli	0.00476	0.03046	-
MGG_08186	MGG_12818	2.346	yeast	-	-	-
MGG_01654	MGG_04104	2.348	fly	-	0.96515	-
MGG_01611	MGG_02467	2.348	fly	0.34874	0.40786	-
MGG_03230	MGG_05367	2.348	ecoli	0.57259	0.67947	-
MGG_04495	MGG_12929	2.348	ecoli	0.34874	0.05397	-
MGG_00514	MGG_13526	2.348	elegans	0.57259	0.04513	-
MGG_02938	MGG_04013	2.348	yeast	0.04662	0.23743	PF01423 PF01423
MGG_04495	MGG_10814	2.348	ecoli	0.40374	0.33446	-
MGG_03203	MGG_10651	2.348	yeast	0.00476	0.68587	-
MGG_06995	MGG_09301	2.348	yeast	0.00476	0.48732	-
MGG_02462	MGG_04727	2.35	yeast	0.10784	0.86205	-
MGG_06316	MGG_10835	2.35	yeast	-	0.35328	-
MGG_01893	MGG_02515	2.35	fly	-	0.3377	-
MGG_01216	MGG_06249	2.35	fly	0.05802	0.18333	-
MGG_01509	MGG_07095	2.35	fly	0.57259	0.27627	-
MGG_04727	MGG_05019	2.35	yeast	0.10784	0.73118	-
MGG_09916	MGG_09916	2.35	ecoli	-	-	-
MGG_06014	MGG_08585	2.35	yeast	0.03763	0.5237	-
MGG_01772	MGG_06685	2.35	fly	0.7345	0.9519	-
MGG_02435	MGG_02435	2.35	yeast	-	-	-
MGG_03983	MGG_10371	2.35	yeast	-	0.31465	-
MGG_04744	MGG_04744	2.35	ecoli	-	-	PF00266 PF00266
MGG_02902	MGG_02902	2.35	yeast	-	-	PF01636 PF01636
MGG_06952	MGG_12614	2.35	yeast	0.57259	0.62709	-
MGG_01450	MGG_01509	2.35	human	0.04662	0.0648	PF01423 PF01423
MGG_01270	MGG_01270	2.35	ecoli	-	-	PF03328 PF03328
MGG_07740	MGG_07740	2.35	human	-	-	-
MGG_04805	MGG_04805	2.35	ecoli	-	-	-
MGG_01225	MGG_01794	2.35	fly	-	-	-
MGG_00104	MGG_06685	2.35	fly	0.17412	0.94271	-
MGG_01135	MGG_06728	2.35	yeast	0.13514	0.05337	-
MGG_03520	MGG_07271	2.35	yeast	0.46308	0.26381	-
MGG_05370	MGG_11251	2.352	yeast	-	-	-
MGG_03017	MGG_10653	2.352	fly	0.57259	0.83567	-
MGG_03983	MGG_09250	2.352	yeast	-	0.86867	-
MGG_07394	MGG_11322	2.352	yeast	0.40374	-	-
MGG_04409	MGG_05370	2.352	yeast	0.08816	0.88718	-
MGG_01760	MGG_07754	2.352	fly	0.29372	0.61947	-
MGG_00355	MGG_08802	2.352	yeast	0.40374	0.86867	-
MGG_01250	MGG_05370	2.352	yeast	0.0296	0.95587	-
MGG_01113	MGG_10653	2.352	elegans	-	0.12078	-
MGG_04331	MGG_06162	2.352	ecoli	-	0.67688	-
MGG_01107	MGG_05670	2.352	yeast	0.7345	0.45014	-
MGG_00514	MGG_06668	2.354	yeast	0.57259	0.36561	-
MGG_01266	MGG_03956	2.354	yeast	0.0296	0.72472	-
MGG_01895	MGG_01895	2.354	ecoli	-	-	-
MGG_02872	MGG_06035	2.354	fly	0.21704	0.01463	-
MGG_03226	MGG_09256	2.354	yeast	-	0.65512	-
MGG_02668	MGG_06185	2.354	human	0.21704	0.40439	-
MGG_02515	MGG_09528	2.354	fly	-	0.56176	-
MGG_09294	MGG_09346	2.356	yeast	0.0296	0.07154	-
MGG_00598	MGG_02959	2.356	human	0.01244	0.57797	-
MGG_01747	MGG_05462	2.356	yeast	0.7345	0.31572	-
MGG_07754	MGG_11784	2.356	fly	0.17412	0.7807	-
MGG_03250	MGG_08977	2.356	yeast	0.29372	-	-
MGG_04752	MGG_08121	2.356	fly	0.34874	0.32341	-
MGG_05097	MGG_10446	2.356	human	0.57259	0.49088	-
MGG_00522	MGG_12614	2.356	yeast	0.46308	0.09269	-
MGG_01095	MGG_04083	2.356	yeast	0.04662	0.09126	-
MGG_04761	MGG_07391	2.356	yeast	0.04662	0.90298	-
MGG_07472	MGG_13209	2.356	yeast	-	-	-
MGG_00759	MGG_03071	2.356	yeast	0.10784	0.25974	-
MGG_01235	MGG_03135	2.358	fly	0.08816	0.02808	-
MGG_04586	MGG_04586	2.358	ecoli	-	-	-
MGG_04502	MGG_04502	2.358	ecoli	-	-	-
MGG_04818	MGG_14070	2.358	fly	0.40374	-	-
MGG_06504	MGG_08808	2.358	yeast	0.57259	0.50781	-
MGG_00904	MGG_06343	2.358	yeast	0.01039	0.16972	-
MGG_01250	MGG_07524	2.358	yeast	0.05802	0.23444	-
MGG_05147	MGG_07807	2.358	fly	-	0.47529	-
MGG_07524	MGG_11251	2.358	yeast	-	-	-
MGG_00832	MGG_06510	2.358	human	0.17412	0.29845	-
MGG_03192	MGG_06025	2.358	yeast	0.17412	-	-
MGG_10684	MGG_11431	2.358	fly	-	0.74169	-
MGG_05625	MGG_06294	2.36	yeast	0.57259	0.96777	-
MGG_00307	MGG_00631	2.36	human	-	0.38949	-
MGG_03971	MGG_05428	2.36	yeast	0.7345	0.60165	-
MGG_04489	MGG_10446	2.36	yeast	0.00667	0.09714	-
MGG_01765	MGG_09936	2.36	yeast	-	0.79386	-
MGG_03164	MGG_03520	2.36	yeast	0.40374	0.54817	-
MGG_04359	MGG_05370	2.36	yeast	0.0014	0.91482	-
MGG_07389	MGG_12317	2.36	fly	-	0.94535	-
MGG_02511	MGG_03548	2.36	ecoli	0.57259	0.81341	-
MGG_00971	MGG_06332	2.36	human	0.13514	0.28254	-
MGG_00971	MGG_03247	2.36	human	0.57259	0.90563	-
MGG_08319	MGG_09929	2.36	yeast	-	0.59291	-
MGG_04724	MGG_08844	2.362	yeast	0.7345	0.6182	PF00888 PF00097
MGG_03203	MGG_08906	2.362	yeast	0.00476	0.00973	-
MGG_00174	MGG_10059	2.362	human	-	0.59669	-
MGG_06995	MGG_09508	2.362	yeast	0.00476	0.97043	-
MGG_02812	MGG_05673	2.362	ecoli	0.40374	0.0457	-
MGG_00193	MGG_04008	2.362	ecoli	-	0.06219	-
MGG_02496	MGG_02496	2.362	ecoli	-	-	-
MGG_00949	MGG_07383	2.362	yeast	0.17412	0.17149	-
MGG_01350	MGG_08082	2.362	yeast	0.40374	0.83172	-
MGG_07721	MGG_08006	2.362	yeast	0.10784	0.11754	-
MGG_01523	MGG_01523	2.362	human	-	-	-
MGG_04310	MGG_06629	2.364	yeast	0.00476	0.47647	-
MGG_00550	MGG_03676	2.364	elegans	0.57259	0.47647	-
MGG_03071	MGG_06883	2.364	yeast	0.46308	0.08181	-
MGG_01248	MGG_09361	2.364	fly	-	0.03489	-
MGG_00355	MGG_09894	2.364	yeast	-	0.47647	-
MGG_06852	MGG_14009	2.364	fly	0.21704	0.37241	-
MGG_00985	MGG_03520	2.364	yeast	0.57259	0.00692	-
MGG_01095	MGG_05999	2.365	yeast	0.24532	0.69496	-
MGG_02953	MGG_04724	2.365	elegans	0.7345	0.56426	-
MGG_01207	MGG_08203	2.365	human	0.57259	0.35328	-
MGG_09217	MGG_14293	2.365	yeast	0.17412	0.61313	-
MGG_06185	MGG_06185	2.365	human	-	-	-
MGG_03164	MGG_04093	2.365	yeast	0.40374	0.07154	-
MGG_07667	MGG_08069	2.365	yeast	-	0.4561	-
MGG_03242	MGG_10157	2.365	human	0.01244	0.65512	-
MGG_04113	MGG_06787	2.365	human	-	0.39408	-
MGG_03164	MGG_08186	2.365	yeast	-	0.47048	-
MGG_03687	MGG_06209	2.365	yeast	-	0.17789	-
MGG_06787	MGG_12152	2.365	human	-	-	-
MGG_04087	MGG_04981	2.365	ecoli	0.7345	0.16972	-
MGG_00193	MGG_05238	2.365	ecoli	-	0.97706	-
MGG_06082	MGG_06627	2.365	yeast	-	0.53836	-
MGG_00193	MGG_04495	2.365	ecoli	0.7345	0.62452	-
MGG_03250	MGG_12127	2.365	yeast	0.29372	-	-
MGG_05134	MGG_13474	2.367	yeast	0.34874	0.61694	-
MGG_06356	MGG_08836	2.367	fly	-	-	-
MGG_01556	MGG_04716	2.367	yeast	0.00012	0.05215	-
MGG_07543	MGG_11342	2.367	ecoli	0.57259	0.4359	-
MGG_00193	MGG_06995	2.367	ecoli	0.46308	0.85937	-
MGG_00193	MGG_05282	2.367	ecoli	-	0.09714	-
MGG_02511	MGG_04626	2.367	ecoli	0.21704	0.28571	-
MGG_04489	MGG_05115	2.367	yeast	0.08816	0.44423	-
MGG_06185	MGG_07124	2.367	human	-	0.38835	-
MGG_01770	MGG_09124	2.367	fly	0.7345	0.74037	-
MGG_06510	MGG_06685	2.367	human	0.29372	0.05096	-
MGG_10149	MGG_10149	2.369	human	-	-	-
MGG_02390	MGG_02390	2.369	human	-	-	-
MGG_00288	MGG_08573	2.369	yeast	0.46308	0.98887	-
MGG_07524	MGG_12636	2.369	yeast	0.01478	0.35664	-
MGG_07721	MGG_12628	2.369	yeast	0.00067	-	-
MGG_02538	MGG_02538	2.369	ecoli	-	-	PF00120 PF00120
MGG_02606	MGG_02661	2.369	yeast	-	-	-
MGG_05370	MGG_06175	2.369	yeast	0.57259	0.82379	-
MGG_00843	MGG_08907	2.371	yeast	-	0.02395	-
MGG_00885	MGG_03956	2.371	yeast	0.00067	0.72729	-
MGG_00867	MGG_05203	2.371	human	0.21704	0.79386	-
MGG_00700	MGG_12814	2.373	yeast	0.24532	0.38949	-
MGG_03676	MGG_10840	2.373	elegans	0.7345	0.6347	-
MGG_04964	MGG_06852	2.373	human	-	0.97966	-
MGG_06785	MGG_09936	2.373	yeast	0.00759	0.32123	-
MGG_03116	MGG_03116	2.373	yeast	-	-	PF00400 PF00400
MGG_06995	MGG_12764	2.373	yeast	0.21704	-	-
MGG_05074	MGG_07134	2.373	yeast	0.57259	0.48732	-
MGG_01450	MGG_04013	2.373	yeast	0.04662	0.40214	PF01423 PF01423
MGG_05375	MGG_08837	2.373	yeast	0.24532	0.23743	-
MGG_01124	MGG_03885	2.373	yeast	-	0.5237	-
MGG_02985	MGG_05617	2.373	yeast	-	0.57672	-
MGG_09887	MGG_09887	2.373	human	-	-	PF00240 PF00240
MGG_01318	MGG_09885	2.373	elegans	-	0.89373	-
MGG_03520	MGG_06378	2.373	yeast	0.46308	0.50544	-
MGG_04504	MGG_06443	2.373	fly	0.24532	0.13145	-
MGG_06468	MGG_13154	2.373	yeast	0.05802	0.96515	-
MGG_02730	MGG_06378	2.375	yeast	-	0.58657	-
MGG_02088	MGG_11251	2.375	yeast	-	-	-
MGG_01917	MGG_05370	2.375	yeast	0.03763	0.81597	-
MGG_00105	MGG_05213	2.375	yeast	0.07262	0.76889	-
MGG_01250	MGG_02088	2.375	yeast	0.08816	0.50299	-
MGG_04083	MGG_05019	2.375	human	0.04662	0.01807	PF01423 PF01423
MGG_00849	MGG_11518	2.375	human	-	0.09565	-
MGG_03512	MGG_10157	2.375	yeast	0.10784	0.88718	-
MGG_01232	MGG_05370	2.375	yeast	0.17412	0.52615	-
MGG_03532	MGG_03532	2.377	human	-	-	-
MGG_00193	MGG_05260	2.377	ecoli	0.46308	-	-
MGG_12098	MGG_12098	2.377	yeast	-	-	-
MGG_06773	MGG_06773	2.377	ecoli	-	-	-
MGG_03372	MGG_06787	2.377	fly	-	0.39292	-
MGG_00407	MGG_06045	2.377	yeast	-	0.87267	-
MGG_02923	MGG_02923	2.377	yeast	-	-	-
MGG_09695	MGG_09695	2.377	human	-	-	-
MGG_02976	MGG_02976	2.377	fly	-	-	-
MGG_00407	MGG_06025	2.378	yeast	-	-	-
MGG_04095	MGG_08837	2.378	human	-	0.28046	-
MGG_00657	MGG_12636	2.378	yeast	0.05802	0.72472	-
MGG_04972	MGG_05677	2.38	yeast	-	0.13227	-
MGG_01028	MGG_03761	2.38	yeast	-	0.94139	-
MGG_03072	MGG_10446	2.38	yeast	0.00236	0.41603	-
MGG_03426	MGG_03426	2.38	human	-	-	PF00106 PF00106
MGG_05651	MGG_12636	2.38	yeast	0.29372	0.61183	-
MGG_05257	MGG_06021	2.38	yeast	-	0.11591	-
MGG_01611	MGG_05646	2.38	fly	0.13514	0.38147	-
MGG_01558	MGG_05727	2.382	yeast	0.40374	0.73645	-
MGG_03510	MGG_12636	2.382	yeast	0.29372	0.18058	-
MGG_08082	MGG_08645	2.382	yeast	0.21704	0.74955	-
MGG_01107	MGG_03214	2.382	yeast	0.21704	0.44423	-
MGG_02511	MGG_07543	2.382	ecoli	0.7345	0.4885	-
MGG_00613	MGG_01325	2.382	yeast	-	0.69623	-
MGG_02938	MGG_04727	2.382	yeast	0.10784	0.75981	-
MGG_06943	MGG_10157	2.382	human	0.0296	0.54078	-
MGG_02659	MGG_14445	2.382	fly	0.03763	0.70652	-
MGG_02713	MGG_12308	2.382	yeast	0.01842	0.48732	-
MGG_03192	MGG_06208	2.382	yeast	0.03763	0.91088	-
MGG_02605	MGG_04513	2.382	fly	-	0.84367	-
MGG_00550	MGG_06343	2.384	fly	0.7345	0.03143	-
MGG_00496	MGG_11246	2.384	yeast	-	0.59291	-
MGG_06574	MGG_11246	2.384	yeast	-	0.28994	-
MGG_03214	MGG_07667	2.384	yeast	0.7345	0.64872	-
MGG_09885	MGG_10820	2.384	fly	-	0.87004	-
MGG_02660	MGG_07736	2.384	human	-	-	-
MGG_09487	MGG_10157	2.384	human	0.01244	0.4885	-
MGG_06922	MGG_10820	2.384	fly	-	0.14414	-
MGG_02946	MGG_03182	2.384	yeast	0.13514	0.05155	-
MGG_00162	MGG_08885	2.384	yeast	0.00667	-	-
MGG_02999	MGG_02999	2.384	ecoli	-	-	-
MGG_06933	MGG_09733	2.384	yeast	-	0.99934	-
MGG_01047	MGG_06138	2.384	yeast	0.13514	0.5151	-
MGG_05738	MGG_05738	2.384	human	-	-	PF00412 PF00412
MGG_06180	MGG_12636	2.386	yeast	-	0.23645	-
MGG_00489	MGG_04244	2.386	fly	-	0.52738	-
MGG_04742	MGG_09913	2.386	fly	0.7345	0.726	-
MGG_02390	MGG_04027	2.386	yeast	-	0.32559	-
MGG_03019	MGG_04070	2.386	ecoli	0.46308	0.42302	-
MGG_09542	MGG_10692	2.386	yeast	-	0.10873	-
MGG_02674	MGG_06785	2.386	human	0.00759	0.7781	-
MGG_05193	MGG_05249	2.386	ecoli	0.57259	0.48249	-
MGG_02463	MGG_10680	2.386	fly	0.29372	0.9215	-
MGG_02598	MGG_06757	2.387	ecoli	0.21704	0.7781	-
MGG_04882	MGG_12629	2.387	human	0.40374	-	-
MGG_03372	MGG_04070	2.387	ecoli	0.46308	0.60545	-
MGG_05203	MGG_06315	2.387	fly	0.57259	0.58412	-
MGG_05701	MGG_13154	2.387	yeast	0.04662	0.35215	-
MGG_03242	MGG_04331	2.387	yeast	-	0.90955	-
MGG_02821	MGG_04105	2.387	yeast	0.40374	0.25257	-
MGG_01207	MGG_04720	2.387	human	-	0.71297	-
MGG_02821	MGG_03687	2.387	yeast	-	0.29203	-
MGG_06505	MGG_12831	2.387	human	0.03763	0.46562	-
MGG_03235	MGG_04641	2.387	fly	0.17412	0.17604	-
MGG_03195	MGG_08693	2.387	yeast	-	0.21774	-
MGG_01225	MGG_06083	2.387	human	0.03763	-	-
MGG_01765	MGG_01794	2.387	fly	-	0.5979	-
MGG_06570	MGG_14293	2.389	yeast	0.01244	0.67688	-
MGG_04137	MGG_04518	2.389	fly	-	0.63214	-
MGG_00472	MGG_01833	2.389	yeast	0.29372	0.4885	-
MGG_04439	MGG_05757	2.389	human	0.7345	0.2052	-
MGG_05249	MGG_11350	2.389	ecoli	0.29372	0.36001	-
MGG_06274	MGG_11195	2.389	yeast	-	-	-
MGG_06077	MGG_10400	2.389	yeast	0.7345	0.16168	-
MGG_05737	MGG_12159	2.389	yeast	0.7345	0.71953	-
MGG_03071	MGG_06218	2.389	yeast	-	0.68587	-
MGG_07337	MGG_10840	2.389	fly	0.7345	0.5139	-
MGG_01769	MGG_10322	2.389	yeast	-	0.14156	-
MGG_01207	MGG_01611	2.389	fly	-	0.981	-
MGG_11466	MGG_12123	2.389	yeast	0.57259	0.24248	-
MGG_04558	MGG_08907	2.391	yeast	-	0.12078	-
MGG_03019	MGG_05249	2.391	ecoli	0.21704	0.43714	-
MGG_01509	MGG_05651	2.391	yeast	0.34874	0.11754	-
MGG_02515	MGG_06916	2.391	human	-	0.25157	-
MGG_03198	MGG_03973	2.391	yeast	-	0.60924	-
MGG_06152	MGG_10567	2.391	fly	0.7345	0.6911	-
MGG_07667	MGG_08573	2.391	yeast	0.7345	0.21199	-
MGG_07391	MGG_11130	2.391	yeast	0.57259	0.60165	-
MGG_02711	MGG_11497	2.391	fly	0.34874	0.1852	-
MGG_00507	MGG_06943	2.391	yeast	0.24532	0.37241	-
MGG_03198	MGG_11132	2.393	yeast	0.34874	0.1852	-
MGG_00355	MGG_12911	2.393	yeast	0.21704	0.11754	-
MGG_01772	MGG_03680	2.393	fly	-	0.18333	-
MGG_01794	MGG_06940	2.393	fly	0.17412	0.42069	-
MGG_06083	MGG_10830	2.393	yeast	0.07262	0.3466	-
MGG_01556	MGG_04827	2.393	yeast	0.00001	0.34104	-
MGG_01772	MGG_06060	2.393	fly	-	0.88848	-
MGG_00193	MGG_04331	2.393	ecoli	-	0.30376	-
MGG_10820	MGG_14293	2.393	yeast	0.01244	0.3245	-
MGG_02598	MGG_08139	2.393	ecoli	0.21704	0.07628	-
MGG_01895	MGG_12474	2.393	ecoli	0.40374	0.71561	-
MGG_01656	MGG_07807	2.393	fly	-	0.25974	-
MGG_03372	MGG_05249	2.393	ecoli	0.21704	0.02716	-
MGG_03644	MGG_05320	2.394	human	0.7345	0.24951	-
MGG_04430	MGG_04740	2.394	yeast	-	0.87004	-
MGG_01027	MGG_03826	2.394	human	-	0.06547	-
MGG_06001	MGG_06158	2.394	yeast	-	-	-
MGG_01027	MGG_04086	2.394	human	-	0.27627	-
MGG_06757	MGG_11350	2.394	ecoli	0.24532	0.85673	-
MGG_06785	MGG_12119	2.394	human	0.13514	-	-
MGG_00666	MGG_00814	2.394	fly	0.13514	0.19176	-
MGG_04007	MGG_06071	2.394	yeast	0.08816	0.41016	-
MGG_02971	MGG_06152	2.394	yeast	0.46308	0.07223	-
MGG_04236	MGG_13005	2.394	human	-	-	-
MGG_01716	MGG_01716	2.394	ecoli	-	-	PF02518 PF02518
MGG_01027	MGG_10013	2.394	human	0.7345	0.51146	-
MGG_04559	MGG_10653	2.396	fly	-	0.03489	-
MGG_04496	MGG_05375	2.396	yeast	0.17412	0.03241	-
MGG_05995	MGG_06378	2.396	fly	0.07262	0.85673	-
MGG_00885	MGG_09574	2.396	yeast	0.00759	0.56551	-
MGG_09881	MGG_11195	2.396	yeast	-	-	-
MGG_01794	MGG_06883	2.396	fly	0.57259	0.40439	-
MGG_06125	MGG_09279	2.396	elegans	0.57259	0.76758	-
MGG_04095	MGG_09695	2.396	human	0.24532	0.00772	-
MGG_04958	MGG_08341	2.396	human	0.57259	0.27521	-
MGG_02938	MGG_05727	2.396	yeast	0.40374	0.87663	-
MGG_06366	MGG_08885	2.396	yeast	0.00667	0.04236	-
MGG_03203	MGG_04008	2.398	yeast	0.00476	0.47768	-
MGG_03372	MGG_06757	2.398	ecoli	0.21704	0.00519	-
MGG_00848	MGG_01062	2.398	human	0.21704	0.06284	-
MGG_04655	MGG_04958	2.398	human	-	0.39523	-
MGG_06296	MGG_11466	2.4	yeast	0.46308	0.13814	PF00076 PF00076
MGG_04331	MGG_07006	2.4	yeast	-	0.05963	-
MGG_06881	MGG_08647	2.4	fly	-	0.68333	-
MGG_05178	MGG_06315	2.4	human	0.13514	0.52981	-
MGG_05134	MGG_05291	2.4	fly	-	0.72729	-
MGG_05957	MGG_06071	2.4	yeast	0.00476	0.41603	-
MGG_02462	MGG_07929	2.4	yeast	0.10784	0.11109	-
MGG_00193	MGG_05957	2.4	ecoli	0.46308	0.14498	-
MGG_01509	MGG_01654	2.4	fly	-	0.31681	-
MGG_00712	MGG_00712	2.401	human	-	-	-
MGG_03895	MGG_08641	2.401	yeast	0.04662	0.22068	-
MGG_00355	MGG_04083	2.401	yeast	0.04662	0.24951	PF01423 PF01423
MGG_03074	MGG_10840	2.401	fly	-	0.69623	-
MGG_03116	MGG_12308	2.401	yeast	0.10784	0.08252	-
MGG_01794	MGG_04742	2.401	fly	-	0.57424	-
MGG_02872	MGG_10183	2.401	human	0.40374	0.41487	-
MGG_03266	MGG_07298	2.401	human	-	0.62835	-
MGG_02812	MGG_04008	2.401	ecoli	0.46308	0.43472	-
MGG_14365	MGG_14365	2.401	human	-	-	PF01593 PF01593
MGG_00193	MGG_07543	2.401	ecoli	0.7345	0.34215	-
MGG_10740	MGG_12123	2.401	yeast	-	0.02666	-
MGG_00475	MGG_06107	2.401	yeast	0.17412	0.23743	-
MGG_00507	MGG_00507	2.401	human	-	-	PF00575 PF03876
MGG_03520	MGG_08908	2.403	yeast	0.46308	0.01392	-
MGG_01225	MGG_03321	2.403	yeast	0.07262	-	-
MGG_00139	MGG_01848	2.403	yeast	0.07262	0.64619	-
MGG_01250	MGG_02711	2.403	yeast	0.04662	0.46326	-
MGG_04720	MGG_04877	2.403	human	0.0246	0.07494	-
MGG_05438	MGG_10185	2.403	fly	0.7345	0.01094	-
MGG_01590	MGG_06509	2.403	human	-	0.47768	-
MGG_00599	MGG_03071	2.403	yeast	0.46308	0.93207	-
MGG_02835	MGG_07714	2.403	yeast	-	0.66541	-
MGG_07754	MGG_13154	2.403	yeast	0.04662	0.3849	-
MGG_00958	MGG_03973	2.403	yeast	0.57259	0.81857	-
MGG_01653	MGG_06302	2.403	human	0.24532	0.42532	PF00808 PF00808
MGG_05322	MGG_09695	2.403	human	-	0.16611	-
MGG_02711	MGG_11251	2.403	yeast	-	-	-
MGG_03372	MGG_08139	2.403	ecoli	0.07262	0.73775	-
MGG_05134	MGG_07109	2.405	yeast	0.57259	0.57177	-
MGG_07031	MGG_10157	2.405	yeast	0.05802	0.38949	-
MGG_02905	MGG_09170	2.405	yeast	-	0.59916	-
MGG_05019	MGG_13154	2.405	yeast	0.04662	0.47647	-
MGG_00355	MGG_07150	2.405	yeast	-	0.10636	-
MGG_03687	MGG_09287	2.405	yeast	-	0.21199	-
MGG_01666	MGG_12636	2.405	yeast	0.17412	0.50054	-
MGG_02999	MGG_06077	2.405	yeast	0.46308	0.2435	-
MGG_06249	MGG_09219	2.405	yeast	-	0.9519	-
MGG_05026	MGG_08741	2.405	fly	-	-	-
MGG_01111	MGG_06685	2.405	fly	0.57259	0.47529	-
MGG_00968	MGG_07505	2.405	yeast	-	0.48971	-
MGG_03895	MGG_12123	2.405	yeast	-	0.00542	-
MGG_04013	MGG_04083	2.405	yeast	0.04662	0.01499	PF01423 PF01423
MGG_04038	MGG_05370	2.405	yeast	0.00667	0.91482	-
MGG_02674	MGG_08860	2.407	human	0.00759	0.86736	PF01138 PF01138
MGG_01160	MGG_03057	2.407	yeast	-	0.90036	-
MGG_02812	MGG_06995	2.407	ecoli	0.08816	0.87267	-
MGG_01794	MGG_06315	2.407	fly	0.17412	0.45373	-
MGG_05999	MGG_10116	2.407	yeast	0.34874	0.11833	-
MGG_03182	MGG_07754	2.407	yeast	0.07262	0.9519	-
MGG_00993	MGG_07754	2.407	yeast	0.34874	0.02177	-
MGG_03198	MGG_09174	2.407	yeast	0.29372	0.563	-
MGG_00507	MGG_05321	2.407	human	0.07262	0.42532	-
MGG_03520	MGG_11063	2.407	yeast	0.34874	0.01689	-
MGG_01679	MGG_08175	2.407	yeast	-	0.72729	-
MGG_04741	MGG_12123	2.407	yeast	-	0.34104	-
MGG_06218	MGG_07082	2.407	yeast	-	0.59163	-
MGG_01519	MGG_04647	2.407	yeast	0.07262	0.9691	-
MGG_03057	MGG_06293	2.407	yeast	0.08816	0.71168	-
MGG_06479	MGG_09804	2.407	fly	-	0.44306	-
MGG_03758	MGG_07754	2.407	yeast	0.04662	0.99151	-
MGG_06077	MGG_08303	2.407	yeast	0.46308	0.30815	-
MGG_05858	MGG_08586	2.408	yeast	0.40374	0.3245	-
MGG_09138	MGG_12308	2.408	yeast	-	0.86602	-
MGG_03226	MGG_03284	2.408	yeast	-	0.42765	-
MGG_03885	MGG_07472	2.408	yeast	-	0.14929	-
MGG_04942	MGG_07332	2.408	human	0.7345	0.94797	-
MGG_03182	MGG_09881	2.408	yeast	0.0246	0.04627	-
MGG_02730	MGG_11063	2.408	yeast	0.46308	0.95984	PF00076 PF00076
MGG_01111	MGG_01614	2.408	fly	0.7345	0.27416	-
MGG_01689	MGG_01689	2.408	human	-	-	-
MGG_00193	MGG_06935	2.408	ecoli	-	0.37918	-
MGG_00852	MGG_00852	2.408	human	-	-	PF03127 PF03127
MGG_03520	MGG_10835	2.408	yeast	0.46308	0.03804	-
MGG_08006	MGG_12127	2.408	yeast	0.57259	-	-
MGG_02511	MGG_04502	2.41	ecoli	0.7345	0.56678	-
MGG_03228	MGG_03561	2.41	yeast	0.13514	0.50178	-
MGG_00507	MGG_02463	2.41	yeast	0.01244	0.56054	-
MGG_07084	MGG_08100	2.41	human	0.46308	0.0031	-
MGG_01833	MGG_05370	2.41	yeast	0.00059	0.83172	-
MGG_05701	MGG_08693	2.41	yeast	-	0.16521	-
MGG_00193	MGG_04310	2.41	ecoli	-	0.19176	-
MGG_05370	MGG_06509	2.41	human	0.7345	0.73252	-
MGG_00370	MGG_04582	2.41	yeast	0.46308	0.56801	-
MGG_01376	MGG_05738	2.41	human	-	0.76627	-
MGG_05370	MGG_08115	2.41	yeast	0.7345	0.6756	-
MGG_05478	MGG_09887	2.412	human	0.10784	0.40558	PF00179 PF00240
MGG_01765	MGG_13245	2.412	yeast	-	0.96249	-
MGG_12300	MGG_12300	2.412	ecoli	-	-	PF00753 PF00753
MGG_05522	MGG_06410	2.412	human	-	0.42649	-
MGG_01632	MGG_03680	2.412	fly	0.29372	0.98231	-
MGG_01071	MGG_12164	2.412	yeast	0.40374	0.93076	-
MGG_01579	MGG_01579	2.412	human	-	-	PF00076 PF00076
MGG_00716	MGG_06315	2.413	fly	-	0.35441	-
MGG_01113	MGG_10148	2.413	elegans	0.13514	0.69623	-
MGG_05249	MGG_09529	2.413	ecoli	0.17412	0.99021	-
MGG_04331	MGG_07667	2.413	yeast	-	0.68716	-
MGG_04742	MGG_12272	2.413	yeast	-	-	-
MGG_00544	MGG_08622	2.413	fly	0.34874	-	-
MGG_00407	MGG_07721	2.413	yeast	-	0.22558	-
MGG_03071	MGG_08624	2.413	yeast	0.08816	0.87533	-
MGG_05438	MGG_08081	2.413	fly	-	0.78859	-
MGG_04641	MGG_07433	2.413	yeast	0.17412	0.06351	-
MGG_01509	MGG_08693	2.413	yeast	-	0.24147	-
MGG_05673	MGG_06984	2.413	ecoli	0.07262	0.66794	-
MGG_00971	MGG_12123	2.415	fly	-	0.55813	-
MGG_05320	MGG_05462	2.415	yeast	0.7345	0.00473	-
MGG_03019	MGG_06984	2.415	ecoli	0.10784	0.05837	-
MGG_06247	MGG_11251	2.415	yeast	-	-	-
MGG_00193	MGG_07392	2.415	ecoli	-	0.24653	-
MGG_01074	MGG_07109	2.415	yeast	0.57259	0.73775	-
MGG_12127	MGG_12628	2.415	yeast	0.29372	-	-
MGG_03758	MGG_08329	2.415	human	0.01842	0.23543	-
MGG_01157	MGG_04083	2.415	yeast	0.29372	0.42998	-
MGG_00118	MGG_00118	2.415	human	-	-	-
MGG_04527	MGG_06020	2.415	elegans	-	0.86205	-
MGG_06757	MGG_09262	2.415	fly	0.7345	0.8489	-
MGG_04456	MGG_08725	2.415	fly	0.7345	0.85151	-
MGG_06083	MGG_07394	2.415	yeast	0.03763	0.56678	-
MGG_01250	MGG_06247	2.415	yeast	0.05802	0.33001	-
MGG_01607	MGG_10204	2.417	yeast	0.34874	0.78992	-
MGG_08885	MGG_11338	2.417	yeast	0.00759	-	-
MGG_03017	MGG_06001	2.417	fly	-	-	-
MGG_05977	MGG_09464	2.417	ecoli	0.17412	0.50423	-
MGG_06035	MGG_06933	2.417	human	-	0.3872	-
MGG_03116	MGG_07472	2.417	yeast	0.40374	0.03143	-
MGG_10740	MGG_13154	2.417	yeast	0.04662	0.53592	-
MGG_00336	MGG_01595	2.417	elegans	-	0.64872	-
MGG_00657	MGG_05436	2.417	fly	0.7345	0.21104	-
MGG_03195	MGG_05203	2.417	yeast	0.7345	0.49933	-
MGG_04449	MGG_13834	2.417	ecoli	-	0.10953	-
MGG_01807	MGG_01832	2.417	yeast	0.7345	0.26587	-
MGG_05321	MGG_07391	2.417	yeast	0.00314	0.98362	-
MGG_03372	MGG_06984	2.417	ecoli	0.10784	0.69496	-
MGG_03676	MGG_04342	2.417	elegans	0.7345	-	-
MGG_04161	MGG_06571	2.417	fly	0.57259	0.35101	-
MGG_01813	MGG_03729	2.417	human	0.24532	0.13394	-
MGG_01590	MGG_07667	2.418	yeast	-	0.78992	-
MGG_04877	MGG_06909	2.418	human	0.00578	0.12242	-
MGG_03961	MGG_05370	2.418	yeast	0.24532	0.31903	-
MGG_03824	MGG_13474	2.418	yeast	0.57259	0.1216	-
MGG_06427	MGG_08885	2.418	yeast	0.00759	-	-
MGG_01765	MGG_02843	2.418	yeast	-	0.83436	-
MGG_03182	MGG_05375	2.418	yeast	0.17412	0.12487	-
MGG_04442	MGG_06943	2.418	human	0.7345	0.66414	-
MGG_06209	MGG_08854	2.418	yeast	-	0.67688	-
MGG_03895	MGG_13154	2.42	yeast	0.04662	0.5225	-
MGG_03182	MGG_10740	2.42	yeast	0.07262	0.93873	-
MGG_03611	MGG_10446	2.42	human	-	0.14844	-
MGG_06378	MGG_06757	2.42	ecoli	0.21704	0.24653	-
MGG_03182	MGG_13209	2.42	yeast	-	-	-
MGG_08303	MGG_08844	2.42	yeast	0.29372	0.28046	-
MGG_03758	MGG_10740	2.42	yeast	0.04662	0.78859	-
MGG_00491	MGG_04331	2.42	yeast	-	0.00291	-
MGG_09256	MGG_12123	2.42	yeast	0.57259	0.83172	-
MGG_03226	MGG_08907	2.42	yeast	-	0.27521	-
MGG_05248	MGG_06418	2.42	fly	0.57259	0.53592	-
MGG_00355	MGG_11241	2.422	yeast	-	-	-
MGG_08804	MGG_09574	2.422	yeast	-	0.47529	-
MGG_04008	MGG_04070	2.422	ecoli	0.46308	0.44423	-
MGG_00143	MGG_00613	2.422	yeast	-	0.74037	-
MGG_02834	MGG_07109	2.422	yeast	-	0.7794	-
MGG_01028	MGG_06089	2.422	yeast	-	0.96515	-
MGG_03266	MGG_09485	2.422	human	-	0.00242	-
MGG_11346	MGG_11346	2.422	human	-	-	-
MGG_00359	MGG_01028	2.422	yeast	-	0.13814	-
MGG_06670	MGG_06670	2.422	human	-	-	-
MGG_05995	MGG_05995	2.422	fly	-	-	-
MGG_01121	MGG_12758	2.422	yeast	-	0.10326	-
MGG_08654	MGG_14445	2.422	human	-	0.41369	-
MGG_07097	MGG_07117	2.422	ecoli	0.7345	0.71824	-
MGG_04741	MGG_13154	2.422	yeast	0.04662	0.39985	-
MGG_03758	MGG_03895	2.423	yeast	0.04662	0.95852	-
MGG_03192	MGG_05077	2.423	yeast	-	0.88718	-
MGG_04363	MGG_11251	2.423	yeast	-	-	-
MGG_03182	MGG_03895	2.423	yeast	0.07262	0.78337	-
MGG_01608	MGG_07667	2.423	yeast	-	0.37584	-
MGG_03877	MGG_08801	2.423	yeast	0.40374	0.06219	-
MGG_01207	MGG_01235	2.423	human	-	0.79386	-
MGG_06984	MGG_12162	2.423	ecoli	0.40374	-	-
MGG_04694	MGG_10440	2.423	fly	0.7345	0.95456	-
MGG_00307	MGG_09495	2.423	yeast	0.00024	0.23946	-
MGG_01250	MGG_04363	2.423	yeast	0.7345	0.1724	-
MGG_00506	MGG_00852	2.423	human	0.40374	0.99413	-
MGG_01848	MGG_06019	2.423	yeast	0.7345	0.86068	-
MGG_00288	MGG_03250	2.423	fly	0.57259	0.27627	-
MGG_00369	MGG_11251	2.423	yeast	-	-	-
MGG_00369	MGG_01250	2.423	yeast	0.29372	0.38606	-
MGG_03226	MGG_12308	2.423	yeast	0.08816	0.71561	-
MGG_00507	MGG_07391	2.423	yeast	0.07262	0.68204	-
MGG_03824	MGG_06162	2.423	ecoli	0.46308	0.42649	-
MGG_04331	MGG_09301	2.423	yeast	-	0.02306	-
MGG_01048	MGG_01048	2.425	ecoli	-	-	PF08241 PF08241
MGG_05375	MGG_12972	2.425	yeast	0.03763	-	-
MGG_02660	MGG_05438	2.425	fly	-	-	-
MGG_04162	MGG_04162	2.425	human	-	-	PF00230 PF00230
MGG_02730	MGG_04647	2.425	yeast	0.57259	0.40558	-
MGG_05756	MGG_11346	2.425	human	-	0.98625	-
MGG_08976	MGG_08976	2.425	yeast	-	-	PF00857 PF00857
MGG_02920	MGG_04953	2.425	yeast	0.46308	0.52738	-
MGG_01170	MGG_06926	2.425	ecoli	-	0.37471	-
MGG_05204	MGG_06274	2.425	yeast	0.01244	-	-
MGG_06378	MGG_08139	2.425	ecoli	0.21704	0.65384	-
MGG_04647	MGG_04647	2.425	human	-	-	-
MGG_06249	MGG_06249	2.425	human	-	-	-
MGG_07469	MGG_13028	2.425	yeast	0.01842	0.47529	-
MGG_00507	MGG_04761	2.425	yeast	0.24532	0.60671	-
MGG_01329	MGG_12636	2.425	yeast	-	0.97706	-
MGG_07493	MGG_07493	2.425	yeast	-	-	-
MGG_01524	MGG_03203	2.427	yeast	0.17412	0.0688	-
MGG_04070	MGG_05282	2.427	ecoli	0.46308	0.00884	-
MGG_04236	MGG_05249	2.427	ecoli	0.46308	0.31681	-
MGG_05249	MGG_12571	2.427	ecoli	0.46308	0.13814	-
MGG_06045	MGG_12832	2.427	yeast	0.57259	0.81726	-
MGG_00971	MGG_08693	2.427	yeast	-	0.59037	-
MGG_02953	MGG_05220	2.427	human	0.21704	0.56426	-
MGG_10740	MGG_12972	2.427	yeast	0.40374	-	-
MGG_04871	MGG_09250	2.427	fly	0.57259	0.50906	-
MGG_05019	MGG_08693	2.427	yeast	-	0.05899	-
MGG_03928	MGG_06995	2.427	yeast	0.00476	0.19651	-
MGG_02462	MGG_08693	2.427	yeast	-	0.09269	-
MGG_06716	MGG_06932	2.427	yeast	-	-	-
MGG_03214	MGG_05249	2.427	ecoli	0.10784	0.74169	-
MGG_10567	MGG_12911	2.427	fly	-	0.91749	-
MGG_05370	MGG_10371	2.427	yeast	0.57259	0.56054	-
MGG_00222	MGG_00222	2.428	human	-	-	-
MGG_00354	MGG_00472	2.428	yeast	0.29372	0.6911	-
MGG_08725	MGG_08725	2.428	human	-	-	PF00389 PF00389
MGG_04667	MGG_04667	2.428	human	-	-	PF00076 PF00076
MGG_02429	MGG_04449	2.428	ecoli	0.46308	0.79254	-
MGG_03203	MGG_03984	2.428	yeast	0.00476	0.14328	-
MGG_06025	MGG_12832	2.428	yeast	0.46308	-	-
MGG_00407	MGG_06263	2.428	yeast	-	0.05337	-
MGG_06315	MGG_06315	2.428	human	-	-	-
MGG_03895	MGG_12972	2.43	yeast	0.40374	-	-
MGG_00518	MGG_03676	2.43	elegans	0.01478	0.49689	-
MGG_03017	MGG_07929	2.43	fly	0.46308	0.67947	-
MGG_06314	MGG_09265	2.43	yeast	0.7345	0.01537	-
MGG_04449	MGG_06190	2.43	ecoli	0.7345	0.85413	-
MGG_00174	MGG_00970	2.43	human	0.29372	0.4885	-
MGG_05367	MGG_06984	2.43	ecoli	0.24532	0.542	-
MGG_00993	MGG_04500	2.43	yeast	-	0.11428	-
MGG_08035	MGG_11536	2.43	fly	0.46308	0.24248	-
MGG_01207	MGG_03242	2.43	human	0.57259	0.81214	-
MGG_01632	MGG_01649	2.43	fly	-	0.10953	-
MGG_00408	MGG_02775	2.43	fly	0.34874	0.73775	-
MGG_03484	MGG_04449	2.43	ecoli	0.57259	0.38376	-
MGG_00104	MGG_06479	2.431	fly	0.10784	0.41137	-
MGG_03855	MGG_05156	2.431	human	0.34874	0.04072	-
MGG_04008	MGG_06757	2.431	ecoli	0.21704	0.54941	-
MGG_02779	MGG_12752	2.431	yeast	-	0.55191	-
MGG_01121	MGG_08082	2.431	yeast	0.03763	0.27627	-
MGG_11342	MGG_11342	2.431	ecoli	-	-	-
MGG_03096	MGG_03096	2.431	ecoli	-	-	PF01116 PF01116
MGG_08078	MGG_08078	2.431	yeast	-	-	-
MGG_10840	MGG_11784	2.431	fly	0.7345	0.52005	-
MGG_05249	MGG_06995	2.431	ecoli	0.17412	0.80562	-
MGG_04884	MGG_05370	2.431	yeast	0.46308	0.93605	-
MGG_02938	MGG_04647	2.431	yeast	0.17412	0.55191	-
MGG_03222	MGG_04506	2.431	human	-	0.30268	-
MGG_04741	MGG_12972	2.431	yeast	0.40374	-	-
MGG_04007	MGG_13154	2.431	yeast	0.01478	0.75339	-
MGG_01517	MGG_10059	2.431	human	-	0.37694	-
MGG_04449	MGG_14004	2.431	ecoli	0.57259	0.48129	-
MGG_00105	MGG_07124	2.431	yeast	-	0.7286	-
MGG_00408	MGG_12317	2.431	fly	-	0.56801	-
MGG_05248	MGG_08924	2.433	yeast	0.17412	0.76237	-
MGG_04818	MGG_07469	2.433	human	-	0.05708	-
MGG_01000	MGG_09867	2.433	human	-	0.6756	-
MGG_08741	MGG_10680	2.433	fly	0.57259	0.95852	-
MGG_00631	MGG_02920	2.433	human	-	0.80823	-
MGG_04761	MGG_09217	2.433	yeast	0.17412	0.7781	-
MGG_06995	MGG_11573	2.433	yeast	0.00476	0.36674	-
MGG_04185	MGG_08745	2.433	yeast	0.01842	0.14328	-
MGG_01329	MGG_07667	2.433	yeast	-	0.52493	-
MGG_03122	MGG_07383	2.433	yeast	0.17412	0.08464	-
MGG_00446	MGG_10828	2.433	yeast	-	0.16521	-
MGG_00212	MGG_04539	2.433	fly	0.46308	0.82774	-
MGG_04331	MGG_09508	2.435	yeast	-	0.73383	-
MGG_01194	MGG_06936	2.435	elegans	-	0.15721	-
MGG_06376	MGG_13245	2.435	yeast	0.46308	0.25768	-
MGG_01121	MGG_06521	2.435	human	-	0.95984	-
MGG_10157	MGG_11346	2.435	human	0.10784	0.28254	-
MGG_01683	MGG_09887	2.435	human	0.17412	0.0979	PF01088 PF00240
MGG_02511	MGG_07225	2.435	yeast	0.00476	0.03747	-
MGG_06995	MGG_12571	2.435	yeast	0.46308	0.89642	-
MGG_00849	MGG_08837	2.436	human	-	0.00913	-
MGG_03215	MGG_05097	2.436	human	0.57259	0.31247	-
MGG_06884	MGG_09871	2.436	yeast	0.7345	0.00497	-
MGG_05370	MGG_12848	2.436	yeast	0.57259	0.8251	-
MGG_03116	MGG_06077	2.436	elegans	0.46308	0.96777	-
MGG_06098	MGG_12272	2.436	yeast	-	-	-
MGG_02674	MGG_08100	2.436	human	0.46308	0.17878	-
MGG_01634	MGG_05701	2.436	yeast	0.40374	0.56426	-
MGG_05370	MGG_08896	2.436	yeast	0.10784	0.45729	-
MGG_01649	MGG_03554	2.436	fly	-	0.83567	-
MGG_01062	MGG_07189	2.436	yeast	0.10784	0.16881	-
MGG_07394	MGG_12672	2.436	yeast	-	0.6756	-
MGG_02812	MGG_05957	2.436	ecoli	0.40374	0.0756	-
MGG_04008	MGG_08139	2.436	ecoli	0.21704	0.40327	-
MGG_00174	MGG_06316	2.436	human	0.34874	0.95587	-
MGG_05282	MGG_06757	2.436	ecoli	0.21704	0.54445	-
MGG_08842	MGG_10157	2.436	yeast	0.46308	0.14328	-
MGG_04829	MGG_07281	2.438	fly	-	0.02484	-
MGG_03174	MGG_06936	2.438	elegans	0.29372	0.85805	-
MGG_06378	MGG_06984	2.438	ecoli	0.10784	0.82379	-
MGG_09250	MGG_09250	2.438	fly	-	-	PF02668 PF02668
MGG_04442	MGG_06693	2.438	fly	-	0.98758	-
MGG_13137	MGG_13137	2.438	ecoli	-	-	-
MGG_00169	MGG_03578	2.438	yeast	0.00079	0.38376	-
MGG_02821	MGG_04500	2.438	yeast	0.7345	0.08043	-
MGG_00355	MGG_04727	2.438	yeast	0.10784	0.45132	-
MGG_04518	MGG_04518	2.438	fly	-	-	-
MGG_10827	MGG_10827	2.438	human	-	-	-
MGG_05321	MGG_06083	2.438	human	0.03763	0.79777	-
MGG_03945	MGG_03945	2.438	human	-	-	PF00205 PF00205
MGG_03250	MGG_05619	2.438	yeast	0.29372	0.50906	-
MGG_05677	MGG_05677	2.438	yeast	-	-	PF00043 PF00043
MGG_00355	MGG_05254	2.439	yeast	-	0.60545	-
MGG_00682	MGG_05699	2.439	elegans	0.17412	0.59163	-
MGG_07109	MGG_09850	2.439	yeast	-	0.97573	-
MGG_04104	MGG_04882	2.439	human	0.17412	0.02529	-
MGG_06293	MGG_09756	2.439	yeast	0.46308	0.28254	-
MGG_08006	MGG_13205	2.439	yeast	-	0.96777	-
MGG_12127	MGG_13641	2.439	yeast	0.29372	-	-
MGG_10835	MGG_12370	2.439	yeast	-	0.00519	-
MGG_00496	MGG_02821	2.439	yeast	0.00476	0.24047	-
MGG_01160	MGG_09756	2.439	yeast	-	0.17878	-
MGG_04416	MGG_12462	2.441	yeast	0.29372	0.89508	-
MGG_00657	MGG_10157	2.441	yeast	0.03763	0.5792	-
MGG_06995	MGG_08139	2.441	ecoli	0.21704	0.3016	-
MGG_06306	MGG_06336	2.441	human	0.21704	0.24147	-
MGG_03198	MGG_05727	2.441	yeast	0.7345	0.21008	-
MGG_04463	MGG_04463	2.441	human	-	-	PF00069 PF00069
MGG_05282	MGG_08139	2.441	ecoli	0.21704	0.13061	-
MGG_01971	MGG_06947	2.441	yeast	0.7345	0.73775	-
MGG_04558	MGG_07714	2.441	yeast	-	0.61442	-
MGG_01665	MGG_06311	2.441	fly	0.07262	0.42881	-
MGG_04559	MGG_04559	2.441	fly	-	-	-
MGG_04745	MGG_09495	2.441	yeast	0.00024	0.23345	-
MGG_01535	MGG_01535	2.441	ecoli	-	-	PF01243 PF01243
MGG_04439	MGG_07383	2.442	yeast	0.57259	0.51755	-
MGG_00139	MGG_06730	2.442	yeast	0.13514	0.84099	-
MGG_01000	MGG_02738	2.442	human	-	0.4981	-
MGG_07472	MGG_12308	2.442	yeast	0.17412	0.21199	-
MGG_10651	MGG_13154	2.442	yeast	0.05802	0.48249	-
MGG_05115	MGG_05370	2.442	yeast	0.00079	0.43714	-
MGG_04585	MGG_11667	2.442	yeast	0.21704	0.97834	-
MGG_00113	MGG_05264	2.442	yeast	-	0.09269	-
MGG_03129	MGG_10522	2.442	yeast	0.29372	0.00389	-
MGG_07667	MGG_11726	2.442	yeast	-	-	-
MGG_00187	MGG_00354	2.442	yeast	0.7345	0.28779	-
MGG_04694	MGG_06435	2.442	yeast	0.00314	0.30268	-
MGG_03548	MGG_05249	2.442	ecoli	-	0.14844	-
MGG_02511	MGG_06468	2.442	yeast	0.00476	0.11916	-
MGG_01549	MGG_09487	2.442	human	0.17412	0.92811	-
MGG_06315	MGG_12818	2.444	fly	0.07262	-	-
MGG_05617	MGG_13474	2.444	yeast	-	0.8251	-
MGG_04038	MGG_06847	2.444	fly	-	0.65384	-
MGG_05370	MGG_06107	2.444	yeast	0.00079	0.74299	-
MGG_02511	MGG_11342	2.444	ecoli	0.07262	0.29947	-
MGG_04331	MGG_09573	2.444	yeast	-	0.23743	-
MGG_02872	MGG_02872	2.444	human	-	-	-
MGG_08804	MGG_09885	2.444	yeast	0.57259	0.79516	-
MGG_06356	MGG_11028	2.444	yeast	-	-	-
MGG_04331	MGG_13497	2.444	ecoli	-	-	-
MGG_04331	MGG_12764	2.444	yeast	-	-	-
MGG_00475	MGG_01235	2.444	yeast	0.17412	0.03241	-
MGG_01422	MGG_01422	2.444	human	-	-	-
MGG_01599	MGG_02511	2.444	yeast	0.13514	0.07494	-
MGG_01585	MGG_03238	2.444	fly	-	0.35328	-
MGG_04008	MGG_05977	2.444	ecoli	0.17412	0.81857	-
MGG_03195	MGG_03536	2.446	yeast	0.40374	0.58657	-
MGG_10052	MGG_11251	2.446	yeast	-	-	-
MGG_00988	MGG_07736	2.446	human	-	0.71691	-
MGG_11149	MGG_12636	2.446	yeast	-	0.20423	-
MGG_01095	MGG_13154	2.446	yeast	0.00067	0.09714	-
MGG_03226	MGG_07734	2.446	yeast	0.40374	0.65897	-
MGG_03203	MGG_05282	2.446	yeast	0.00476	0.62073	-
MGG_01062	MGG_04190	2.446	fly	-	0.51026	-
MGG_00354	MGG_10835	2.446	yeast	0.46308	0.24851	-
MGG_00904	MGG_04506	2.446	fly	0.17412	0.17878	-
MGG_05370	MGG_06909	2.446	human	0.00079	0.68074	-
MGG_00489	MGG_02711	2.446	fly	0.21704	0.00942	-
MGG_01250	MGG_10052	2.446	yeast	-	0.73775	-
MGG_02825	MGG_08628	2.447	yeast	0.46308	0.82907	-
MGG_02821	MGG_05758	2.447	yeast	0.17412	0.81726	-
MGG_05757	MGG_06881	2.447	fly	0.7345	0.25667	-
MGG_09071	MGG_09071	2.447	ecoli	-	-	PF01546 PF01546
MGG_07216	MGG_07216	2.447	ecoli	-	-	PF00106 PF00106
MGG_10157	MGG_10157	2.447	human	-	-	PF02735 PF03731
MGG_12123	MGG_12912	2.447	yeast	0.46308	0.28994	-
MGG_05238	MGG_05977	2.447	ecoli	0.17412	0.38031	-
MGG_04081	MGG_12163	2.447	human	-	-	-
MGG_07392	MGG_13154	2.447	yeast	0.03763	0.64619	-
MGG_01765	MGG_06077	2.447	yeast	-	0.61694	-
MGG_03855	MGG_07109	2.447	human	0.57259	0.02761	-
MGG_04244	MGG_06019	2.447	fly	0.29372	0.38949	-
MGG_03520	MGG_06019	2.447	yeast	0.57259	0.45373	-
MGG_00382	MGG_07807	2.447	fly	-	0.7286	-
MGG_03687	MGG_10131	2.447	yeast	-	0.52124	-
MGG_10157	MGG_11040	2.447	yeast	0.08816	0.16343	-
MGG_01549	MGG_03184	2.447	human	-	0.56801	-
MGG_04978	MGG_09405	2.447	fly	-	0.3455	-
MGG_06400	MGG_12317	2.447	fly	-	0.1852	-
MGG_00789	MGG_11784	2.449	fly	0.24532	0.97438	-
MGG_04964	MGG_06481	2.449	fly	0.7345	0.409	-
MGG_06080	MGG_07505	2.449	yeast	-	0.11269	-
MGG_00712	MGG_04574	2.449	human	0.00314	0.00328	-
MGG_03019	MGG_05063	2.449	ecoli	0.34874	0.70273	-
MGG_00174	MGG_01512	2.449	human	0.01244	0.16433	-
MGG_04008	MGG_06984	2.449	ecoli	0.10784	0.21391	-
MGG_06190	MGG_11063	2.449	yeast	0.24532	0.62835	-
MGG_04442	MGG_08907	2.449	human	0.46308	0.14071	PF00076 PF00076
MGG_04442	MGG_04482	2.449	human	0.46308	0.16972	PF00076 PF00076
MGG_00843	MGG_06935	2.449	yeast	0.10784	0.41016	-
MGG_04070	MGG_04331	2.449	ecoli	-	0.42881	-
MGG_05977	MGG_06995	2.449	ecoli	0.08816	0.31247	-
MGG_00174	MGG_03139	2.449	human	0.10784	0.40671	-
MGG_04008	MGG_06071	2.45	yeast	0.00476	0.46326	-
MGG_03520	MGG_06293	2.45	yeast	0.34874	0.39408	-
MGG_03876	MGG_06884	2.45	yeast	0.7345	0.044	-
MGG_01160	MGG_03520	2.45	yeast	-	0.55066	-
MGG_09558	MGG_10698	2.45	yeast	0.46308	0.43951	-
MGG_07389	MGG_11130	2.45	yeast	-	0.6004	-
MGG_00514	MGG_02770	2.45	elegans	-	0.96117	-
MGG_05666	MGG_12636	2.45	yeast	0.29372	0.67179	-
MGG_00708	MGG_04694	2.45	yeast	0.00049	0.05037	PF04051 PF04051
MGG_01235	MGG_03878	2.45	human	0.40374	0.86205	-
MGG_04761	MGG_05370	2.45	yeast	0.00067	0.94403	-
MGG_03728	MGG_06507	2.45	fly	-	0.8304	-
MGG_02605	MGG_02605	2.45	fly	-	-	-
MGG_01675	MGG_01675	2.45	ecoli	-	-	-
MGG_01121	MGG_09281	2.45	yeast	0.05802	0.69496	-
MGG_01907	MGG_11455	2.45	yeast	0.57259	0.74824	-
MGG_00970	MGG_07237	2.45	human	0.13514	0.96383	-
MGG_04558	MGG_12123	2.45	yeast	-	0.14671	-
MGG_05146	MGG_06258	2.452	yeast	0.0246	0.98758	-
MGG_04328	MGG_05370	2.452	yeast	0.17412	0.45969	-
MGG_04412	MGG_05320	2.452	yeast	0.7345	0.01885	-
MGG_07515	MGG_09124	2.452	fly	0.57259	0.28358	-
MGG_01491	MGG_02511	2.452	yeast	0.00476	0.09714	-
MGG_03984	MGG_06757	2.452	ecoli	0.21704	0.87004	-
MGG_03372	MGG_04742	2.452	fly	-	0.37584	-
MGG_01794	MGG_13645	2.452	fly	-	-	-
MGG_01329	MGG_01814	2.452	yeast	-	0.45729	-
MGG_01794	MGG_09769	2.452	fly	0.29372	0.71691	-
MGG_04021	MGG_11427	2.452	elegans	0.57259	0.94925	-
MGG_01121	MGG_07394	2.453	yeast	0.57259	0.61947	-
MGG_01740	MGG_10157	2.453	yeast	0.57259	0.53469	-
MGG_06400	MGG_11778	2.453	yeast	0.57259	-	-
MGG_03250	MGG_06209	2.453	yeast	0.46308	0.89642	-
MGG_04500	MGG_09287	2.453	yeast	0.7345	0.04627	-
MGG_02938	MGG_08693	2.453	yeast	-	0.10714	-
MGG_09125	MGG_09170	2.453	yeast	0.40374	0.42881	-
MGG_04331	MGG_05249	2.453	ecoli	-	0.291	-
MGG_06995	MGG_07271	2.453	yeast	0.00476	0.31465	-
MGG_02773	MGG_14150	2.453	yeast	-	-	-
MGG_12272	MGG_14001	2.453	yeast	-	-	-
MGG_07133	MGG_09885	2.453	yeast	-	0.3455	-
MGG_00672	MGG_00672	2.453	yeast	-	-	PF00172 PF00172
MGG_00522	MGG_04050	2.453	yeast	0.46308	0.89373	-
MGG_04095	MGG_08860	2.453	human	-	0.99544	-
MGG_05019	MGG_13645	2.453	yeast	-	-	-
MGG_06785	MGG_06785	2.453	human	-	-	-
MGG_00496	MGG_03122	2.453	yeast	0.00027	0.62835	-
MGG_00874	MGG_01027	2.453	yeast	0.00667	0.69496	-
MGG_06984	MGG_06995	2.453	ecoli	0.07262	0.50662	-
MGG_05019	MGG_09769	2.453	yeast	0.10784	0.3016	-
MGG_06184	MGG_06358	2.453	elegans	0.40374	0.68849	-
MGG_01509	MGG_04585	2.455	yeast	0.10784	0.39064	-
MGG_08693	MGG_09256	2.455	yeast	-	0.69238	-
MGG_04602	MGG_10740	2.455	yeast	0.40374	0.95722	-
MGG_00507	MGG_11130	2.455	yeast	-	0.16611	-
MGG_00446	MGG_03071	2.455	yeast	0.29372	0.53592	-
MGG_11518	MGG_12211	2.455	human	0.01039	0.87133	-
MGG_06209	MGG_07391	2.455	yeast	-	0.82774	-
MGG_01843	MGG_10268	2.456	human	0.57259	0.19176	-
MGG_00359	MGG_10840	2.456	fly	-	0.00389	-
MGG_04496	MGG_04496	2.456	ecoli	-	-	PF00929 PF00929
MGG_06844	MGG_10268	2.456	human	-	0.40214	-
MGG_05438	MGG_10840	2.456	fly	0.7345	0.01845	-
MGG_09250	MGG_12818	2.456	fly	0.7345	-	-
MGG_06098	MGG_08907	2.456	yeast	-	0.84496	-
MGG_02661	MGG_04135	2.456	yeast	-	0.05581	-
MGG_08772	MGG_10268	2.456	human	-	0.04456	-
MGG_01422	MGG_05321	2.458	fly	0.7345	0.95984	-
MGG_05370	MGG_06185	2.458	yeast	0.05802	0.46088	-
MGG_05370	MGG_06172	2.458	yeast	0.13514	0.57424	-
MGG_01756	MGG_03071	2.458	human	0.40374	0.81341	-
MGG_07383	MGG_09833	2.458	yeast	-	0.69496	-
MGG_04474	MGG_12636	2.458	yeast	0.05802	0.53836	-
MGG_04331	MGG_06757	2.458	ecoli	-	0.18989	-
MGG_01590	MGG_04007	2.458	yeast	0.17412	0.03642	-
MGG_01437	MGG_06399	2.458	human	0.40374	0.04979	-
MGG_06296	MGG_11457	2.458	yeast	0.46308	-	PF00076 PF00076
MGG_03895	MGG_04602	2.458	yeast	0.40374	0.79777	-
MGG_03550	MGG_05462	2.458	yeast	-	0.73906	-
MGG_08573	MGG_09885	2.458	yeast	0.57259	0.5139	-
MGG_01250	MGG_05208	2.459	yeast	0.46308	0.60291	-
MGG_03235	MGG_09558	2.459	fly	0.17412	0.3701	-
MGG_04647	MGG_12912	2.459	yeast	0.46308	0.18425	-
MGG_05204	MGG_09574	2.459	yeast	0.01244	-	-
MGG_01027	MGG_04668	2.459	yeast	-	0.36001	-
MGG_00810	MGG_02821	2.459	yeast	0.05802	0.05899	-
MGG_05208	MGG_11251	2.459	yeast	-	-	-
MGG_06884	MGG_09470	2.459	yeast	0.34874	-	-
MGG_00354	MGG_04647	2.459	yeast	0.08816	0.11109	-
MGG_01575	MGG_08144	2.459	yeast	-	-	-
MGG_05249	MGG_05957	2.459	ecoli	0.17412	0.41016	-
MGG_00970	MGG_04699	2.461	human	-	0.63214	-
MGG_05727	MGG_09174	2.461	yeast	-	0.6449	-
MGG_01909	MGG_05694	2.461	yeast	0.46308	0.24549	-
MGG_06443	MGG_08907	2.461	yeast	0.7345	0.37471	-
MGG_00789	MGG_07736	2.461	human	-	0.66794	-
MGG_01306	MGG_06044	2.461	fly	0.21704	-	-
MGG_00970	MGG_04009	2.461	human	0.29372	0.50423	-
MGG_02923	MGG_04484	2.461	fly	0.46308	0.28884	-
MGG_01590	MGG_05957	2.462	yeast	0.13514	0.05899	-
MGG_00496	MGG_04439	2.462	yeast	0.07262	0.07357	-
MGG_00620	MGG_00620	2.462	ecoli	-	-	-
MGG_07754	MGG_07754	2.462	human	-	-	PF01423 PF01423
MGG_03238	MGG_12814	2.462	yeast	0.57259	0.7794	-
MGG_06176	MGG_06176	2.462	human	-	-	PF06087 PF06087
MGG_01450	MGG_12972	2.462	yeast	0.40374	-	-
MGG_08095	MGG_09558	2.462	fly	0.57259	0.54078	-
MGG_00157	MGG_05210	2.462	yeast	0.00476	0.51632	-
MGG_02953	MGG_05699	2.462	elegans	0.17412	0.6898	-
MGG_03605	MGG_05536	2.462	yeast	0.29372	-	-
MGG_04331	MGG_08139	2.462	ecoli	-	0.05215	-
MGG_04430	MGG_06668	2.462	yeast	0.7345	0.72472	-
MGG_06358	MGG_11635	2.462	yeast	0.46308	0.2731	-
MGG_06083	MGG_06083	2.462	human	-	-	-
MGG_01250	MGG_01501	2.462	yeast	0.34874	0.8502	-
MGG_08901	MGG_08901	2.462	ecoli	-	-	-
MGG_04331	MGG_05735	2.462	ecoli	-	0.06091	-
MGG_10814	MGG_10814	2.462	ecoli	-	-	PF00389 PF00389
MGG_01329	MGG_01784	2.462	yeast	-	0.93336	-
MGG_01027	MGG_06076	2.462	yeast	0.00667	0.20617	-
MGG_04958	MGG_06098	2.462	human	0.10784	0.90563	-
MGG_05758	MGG_09287	2.462	yeast	0.10784	0.66156	-
MGG_01157	MGG_06787	2.462	fly	-	0.84367	-
MGG_12929	MGG_12929	2.462	ecoli	-	-	PF00389 PF00389
MGG_01501	MGG_11251	2.462	yeast	-	-	-
MGG_02920	MGG_11278	2.462	human	0.46308	0.59415	-
MGG_04012	MGG_07006	2.464	yeast	0.7345	0.18614	-
MGG_05957	MGG_06757	2.464	ecoli	0.21704	0.28779	-
MGG_00630	MGG_04351	2.464	yeast	0.46308	0.8502	-
MGG_06443	MGG_08035	2.464	fly	0.29372	0.11833	-
MGG_00687	MGG_05682	2.464	human	0.29372	0.25257	-
MGG_03512	MGG_07031	2.464	yeast	0.03763	0.41016	-
MGG_01656	MGG_06208	2.464	yeast	0.00874	0.18147	-
MGG_05680	MGG_12406	2.464	fly	-	-	-
MGG_04489	MGG_12123	2.465	yeast	0.57259	0.75339	-
MGG_04050	MGG_09346	2.465	yeast	0.17412	0.65254	-
MGG_05272	MGG_06743	2.465	fly	0.46308	0.28779	-
MGG_00978	MGG_01121	2.465	fly	0.57259	0.24951	-
MGG_02923	MGG_06936	2.465	fly	0.46308	0.47048	-
MGG_04081	MGG_14219	2.465	fly	-	0.68204	-
MGG_03184	MGG_03488	2.465	human	-	0.08111	-
MGG_00172	MGG_00172	2.465	ecoli	-	-	-
MGG_00157	MGG_01771	2.467	yeast	-	0.80168	-
MGG_02568	MGG_03071	2.467	yeast	0.40374	0.17966	-
MGG_04622	MGG_07084	2.467	human	0.21704	0.20617	-
MGG_06356	MGG_06946	2.467	fly	0.57259	-	-
MGG_03758	MGG_04558	2.467	yeast	0.07262	0.34877	-
MGG_04083	MGG_12123	2.467	yeast	-	0.02008	-
MGG_01121	MGG_07078	2.467	yeast	0.10784	0.82643	-
MGG_00522	MGG_01121	2.467	yeast	0.24532	0.27105	-
MGG_06444	MGG_09902	2.467	yeast	-	0.99281	-
MGG_01790	MGG_06510	2.467	human	0.0246	0.63341	PF00173 PF00173
MGG_01000	MGG_05019	2.467	human	0.29372	0.39757	-
MGG_01614	MGG_11196	2.467	yeast	0.21704	0.78992	-
MGG_07115	MGG_10740	2.467	yeast	0.04662	0.6975	-
MGG_02920	MGG_07189	2.468	yeast	0.46308	0.57177	PF05739 PF05739
MGG_12159	MGG_12159	2.468	yeast	-	-	-
MGG_01062	MGG_01062	2.468	human	-	-	-
MGG_00354	MGG_01241	2.468	yeast	0.00161	0.33446	-
MGG_01590	MGG_10651	2.468	yeast	0.21704	0.26689	-
MGG_00599	MGG_01895	2.468	ecoli	0.07262	0.98887	-
MGG_01170	MGG_01170	2.468	ecoli	-	-	-
MGG_02773	MGG_02773	2.468	yeast	-	-	-
MGG_00354	MGG_11256	2.468	yeast	-	-	-
MGG_01054	MGG_04876	2.468	fly	0.46308	0.45969	-
MGG_05026	MGG_05026	2.468	human	-	-	-
MGG_04463	MGG_12152	2.468	human	-	-	-
MGG_06764	MGG_06764	2.468	ecoli	-	-	-
MGG_04113	MGG_04463	2.468	human	0.29372	0.48006	-
MGG_04331	MGG_05977	2.47	ecoli	-	0.52615	-
MGG_06083	MGG_10446	2.47	yeast	0.03763	0.88323	-
MGG_05208	MGG_06076	2.47	yeast	-	0.70778	-
MGG_10312	MGG_10522	2.47	yeast	-	0.17789	-
MGG_03242	MGG_05370	2.47	human	0.0014	0.55565	-
MGG_00221	MGG_05019	2.47	yeast	0.10784	0.27942	-
MGG_01472	MGG_01794	2.47	fly	-	0.41722	-
MGG_06316	MGG_09936	2.47	human	0.24532	0.25873	-
MGG_05370	MGG_06149	2.47	yeast	0.40374	0.18989	-
MGG_05449	MGG_09495	2.47	fly	0.03763	0.16972	-
MGG_04331	MGG_08905	2.47	ecoli	-	0.46805	-
MGG_03895	MGG_07115	2.47	yeast	0.04662	0.95984	-
MGG_01770	MGG_07258	2.47	fly	-	0.40327	-
MGG_04862	MGG_05255	2.471	yeast	0.40374	0.17878	-
MGG_04013	MGG_04741	2.471	human	0.04662	0.4561	PF01423 PF01423
MGG_01512	MGG_06019	2.471	yeast	0.24532	0.48129	-
MGG_04602	MGG_09574	2.471	yeast	0.40374	0.26901	-
MGG_05370	MGG_08859	2.471	yeast	0.57259	0.36449	-
MGG_06933	MGG_07391	2.471	yeast	0.40374	0.39292	-
MGG_00257	MGG_09902	2.471	yeast	-	0.37918	-
MGG_02923	MGG_06258	2.471	yeast	0.46308	0.88848	-
MGG_03520	MGG_03578	2.471	yeast	0.34874	0.30055	-
MGG_02385	MGG_06246	2.473	fly	0.00105	-	-
MGG_02730	MGG_03578	2.473	yeast	0.57259	0.26795	-
MGG_04647	MGG_05264	2.473	human	0.57259	0.41137	-
MGG_09929	MGG_10494	2.473	yeast	-	0.52124	-
MGG_05099	MGG_06098	2.473	human	-	0.79386	-
MGG_00193	MGG_02511	2.473	ecoli	-	0.0457	-
MGG_05738	MGG_10059	2.473	human	0.7345	0.36449	-
MGG_06258	MGG_13245	2.473	yeast	0.46308	0.33001	-
MGG_04013	MGG_12123	2.473	yeast	-	0.00798	-
MGG_07496	MGG_10560	2.473	human	0.21704	0.73645	-
MGG_07109	MGG_13474	2.473	yeast	0.57259	0.48971	-
MGG_05370	MGG_07807	2.474	yeast	-	0.99805	-
MGG_03007	MGG_08561	2.474	fly	-	0.21295	-
MGG_03251	MGG_06574	2.474	fly	0.40374	0.62709	-
MGG_03026	MGG_09466	2.474	human	-	0.52005	-
MGG_03653	MGG_13526	2.474	fly	-	0.3701	-
MGG_05661	MGG_11708	2.474	fly	-	0.59415	-
MGG_03512	MGG_06504	2.474	yeast	0.29372	0.2435	-
MGG_00706	MGG_01501	2.474	human	0.40374	0.08611	-
MGG_00514	MGG_00514	2.474	human	-	-	PF00013 PF00013
MGG_00472	MGG_05072	2.474	fly	0.57259	0.66922	-
MGG_01225	MGG_03215	2.474	human	0.03763	-	-
MGG_03116	MGG_11511	2.474	fly	-	-	-
MGG_01051	MGG_05462	2.474	yeast	0.7345	0.94925	-
MGG_09205	MGG_13508	2.474	yeast	0.7345	0.93605	-
MGG_12912	MGG_12912	2.474	human	-	-	PF00013 PF00013
MGG_04585	MGG_05375	2.476	yeast	0.07262	0.80562	-
MGG_01524	MGG_06071	2.476	yeast	0.17412	0.88718	-
MGG_05208	MGG_07667	2.476	yeast	0.24532	0.49565	-
MGG_05957	MGG_05977	2.476	ecoli	0.08816	0.62452	-
MGG_12300	MGG_12827	2.476	fly	-	0.81082	-
MGG_10447	MGG_11455	2.476	yeast	0.29372	0.20134	-
MGG_00866	MGG_10447	2.476	fly	0.34874	0.05037	-
MGG_06258	MGG_09138	2.476	yeast	-	0.71168	-
MGG_04978	MGG_09124	2.476	fly	0.7345	0.17697	-
MGG_05438	MGG_13448	2.476	yeast	-	0.92811	-
MGG_00838	MGG_05346	2.476	ecoli	-	0.59291	-
MGG_07391	MGG_14266	2.476	yeast	0.24532	0.33994	-
MGG_02710	MGG_04081	2.476	yeast	0.7345	0.63731	-
MGG_00999	MGG_01501	2.476	yeast	0.34874	0.96117	-
MGG_04559	MGG_05428	2.476	yeast	0.7345	0.8924	-
MGG_01614	MGG_11322	2.476	yeast	0.17412	-	-
MGG_03192	MGG_03877	2.476	yeast	0.00236	0.27416	-
MGG_00407	MGG_09174	2.476	yeast	-	0.24951	-
MGG_02568	MGG_04175	2.477	yeast	0.04662	0.47888	-
MGG_01325	MGG_04862	2.477	yeast	0.57259	0.83172	-
MGG_05647	MGG_14004	2.477	ecoli	0.46308	0.06416	-
MGG_06256	MGG_06933	2.477	yeast	-	0.54817	-
MGG_11732	MGG_11732	2.477	ecoli	-	-	-
MGG_01816	MGG_07389	2.477	human	0.17412	0.14671	-
MGG_04506	MGG_12636	2.477	yeast	0.17412	0.38376	-
MGG_00958	MGG_11195	2.477	yeast	0.34874	-	-
MGG_06574	MGG_09833	2.477	yeast	0.46308	0.60291	-
MGG_01157	MGG_04712	2.477	fly	-	0.35552	-
MGG_03217	MGG_03217	2.477	ecoli	-	-	-
MGG_06881	MGG_06881	2.477	fly	-	-	PF00076 PF00076
MGG_00968	MGG_10157	2.477	yeast	0.13514	0.45969	-
MGG_02625	MGG_05281	2.477	yeast	0.04662	-	-
MGG_08269	MGG_08269	2.477	human	-	-	-
MGG_08641	MGG_12308	2.477	yeast	0.00314	0.5139	-
MGG_08907	MGG_12123	2.477	yeast	0.57259	0.62582	-
MGG_01027	MGG_01848	2.477	yeast	0.00667	0.02008	-
MGG_01250	MGG_04881	2.479	yeast	0.17412	0.86468	-
MGG_04228	MGG_05210	2.479	yeast	0.00286	0.50423	-
MGG_05428	MGG_06125	2.479	yeast	-	0.35215	PF05739 PF00957
MGG_04881	MGG_11251	2.479	yeast	-	-	-
MGG_02770	MGG_06249	2.479	fly	0.21704	0.30706	-
MGG_00814	MGG_08585	2.479	yeast	0.10784	0.99151	-
MGG_02730	MGG_07728	2.479	yeast	0.57259	0.65645	-
MGG_01745	MGG_06045	2.479	yeast	-	-	-
MGG_00968	MGG_01074	2.479	yeast	0.17412	0.15103	-
MGG_02920	MGG_09346	2.479	yeast	0.46308	0.62835	-
MGG_03725	MGG_09558	2.479	fly	0.57259	0.18614	-
MGG_01000	MGG_02620	2.479	fly	0.29372	0.86468	-
MGG_00970	MGG_06898	2.479	human	0.40374	0.64745	-
MGG_01587	MGG_02511	2.479	yeast	-	0.64234	-
MGG_04981	MGG_09080	2.479	ecoli	0.17412	0.02621	-
MGG_00599	MGG_07391	2.48	yeast	0.34874	0.81082	-
MGG_00174	MGG_06928	2.48	human	0.04662	0.0359	-
MGG_04143	MGG_07168	2.48	yeast	0.34874	0.42998	-
MGG_00943	MGG_08269	2.48	elegans	-	0.08043	-
MGG_03164	MGG_07714	2.48	yeast	-	0.06745	-
MGG_01207	MGG_06883	2.48	fly	-	0.70399	-
MGG_06071	MGG_06757	2.48	ecoli	0.21704	0.57424	-
MGG_04083	MGG_13154	2.48	yeast	0.04662	0.32231	-
MGG_04143	MGG_12358	2.48	yeast	-	-	-
MGG_01745	MGG_06025	2.48	yeast	-	-	-
MGG_12123	MGG_12308	2.48	yeast	0.7345	0.74824	-
MGG_13615	MGG_13615	2.48	ecoli	-	-	PF00230 PF00230
MGG_01310	MGG_01329	2.481	yeast	-	0.78727	-
MGG_01826	MGG_06944	2.481	fly	0.17412	0.75723	-
MGG_02938	MGG_07115	2.481	yeast	0.04662	0.41952	-
MGG_07151	MGG_11251	2.481	yeast	-	-	-
MGG_05219	MGG_09915	2.481	yeast	-	0.58657	-
MGG_01250	MGG_07151	2.481	yeast	-	0.5286	-
MGG_04958	MGG_11497	2.481	fly	0.7345	0.19746	-
MGG_03160	MGG_13474	2.481	yeast	-	0.33994	-
MGG_04013	MGG_06296	2.481	yeast	-	0.09714	-
MGG_06083	MGG_07391	2.481	yeast	0.03763	0.563	-
MGG_00970	MGG_07281	2.483	fly	0.7345	0.38949	-
MGG_03182	MGG_04083	2.483	yeast	0.07262	0.76237	-
MGG_02660	MGG_02660	2.483	elegans	-	-	PF00627 PF00627
MGG_01665	MGG_04137	2.483	fly	0.00011	0.50544	-
MGG_00716	MGG_03636	2.483	fly	-	0.78727	-
MGG_03174	MGG_07115	2.483	human	0.0246	0.61183	-
MGG_04720	MGG_06742	2.483	human	0.05802	0.25768	-
MGG_04013	MGG_04013	2.483	human	-	-	PF01423 PF01423
MGG_04008	MGG_13154	2.483	yeast	0.05802	0.98231	-
MGG_01611	MGG_04363	2.483	yeast	0.57259	0.39523	-
MGG_05623	MGG_05623	2.483	human	-	-	PF00153 PF00153
MGG_01235	MGG_05370	2.483	yeast	0.00667	0.63978	-
MGG_00355	MGG_13154	2.483	yeast	0.04662	0.74955	-
MGG_03758	MGG_04083	2.483	yeast	0.04662	0.6347	-
MGG_01626	MGG_01669	2.484	yeast	0.34874	0.70143	-
MGG_01160	MGG_12912	2.484	yeast	-	0.401	-
MGG_05097	MGG_05208	2.484	yeast	-	0.81341	-
MGG_04012	MGG_09301	2.484	yeast	0.7345	0.81857	-
MGG_05647	MGG_06378	2.484	ecoli	0.00476	0.3872	-
MGG_00073	MGG_09256	2.484	yeast	-	0.65003	-
MGG_01449	MGG_13474	2.484	fly	0.10784	0.29845	-
MGG_00917	MGG_04016	2.484	yeast	0.21704	0.3245	-
MGG_00658	MGG_09748	2.484	yeast	0.7345	0.68333	-
MGG_06293	MGG_12912	2.484	yeast	0.57259	0.48609	-
MGG_05238	MGG_06574	2.484	fly	0.17412	0.48609	-
MGG_06019	MGG_08741	2.484	fly	0.57259	0.4184	-
MGG_01519	MGG_03556	2.484	yeast	0.00759	0.73645	-
MGG_06400	MGG_08647	2.484	fly	-	0.16075	-
MGG_09217	MGG_11352	2.486	yeast	0.7345	0.92014	-
MGG_07085	MGG_13209	2.486	human	0.7345	-	-
MGG_05323	MGG_06884	2.486	yeast	-	0.83831	-
MGG_06372	MGG_12111	2.486	fly	0.7345	0.80562	-
MGG_04013	MGG_13154	2.486	yeast	0.04662	0.45729	-
MGG_01018	MGG_06884	2.486	yeast	0.40374	0.6911	-
MGG_03164	MGG_04496	2.486	yeast	0.29372	0.25461	-
MGG_05204	MGG_07391	2.486	yeast	0.00759	-	-
MGG_00455	MGG_01325	2.486	yeast	0.7345	0.8924	-
MGG_03250	MGG_09287	2.486	yeast	0.29372	0.01463	-
MGG_04694	MGG_08836	2.486	human	-	0.04236	-
MGG_00833	MGG_05534	2.486	human	-	0.82907	-
MGG_06296	MGG_08907	2.486	yeast	0.46308	0.16611	PF00076 PF00076
MGG_01031	MGG_01608	2.487	human	-	0.09565	-
MGG_04761	MGG_05204	2.487	yeast	0.01039	-	-
MGG_03019	MGG_04110	2.487	ecoli	0.21704	0.14328	-
MGG_00174	MGG_08561	2.487	human	0.29372	0.37806	-
MGG_04694	MGG_06294	2.487	yeast	0.0296	0.80951	-
MGG_05019	MGG_12211	2.487	human	0.10784	0.5151	-
MGG_09902	MGG_12164	2.487	yeast	0.24532	0.27521	-
MGG_08860	MGG_08860	2.489	human	-	-	PF01138 PF01138
MGG_03554	MGG_03653	2.489	human	0.00476	0.05518	-
MGG_06209	MGG_08006	2.489	yeast	0.10784	0.41487	-
MGG_04862	MGG_07667	2.489	yeast	0.7345	0.61313	-
MGG_05370	MGG_05617	2.489	yeast	0.29372	0.75209	-
MGG_00446	MGG_02460	2.489	fly	0.40374	0.68459	-
MGG_03556	MGG_09253	2.489	yeast	0.00032	0.03911	-
MGG_00193	MGG_00193	2.489	ecoli	-	-	-
MGG_03687	MGG_06108	2.489	yeast	-	0.68074	-
MGG_01216	MGG_03653	2.489	fly	0.13514	0.70273	-
MGG_01519	MGG_05449	2.489	fly	0.05802	0.78204	-
MGG_03758	MGG_04013	2.489	yeast	0.04662	0.94009	-
MGG_06165	MGG_06165	2.489	human	-	-	PF00459 PF00459
MGG_06045	MGG_08144	2.489	yeast	0.21704	-	-
MGG_06400	MGG_11466	2.489	yeast	0.46308	0.39757	PF00076 PF00076
MGG_00139	MGG_01756	2.489	elegans	0.04662	0.07357	PF00097 PF00179
MGG_01074	MGG_03578	2.489	yeast	0.29372	0.61055	-
MGG_07147	MGG_07252	2.489	fly	0.46308	0.76237	PF00076 PF00076
MGG_10828	MGG_13803	2.489	yeast	-	0.46929	-
MGG_03520	MGG_10447	2.49	yeast	-	0.31572	-
MGG_04641	MGG_09769	2.49	fly	0.29372	0.3377	-
MGG_00599	MGG_13245	2.49	yeast	0.46308	0.58165	-
MGG_06349	MGG_11251	2.49	yeast	-	-	-
MGG_02457	MGG_07667	2.49	yeast	0.7345	0.47165	-
MGG_00970	MGG_01517	2.49	human	0.7345	0.46326	-
MGG_06025	MGG_08144	2.49	yeast	0.07262	-	-
MGG_07472	MGG_08641	2.49	yeast	0.17412	0.19651	-
MGG_03928	MGG_04331	2.49	yeast	-	0.02395	-
MGG_02467	MGG_04083	2.49	yeast	0.24532	0.94797	-
MGG_04228	MGG_11419	2.49	human	0.00161	0.08252	-
MGG_04641	MGG_13645	2.49	fly	-	-	-
MGG_06837	MGG_14329	2.49	fly	0.21704	-	-
MGG_01329	MGG_02535	2.49	yeast	-	0.98493	-
MGG_01250	MGG_06349	2.49	yeast	0.00012	0.51267	-
MGG_05428	MGG_08144	2.491	yeast	0.40374	-	-
MGG_01676	MGG_07084	2.491	human	-	0.45253	-
MGG_01051	MGG_06097	2.491	yeast	0.24532	0.2731	-
MGG_01519	MGG_06400	2.491	yeast	0.46308	0.75463	PF05383 PF00076
MGG_13641	MGG_13641	2.491	yeast	-	-	-
MGG_03198	MGG_08693	2.493	yeast	-	0.12078	-
MGG_04585	MGG_12797	2.493	yeast	0.05802	0.57547	-
MGG_04014	MGG_06162	2.493	ecoli	0.08816	0.61183	-
MGG_04013	MGG_06019	2.493	elegans	0.34874	0.11269	-
MGG_01027	MGG_04908	2.493	human	-	0.12406	-
MGG_01677	MGG_09287	2.493	yeast	-	0.26381	-
MGG_04439	MGG_11726	2.493	fly	0.57259	-	-
MGG_03250	MGG_04439	2.493	yeast	0.29372	0.36001	-
MGG_04862	MGG_10692	2.493	yeast	-	0.83306	-
MGG_03225	MGG_03578	2.493	yeast	0.34874	0.67431	-
MGG_00630	MGG_03019	2.493	ecoli	0.34874	0.79647	-
MGG_03758	MGG_08907	2.493	yeast	0.57259	0.02135	-
MGG_02511	MGG_04007	2.493	yeast	0.08816	0.10174	-
MGG_07095	MGG_08622	2.493	human	0.29372	-	-
MGG_04008	MGG_05647	2.494	ecoli	0.00476	0.3016	-
MGG_04862	MGG_05213	2.494	yeast	0.40374	0.47288	-
MGG_01157	MGG_13154	2.494	yeast	0.29372	0.94403	-
MGG_04585	MGG_07529	2.494	yeast	-	0.73118	-
MGG_01765	MGG_04027	2.494	yeast	-	0.19845	-
MGG_06060	MGG_08006	2.494	yeast	0.57259	0.77286	-
MGG_04012	MGG_09508	2.494	yeast	0.7345	0.14156	-
MGG_03198	MGG_04331	2.494	yeast	-	0.09714	-
MGG_01079	MGG_08585	2.494	yeast	0.46308	0.53348	-
MGG_06045	MGG_06135	2.494	yeast	0.24532	0.76889	-
MGG_13005	MGG_13005	2.494	human	-	-	PF04777 PF04777
MGG_00913	MGG_06072	2.494	yeast	-	0.044	-
MGG_08690	MGG_08690	2.494	ecoli	-	-	PF00441 PF00441
MGG_01102	MGG_01102	2.494	ecoli	-	-	PF00185 PF00185
MGG_08585	MGG_09916	2.494	yeast	0.04662	0.59916	-
MGG_06025	MGG_06135	2.496	yeast	0.08816	-	-
MGG_05677	MGG_06060	2.496	yeast	-	0.17789	-
MGG_04331	MGG_11573	2.496	yeast	-	0.40558	-
MGG_06071	MGG_06984	2.496	ecoli	0.10784	0.10793	-
MGG_01027	MGG_08269	2.496	human	0.01842	0.05963	-
MGG_02598	MGG_04400	2.496	ecoli	0.07262	0.03694	-
MGG_00594	MGG_01000	2.496	elegans	-	0.86736	-
MGG_02065	MGG_02065	2.497	human	-	-	-
MGG_03687	MGG_06250	2.497	yeast	-	0.34877	-
MGG_04905	MGG_06928	2.497	yeast	0.00286	0.57797	PF00069 PF00069
MGG_00308	MGG_05370	2.497	yeast	0.05802	0.34215	-
MGG_04331	MGG_12571	2.497	yeast	-	0.03964	-
MGG_00968	MGG_01344	2.497	yeast	-	0.76758	-
MGG_04146	MGG_11241	2.497	yeast	-	-	-
MGG_00138	MGG_06314	2.497	yeast	0.7345	0.00168	-
MGG_04093	MGG_09902	2.498	yeast	0.40374	0.27627	-
MGG_01000	MGG_07124	2.498	human	-	0.16075	-
MGG_04331	MGG_11377	2.498	yeast	-	-	-
MGG_05208	MGG_12164	2.498	yeast	-	0.46326	-
MGG_08186	MGG_09902	2.498	yeast	-	0.24147	-
MGG_06916	MGG_09916	2.498	human	0.24532	0.02949	-
MGG_01027	MGG_10319	2.498	yeast	-	0.42532	-
MGG_00455	MGG_04712	2.498	yeast	0.21704	0.56678	-
MGG_05136	MGG_07332	2.498	fly	0.7345	0.82119	-
MGG_02939	MGG_03676	2.498	elegans	0.17412	0.63731	-
MGG_05180	MGG_07087	2.498	yeast	0.00476	0.19364	-
MGG_01344	MGG_06356	2.498	yeast	0.57259	-	-
MGG_00073	MGG_00138	2.498	yeast	-	0.77024	-
MGG_04622	MGG_08804	2.498	elegans	0.57259	0.45132	-
MGG_06504	MGG_07031	2.498	yeast	0.17412	0.62073	-
MGG_00894	MGG_02933	2.498	yeast	-	0.50299	-
MGG_06385	MGG_09909	2.498	yeast	-	0.14414	-
MGG_06045	MGG_06241	2.5	yeast	0.24532	0.78468	-
MGG_04442	MGG_07085	2.5	human	0.46308	0.56054	PF00076 PF00076
MGG_05370	MGG_06134	2.5	yeast	0.03763	0.75594	-
MGG_04056	MGG_06294	2.5	yeast	0.0296	0.1706	-
MGG_04400	MGG_07006	2.5	ecoli	0.0246	0.2168	-
MGG_04502	MGG_05977	2.5	ecoli	0.7345	0.31681	-
MGG_01728	MGG_01728	2.5	ecoli	-	-	-
MGG_05136	MGG_11251	2.5	yeast	-	-	-
MGG_04862	MGG_06315	2.5	yeast	0.40374	0.7001	-
MGG_01656	MGG_11518	2.5	human	0.01039	0.12406	-
MGG_03250	MGG_08121	2.5	fly	-	0.20324	-
MGG_01250	MGG_05136	2.5	yeast	-	0.48971	-
MGG_04027	MGG_06077	2.5	yeast	0.46308	0.41137	PF01008 PF01008
MGG_01590	MGG_04430	2.5	human	0.17412	0.60671	-
MGG_04143	MGG_06025	2.5	yeast	0.08816	-	-
MGG_02872	MGG_09935	2.5	fly	-	0.83966	-
MGG_03512	MGG_11771	2.5	human	0.08816	0.47888	-
MGG_02730	MGG_03556	2.5	yeast	0.57259	0.99676	-
MGG_10127	MGG_10830	2.5	yeast	-	0.40671	-
MGG_05370	MGG_07389	2.501	yeast	0.34874	0.46326	-
MGG_04400	MGG_05673	2.501	ecoli	0.01478	0.6004	-
MGG_04484	MGG_12636	2.501	yeast	0.04662	0.46088	-
MGG_00212	MGG_11455	2.501	yeast	0.34874	0.25974	-
MGG_00747	MGG_02821	2.501	yeast	0.05802	0.91749	-
MGG_05995	MGG_06743	2.501	fly	0.46308	0.83436	-
MGG_00355	MGG_08693	2.501	yeast	-	0.42998	-
MGG_03512	MGG_05858	2.501	yeast	0.29372	0.89373	-
MGG_00288	MGG_04958	2.501	fly	0.7345	0.56801	-
MGG_03187	MGG_08256	2.501	ecoli	0.7345	0.08464	-
MGG_03129	MGG_08924	2.501	yeast	0.40374	0.00108	-
MGG_03638	MGG_06743	2.502	human	0.24532	0.30055	-
MGG_00349	MGG_11784	2.502	fly	0.17412	0.55066	-
MGG_03230	MGG_03230	2.502	ecoli	-	-	PF00587 PF02403
MGG_04027	MGG_04027	2.502	human	-	-	PF01008 PF01008
MGG_04190	MGG_06721	2.502	fly	0.7345	0.12979	-
MGG_10677	MGG_10677	2.502	ecoli	-	-	-
MGG_05173	MGG_09004	2.502	yeast	-	0.72084	-
MGG_03019	MGG_04400	2.502	ecoli	0.07262	0.16168	-
MGG_03192	MGG_06909	2.502	yeast	0.01244	0.05096	-
MGG_02511	MGG_10651	2.502	yeast	0.00476	0.4549	-
MGG_00759	MGG_13641	2.502	yeast	0.46308	0.02575	-
MGG_05647	MGG_10651	2.502	ecoli	0.00476	0.85673	-
MGG_03728	MGG_03728	2.502	human	-	-	PF00179 PF00179
MGG_00559	MGG_04508	2.502	yeast	0.57259	0.89373	-
MGG_05737	MGG_10447	2.502	yeast	0.21704	0.13145	-
MGG_05115	MGG_06314	2.502	yeast	-	0.49933	-
MGG_02598	MGG_04652	2.502	ecoli	0.07262	0.28779	-
MGG_00455	MGG_06274	2.504	yeast	0.57259	0.92944	-
MGG_03018	MGG_04829	2.504	human	0.34874	0.16972	-
MGG_01815	MGG_07129	2.504	yeast	0.00759	0.62324	-
MGG_00336	MGG_00687	2.504	human	0.29372	0.20423	-
MGG_03184	MGG_05615	2.504	yeast	-	0.80168	-
MGG_06396	MGG_10828	2.504	yeast	-	0.48971	-
MGG_02511	MGG_02812	2.504	ecoli	0.46308	0.39523	-
MGG_01512	MGG_03242	2.504	human	0.01244	0.72472	-
MGG_03372	MGG_04400	2.504	ecoli	0.0246	0.70273	-
MGG_00547	MGG_09283	2.504	yeast	0.7345	0.08901	-
MGG_03017	MGG_05303	2.504	fly	-	0.42998	-
MGG_00920	MGG_01157	2.504	fly	-	0.87404	-
MGG_10567	MGG_12267	2.504	fly	-	0.98231	-
MGG_06077	MGG_06258	2.504	yeast	0.46308	0.23048	-
MGG_04135	MGG_04752	2.504	yeast	0.00006	0.05837	-
MGG_00516	MGG_00682	2.504	yeast	0.7345	0.25768	-
MGG_00407	MGG_13641	2.505	yeast	-	0.3388	-
MGG_01704	MGG_04651	2.505	fly	-	0.55813	-
MGG_00212	MGG_08069	2.505	human	-	0.22756	-
MGG_06211	MGG_06507	2.505	fly	0.40374	0.45373	-
MGG_00687	MGG_11427	2.505	fly	0.34874	0.07425	-
MGG_04449	MGG_04502	2.505	ecoli	-	0.85937	-
MGG_00522	MGG_12345	2.505	yeast	0.46308	0.17966	-
MGG_06089	MGG_06089	2.505	ecoli	-	-	PF00294 PF00294
MGG_00336	MGG_01432	2.505	fly	-	0.30268	-
MGG_02735	MGG_08693	2.505	yeast	-	0.77155	-
MGG_01121	MGG_08341	2.505	yeast	0.13514	0.14328	-
MGG_10185	MGG_14472	2.505	fly	0.34874	0.23444	-
MGG_08925	MGG_13474	2.505	yeast	0.34874	0.56176	-
MGG_04190	MGG_06904	2.505	human	-	0.19176	-
MGG_01512	MGG_04752	2.505	yeast	0.00874	0.91088	-
MGG_04908	MGG_08269	2.505	yeast	0.21704	0.11188	-
MGG_03520	MGG_04012	2.505	yeast	-	0.01767	-
MGG_03729	MGG_06185	2.507	fly	0.17412	0.15015	-
MGG_01590	MGG_04008	2.507	yeast	0.21704	0.41722	-
MGG_00174	MGG_04584	2.507	human	0.10784	0.10793	-
MGG_02450	MGG_05587	2.507	yeast	0.21704	0.28464	-
MGG_01524	MGG_13154	2.507	yeast	0.03763	0.52615	-
MGG_05587	MGG_08750	2.507	yeast	0.21704	0.99544	-
MGG_00355	MGG_09275	2.507	yeast	0.08816	0.56551	-
MGG_01062	MGG_01472	2.507	fly	0.40374	0.18708	-
MGG_04412	MGG_04862	2.507	yeast	0.40374	0.50781	-
MGG_03337	MGG_06111	2.507	elegans	-	0.00227	-
MGG_04860	MGG_05438	2.507	fly	-	0.15015	-
MGG_04862	MGG_05446	2.507	yeast	0.46308	0.38031	-
MGG_04110	MGG_06378	2.507	ecoli	0.21704	0.46929	-
MGG_01550	MGG_06097	2.507	yeast	-	0.95456	-
MGG_01769	MGG_05370	2.507	yeast	-	0.69365	-
MGG_02275	MGG_06111	2.507	elegans	0.34874	0.88055	-
MGG_06721	MGG_10324	2.507	fly	0.01842	0.04684	-
MGG_04508	MGG_09948	2.507	fly	-	0.27521	-
MGG_05706	MGG_06396	2.507	yeast	0.46308	0.92549	-
MGG_05320	MGG_06172	2.507	yeast	-	0.03489	-
MGG_03250	MGG_09833	2.507	yeast	0.46308	0.62582	-
MGG_01590	MGG_05757	2.508	human	-	0.13311	-
MGG_03238	MGG_06315	2.508	fly	-	0.12078	-
MGG_07714	MGG_08330	2.508	yeast	-	0.57672	-
MGG_04506	MGG_09887	2.508	human	-	0.08684	-
MGG_06895	MGG_11784	2.508	fly	0.40374	0.67815	-
MGG_04400	MGG_09464	2.508	ecoli	0.07262	0.36674	-
MGG_03578	MGG_06190	2.508	yeast	0.46308	0.86068	-
MGG_00631	MGG_06135	2.508	human	-	0.75594	-
MGG_05208	MGG_06152	2.508	yeast	-	0.50054	-
MGG_02835	MGG_10854	2.508	yeast	-	0.00772	-
MGG_04585	MGG_06668	2.508	yeast	0.57259	0.91882	-
MGG_02462	MGG_08765	2.508	yeast	0.40374	0.49327	-
MGG_04412	MGG_06137	2.508	yeast	-	0.55191	-
MGG_02770	MGG_04827	2.508	fly	0.00006	0.06547	-
MGG_05201	MGG_05255	2.508	yeast	0.7345	0.90563	-
MGG_04652	MGG_05673	2.508	ecoli	0.00874	0.83966	-
MGG_01794	MGG_09558	2.508	fly	0.57259	0.69238	-
MGG_06077	MGG_11040	2.508	yeast	0.46308	0.80299	-
MGG_07754	MGG_08741	2.508	yeast	-	0.74824	-
MGG_03638	MGG_07667	2.508	yeast	0.17412	0.14759	-
MGG_04442	MGG_04442	2.508	human	-	-	PF00076 PF00076
MGG_03548	MGG_05647	2.508	ecoli	0.57259	0.15809	-
MGG_00687	MGG_12972	2.509	fly	0.40374	-	-
MGG_03164	MGG_06884	2.509	yeast	0.7345	0.03288	-
MGG_06936	MGG_09867	2.509	human	-	0.06947	-
MGG_00143	MGG_04862	2.509	yeast	0.40374	0.62835	-
MGG_02773	MGG_14364	2.509	yeast	0.00079	-	-
MGG_02872	MGG_03215	2.509	fly	0.08816	0.37241	-
MGG_00354	MGG_07728	2.509	yeast	0.13514	0.23645	-
MGG_04244	MGG_04436	2.509	fly	0.29372	0.68074	-
MGG_01333	MGG_06030	2.509	fly	0.46308	0.00719	-
MGG_00488	MGG_00559	2.509	yeast	-	0.13985	-
MGG_05291	MGG_05370	2.509	yeast	0.01039	0.56426	-
MGG_02872	MGG_14095	2.509	fly	-	0.99151	-
MGG_01028	MGG_11726	2.511	yeast	-	-	-
MGG_03372	MGG_04652	2.511	ecoli	0.01244	0.8924	-
MGG_00446	MGG_07754	2.511	fly	0.34874	0.18803	-
MGG_00949	MGG_06209	2.511	yeast	0.04662	0.17878	-
MGG_05436	MGG_06909	2.511	yeast	-	0.17697	-
MGG_09125	MGG_09125	2.511	yeast	-	-	PF00018 PF00018
MGG_07515	MGG_07515	2.511	human	-	-	PF00583 PF00583
MGG_04862	MGG_13448	2.511	yeast	-	0.71168	-
MGG_03187	MGG_06378	2.511	ecoli	-	0.83699	-
MGG_01501	MGG_04857	2.511	human	0.46308	0.04627	-
MGG_00157	MGG_06424	2.511	yeast	0.01478	0.72084	-
MGG_03187	MGG_03282	2.511	fly	0.17412	0.50178	-
MGG_03335	MGG_03335	2.511	human	-	-	PF00378 PF00378
MGG_04147	MGG_09902	2.511	yeast	0.24532	0.34768	-
MGG_03632	MGG_07124	2.511	human	-	0.62196	-
MGG_04559	MGG_05540	2.511	fly	-	0.20813	-
MGG_05646	MGG_06881	2.511	fly	0.40374	0.64619	-
MGG_06138	MGG_08132	2.511	yeast	0.57259	0.53836	-
MGG_08966	MGG_08966	2.511	human	-	-	PF05922 PF00082
MGG_03203	MGG_04400	2.512	ecoli	0.07262	0.4407	-
MGG_04137	MGG_09518	2.512	fly	0.0296	0.06613	-
MGG_00968	MGG_10059	2.512	human	-	0.58657	-
MGG_02730	MGG_10312	2.512	yeast	0.46308	0.45373	-
MGG_05370	MGG_07129	2.512	yeast	0.17412	0.84231	-
MGG_02763	MGG_12636	2.512	yeast	0.57259	0.41249	-
MGG_00437	MGG_03520	2.512	yeast	0.46308	0.61694	-
MGG_01632	MGG_13782	2.512	fly	0.29372	-	-
MGG_05201	MGG_10193	2.512	yeast	0.34874	0.11997	-
MGG_00630	MGG_06378	2.512	ecoli	0.34874	0.97834	-
MGG_10382	MGG_10828	2.512	yeast	-	0.23845	-
MGG_06020	MGG_13245	2.512	yeast	-	0.63978	-
MGG_03484	MGG_04400	2.513	ecoli	0.24532	0.62073	-
MGG_03895	MGG_04862	2.513	yeast	0.40374	0.27521	-
MGG_03578	MGG_06946	2.513	fly	0.24532	0.43472	-
MGG_02730	MGG_06242	2.513	yeast	-	0.91882	-
MGG_06162	MGG_06757	2.513	ecoli	0.29372	0.51026	-
MGG_03192	MGG_10820	2.513	yeast	0.0246	0.1356	-
MGG_06995	MGG_13154	2.513	yeast	0.0296	0.79254	-
MGG_02460	MGG_10522	2.513	yeast	0.17412	0.85283	-
MGG_00189	MGG_00189	2.513	ecoli	-	-	PF00171 PF00171
MGG_00437	MGG_02730	2.513	yeast	-	0.56054	-
MGG_07252	MGG_07252	2.513	fly	-	-	PF00076 PF00076
MGG_05122	MGG_07301	2.513	fly	0.40374	0.83306	-
MGG_00145	MGG_00157	2.513	yeast	0.08816	0.83436	-
MGG_05204	MGG_11130	2.513	yeast	0.34874	-	-
MGG_06213	MGG_06213	2.513	human	-	-	PF00125 PF00125
MGG_06263	MGG_09902	2.513	yeast	-	0.45014	-
MGG_06881	MGG_08121	2.513	fly	0.7345	0.84627	-
MGG_03729	MGG_12758	2.515	yeast	-	0.02998	-
MGG_05370	MGG_07109	2.515	yeast	0.7345	0.95587	-
MGG_03129	MGG_04161	2.515	fly	0.57259	0.12569	-
MGG_00480	MGG_01512	2.515	human	-	0.19084	-
MGG_00988	MGG_11457	2.515	yeast	0.7345	-	-
MGG_00559	MGG_06003	2.516	yeast	0.7345	0.07974	-
MGG_11532	MGG_11922	2.516	fly	-	0.41137	-
MGG_05264	MGG_05264	2.516	human	-	-	PF00076 PF00076
MGG_00924	MGG_01814	2.516	yeast	0.03763	0.48732	-
MGG_04927	MGG_07383	2.516	yeast	-	0.77551	-
MGG_01079	MGG_06045	2.516	yeast	0.24532	0.31681	-
MGG_05651	MGG_09544	2.516	yeast	-	0.13642	-
MGG_03215	MGG_05321	2.516	human	0.01478	0.03747	-
MGG_02488	MGG_06837	2.516	fly	0.07262	-	-
MGG_04400	MGG_09573	2.516	ecoli	0.07262	0.11916	-
MGG_06019	MGG_11241	2.516	yeast	-	-	-
MGG_03293	MGG_04857	2.516	yeast	0.57259	0.94009	-
MGG_12267	MGG_12267	2.516	human	-	-	-
MGG_05274	MGG_08693	2.516	yeast	0.7345	0.06812	-
MGG_04651	MGG_09508	2.516	yeast	0.7345	0.31903	-
MGG_00835	MGG_10854	2.516	human	-	0.94139	-
MGG_04008	MGG_04110	2.516	ecoli	0.21704	0.70143	-
MGG_03323	MGG_07150	2.516	yeast	-	0.5237	-
MGG_04585	MGG_08303	2.517	yeast	0.0296	0.47048	-
MGG_01160	MGG_06311	2.517	yeast	-	0.981	-
MGG_00979	MGG_05210	2.517	yeast	0.00008	0.48249	-
MGG_05375	MGG_08741	2.517	yeast	0.57259	0.56426	-
MGG_04998	MGG_11251	2.517	yeast	-	-	-
MGG_00706	MGG_02467	2.517	human	0.34874	0.17604	-
MGG_05238	MGG_06311	2.517	fly	0.10784	0.99934	-
MGG_01716	MGG_06984	2.517	ecoli	0.29372	0.10873	-
MGG_06293	MGG_06311	2.517	yeast	0.05802	0.79516	-
MGG_02505	MGG_04559	2.517	fly	0.40374	0.2168	-
MGG_02738	MGG_06936	2.517	human	0.7345	0.50423	-
MGG_05367	MGG_06936	2.517	human	0.29372	0.42418	-
MGG_03676	MGG_08878	2.517	elegans	0.01842	0.34215	-
MGG_09833	MGG_12127	2.517	yeast	0.46308	-	-
MGG_08423	MGG_09194	2.517	fly	-	0.16075	-
MGG_01079	MGG_06025	2.517	yeast	0.08816	-	-
MGG_01250	MGG_04998	2.517	yeast	0.29372	0.80168	-
MGG_04829	MGG_09346	2.519	yeast	0.46308	0.33659	-
MGG_00613	MGG_09279	2.519	yeast	-	0.01926	-
MGG_01209	MGG_12615	2.519	yeast	-	0.49088	-
MGG_06309	MGG_13813	2.519	yeast	-	0.37584	-
MGG_01318	MGG_06044	2.519	elegans	0.10784	-	PF00627 PF00240
MGG_00658	MGG_06249	2.519	yeast	-	0.27105	-
MGG_05944	MGG_09219	2.519	yeast	-	0.71824	-
MGG_03203	MGG_04652	2.519	ecoli	0.07262	0.19651	-
MGG_02505	MGG_02505	2.519	human	-	-	-
MGG_04311	MGG_04652	2.519	ecoli	0.40374	0.95984	-
MGG_03187	MGG_03214	2.52	ecoli	0.34874	0.69365	-
MGG_03195	MGG_03729	2.52	yeast	0.29372	0.43951	-
MGG_06881	MGG_09885	2.52	yeast	0.46308	0.69238	PF00076 PF00076
MGG_01349	MGG_04585	2.52	yeast	0.34874	0.24047	-
MGG_04110	MGG_06995	2.52	ecoli	0.17412	0.13901	-
MGG_00708	MGG_07309	2.52	fly	-	0.86867	-
MGG_01590	MGG_10698	2.52	yeast	0.29372	0.409	-
MGG_02511	MGG_04070	2.52	ecoli	0.46308	0.01256	-
MGG_00630	MGG_05737	2.52	yeast	0.29372	0.47048	-
MGG_08908	MGG_10835	2.52	yeast	0.46308	0.01357	-
MGG_05325	MGG_14293	2.52	yeast	0.01244	0.56426	-
MGG_04400	MGG_09529	2.52	ecoli	0.03763	0.34436	-
MGG_01556	MGG_02770	2.52	yeast	0.00006	0.09126	-
MGG_03729	MGG_04818	2.52	fly	0.7345	0.58165	-
MGG_04110	MGG_05282	2.52	ecoli	0.21704	0.14759	-
MGG_08011	MGG_10840	2.521	human	-	0.87404	-
MGG_00166	MGG_11590	2.521	yeast	-	0.53958	-
MGG_01235	MGG_03251	2.521	fly	0.40374	0.08464	-
MGG_06316	MGG_10382	2.521	yeast	0.34874	0.77024	-
MGG_06250	MGG_07383	2.521	yeast	-	0.18058	-
MGG_04652	MGG_05367	2.521	ecoli	0.24532	0.11672	-
MGG_09536	MGG_10575	2.521	yeast	0.57259	0.36561	-
MGG_01848	MGG_02875	2.521	yeast	0.08816	0.91349	-
MGG_02515	MGG_05291	2.521	human	-	0.46681	-
MGG_05757	MGG_06479	2.522	fly	-	0.93207	-
MGG_00446	MGG_00613	2.522	human	-	0.06028	-
MGG_05303	MGG_08725	2.522	human	0.7345	0.57672	-
MGG_04958	MGG_08725	2.522	fly	0.24532	0.18147	-
MGG_11229	MGG_12164	2.522	yeast	-	0.50299	-
MGG_02920	MGG_04454	2.522	yeast	0.46308	0.17697	PF05739 PF05008
MGG_03175	MGG_04716	2.522	yeast	0.40374	0.23248	-
MGG_03965	MGG_06884	2.522	yeast	-	0.02135	-
MGG_04602	MGG_08907	2.522	yeast	-	0.00497	-
MGG_04104	MGG_13527	2.522	fly	-	0.3849	-
MGG_04964	MGG_06895	2.522	human	0.17412	0.41603	-
MGG_03071	MGG_06936	2.522	human	0.10784	0.59415	-
MGG_04862	MGG_07721	2.524	yeast	0.40374	0.05155	-
MGG_06316	MGG_06940	2.524	fly	0.7345	0.4549	-
MGG_00288	MGG_01157	2.524	fly	0.46308	0.06947	-
MGG_02743	MGG_08269	2.524	elegans	0.29372	0.49209	-
MGG_00576	MGG_04311	2.524	yeast	-	0.78859	-
MGG_03195	MGG_09935	2.524	yeast	-	0.01649	-
MGG_06184	MGG_10840	2.524	elegans	0.7345	0.28674	-
MGG_02625	MGG_12308	2.524	yeast	0.40374	-	-
MGG_04862	MGG_09940	2.524	yeast	-	0.3245	-
MGG_06434	MGG_06932	2.524	yeast	0.00067	-	-
MGG_05858	MGG_07031	2.524	yeast	0.17412	0.09269	-
MGG_02625	MGG_02625	2.524	human	-	-	-
MGG_03725	MGG_05682	2.524	human	0.04662	0.01499	-
MGG_04083	MGG_07115	2.524	yeast	0.04662	0.71037	-
MGG_00706	MGG_03636	2.524	human	0.03763	0.00692	-
MGG_00117	MGG_00138	2.524	yeast	0.13514	0.31572	-
MGG_05757	MGG_06400	2.524	fly	0.7345	0.81341	-
MGG_11419	MGG_11419	2.524	human	-	-	-
MGG_04110	MGG_10651	2.524	ecoli	0.21704	0.22953	-
MGG_06479	MGG_07391	2.524	yeast	0.29372	0.43472	-
MGG_02466	MGG_03017	2.524	fly	0.29372	0.69623	-
MGG_01157	MGG_04742	2.525	fly	-	0.11754	-
MGG_05680	MGG_12101	2.525	fly	0.01842	0.97834	-
MGG_00843	MGG_14445	2.525	yeast	0.08816	0.68587	-
MGG_00630	MGG_06995	2.525	ecoli	0.24532	0.99021	-
MGG_04862	MGG_05134	2.525	yeast	0.7345	0.33659	-
MGG_01259	MGG_14070	2.525	yeast	-	-	-
MGG_10382	MGG_10522	2.525	yeast	0.0246	0.07084	-
MGG_00630	MGG_05282	2.525	ecoli	0.34874	0.7001	-
MGG_03676	MGG_09557	2.525	elegans	0.34874	0.49327	-
MGG_06376	MGG_06884	2.525	yeast	-	0.06219	-
MGG_04110	MGG_05260	2.526	ecoli	0.10784	-	-
MGG_04430	MGG_06376	2.526	yeast	-	0.21971	-
MGG_08844	MGG_14266	2.526	yeast	0.07262	0.83306	PF00097 PF00179
MGG_05278	MGG_05319	2.526	human	0.34874	0.87267	-
MGG_02453	MGG_10522	2.526	yeast	0.7345	0.00006	-
MGG_04818	MGG_04862	2.526	yeast	0.7345	0.84367	-
MGG_01157	MGG_04190	2.526	fly	-	0.87004	-
MGG_01071	MGG_07714	2.526	yeast	-	0.11833	-
MGG_01310	MGG_06242	2.526	yeast	0.0246	0.88718	-
MGG_05651	MGG_07109	2.526	yeast	-	0.7508	-
MGG_01427	MGG_06406	2.526	yeast	-	0.73645	-
MGG_01207	MGG_14445	2.526	human	0.7345	0.99151	-
MGG_06358	MGG_07714	2.526	yeast	-	0.57547	-
MGG_06400	MGG_07252	2.526	yeast	0.46308	0.01728	PF00076 PF00076
MGG_00682	MGG_06019	2.526	yeast	0.17412	0.56801	-
MGG_04652	MGG_09529	2.526	ecoli	0.04662	0.05581	-
MGG_03230	MGG_13222	2.528	yeast	-	-	-
MGG_03266	MGG_04113	2.528	human	0.34874	0.03338	-
MGG_02511	MGG_06757	2.528	ecoli	0.21704	0.96515	-
MGG_01124	MGG_02920	2.528	yeast	0.46308	0.46207	PF05008 PF05739
MGG_01676	MGG_05757	2.528	elegans	-	0.17332	-
MGG_01665	MGG_06137	2.528	yeast	-	0.65512	-
MGG_00157	MGG_11701	2.528	yeast	-	-	-
MGG_03266	MGG_12152	2.528	human	-	-	-
MGG_01054	MGG_07095	2.528	fly	0.29372	0.91615	-
MGG_04862	MGG_06858	2.528	yeast	0.46308	0.0688	-
MGG_02511	MGG_04906	2.528	yeast	0.57259	0.88977	-
MGG_00789	MGG_12912	2.528	yeast	0.57259	0.41137	-
MGG_01121	MGG_01124	2.528	yeast	0.04662	0.79124	-
MGG_01617	MGG_06669	2.529	human	0.10784	0.78597	-
MGG_00212	MGG_10157	2.529	yeast	0.34874	0.65645	-
MGG_02459	MGG_05701	2.529	human	0.10784	0.38262	-
MGG_06208	MGG_06969	2.529	yeast	-	0.91882	-
MGG_06020	MGG_07754	2.529	fly	-	0.02621	-
MGG_05646	MGG_07515	2.529	fly	-	0.59916	-
MGG_10533	MGG_10533	2.529	ecoli	-	-	-
MGG_00518	MGG_04627	2.529	yeast	0.13514	0.65127	-
MGG_05677	MGG_07927	2.529	yeast	0.7345	0.00098	-
MGG_00833	MGG_08907	2.529	yeast	-	0.82249	-
MGG_04025	MGG_04927	2.529	yeast	0.21704	0.53104	-
MGG_01062	MGG_10840	2.529	fly	-	0.48369	-
MGG_03157	MGG_03556	2.529	yeast	0.03763	0.25157	-
MGG_01524	MGG_01590	2.529	yeast	0.46308	0.24147	-
MGG_01317	MGG_10448	2.53	yeast	-	0.23645	-
MGG_00157	MGG_01028	2.53	yeast	0.07262	0.53836	-
MGG_00472	MGG_06884	2.53	yeast	0.7345	0.03288	-
MGG_04008	MGG_04400	2.53	ecoli	0.07262	0.13901	-
MGG_03071	MGG_03101	2.53	yeast	0.57259	0.41249	-
MGG_01745	MGG_05077	2.53	yeast	-	-	-
MGG_04430	MGG_10588	2.53	human	-	0.46207	-
MGG_06289	MGG_06685	2.53	human	0.40374	0.39641	-
MGG_00496	MGG_06108	2.53	yeast	0.07262	0.74824	-
MGG_00336	MGG_08645	2.53	fly	-	0.25461	-
MGG_05184	MGG_12753	2.531	yeast	0.13514	0.69496	-
MGG_02462	MGG_06566	2.531	yeast	0.08816	0.27416	-
MGG_05207	MGG_09574	2.531	yeast	-	0.97308	-
MGG_06570	MGG_06570	2.531	yeast	-	-	-
MGG_00518	MGG_05278	2.531	human	0.10784	0.46207	-
MGG_05370	MGG_11195	2.531	yeast	0.7345	-	-
MGG_01720	MGG_06158	2.531	yeast	0.21704	0.31903	-
MGG_01795	MGG_03476	2.531	elegans	0.07262	0.24248	-
MGG_02460	MGG_07173	2.531	yeast	-	0.6898	-
MGG_07130	MGG_07389	2.531	yeast	0.17412	0.16343	-
MGG_03226	MGG_11726	2.531	yeast	0.7345	-	-
MGG_05331	MGG_08925	2.531	yeast	-	0.83172	-
MGG_01272	MGG_01676	2.531	elegans	-	0.58908	-
MGG_06984	MGG_11342	2.531	ecoli	0.04662	0.6449	-
MGG_04862	MGG_10157	2.531	yeast	0.34874	0.40558	-
MGG_00518	MGG_06731	2.531	human	0.0246	0.90433	-
MGG_14001	MGG_14364	2.533	yeast	-	-	-
MGG_00437	MGG_07124	2.533	yeast	-	0.75594	-
MGG_01676	MGG_06185	2.533	human	-	0.54691	-
MGG_04422	MGG_07433	2.533	yeast	-	0.01124	-
MGG_00496	MGG_04927	2.533	yeast	0.17412	0.15809	-
MGG_04400	MGG_05238	2.533	ecoli	0.07262	0.74169	-
MGG_00559	MGG_04038	2.533	yeast	-	0.93207	-
MGG_01656	MGG_03512	2.533	yeast	0.08816	0.94403	-
MGG_01062	MGG_03215	2.533	fly	0.29372	0.13145	-
MGG_06433	MGG_12101	2.533	fly	0.00874	0.96249	-
MGG_00471	MGG_06098	2.533	yeast	0.08816	0.70907	-
MGG_03233	MGG_03284	2.533	yeast	0.03763	0.15809	-
MGG_01448	MGG_04627	2.533	yeast	0.21704	0.51755	-
MGG_04449	MGG_11342	2.533	ecoli	0.46308	0.48369	-
MGG_03198	MGG_10447	2.533	yeast	0.7345	0.95852	-
MGG_04637	MGG_06940	2.533	fly	0.7345	0.89773	-
MGG_08925	MGG_09205	2.533	elegans	0.7345	0.82119	-
MGG_01725	MGG_08924	2.533	yeast	0.7345	0.02484	-
MGG_06019	MGG_08844	2.533	yeast	0.17412	0.6756	-
MGG_08096	MGG_08210	2.533	yeast	0.17412	0.11188	-
MGG_00361	MGG_00842	2.534	yeast	0.07262	0.03338	-
MGG_00747	MGG_09833	2.534	yeast	0.46308	0.10714	-
MGG_06642	MGG_06642	2.534	yeast	-	-	PF00300 PF00300
MGG_06570	MGG_10820	2.534	yeast	0.00059	0.03094	-
MGG_08146	MGG_08146	2.534	human	-	-	-
MGG_03147	MGG_03147	2.534	ecoli	-	-	PF01266 PF01266
MGG_04400	MGG_06995	2.534	ecoli	0.03763	0.94535	-
MGG_06296	MGG_12123	2.534	yeast	0.57259	0.05708	-
MGG_06356	MGG_06356	2.534	human	-	-	PF00462 PF00462
MGG_04400	MGG_05282	2.534	ecoli	0.07262	0.21774	-
MGG_02504	MGG_02504	2.534	ecoli	-	-	PF03144 PF03144
MGG_00978	MGG_12345	2.534	human	-	0.49327	PF05739 PF00995
MGG_01284	MGG_04236	2.535	ecoli	0.24532	0.80299	PF00070 PF00085
MGG_01266	MGG_06742	2.535	human	0.00667	0.67308	-
MGG_04190	MGG_06847	2.535	fly	-	0.80951	-
MGG_01512	MGG_06185	2.535	human	0.07262	0.75463	-
MGG_04559	MGG_05303	2.535	fly	-	0.58288	-
MGG_03116	MGG_10116	2.535	fly	0.10784	0.00666	-
MGG_00924	MGG_09574	2.535	yeast	0.03763	0.42302	-
MGG_04197	MGG_07323	2.535	yeast	0.21704	0.77419	-
MGG_10825	MGG_12288	2.535	yeast	0.05802	0.21391	-
MGG_01284	MGG_12571	2.535	ecoli	0.24532	0.89773	PF00070 PF00085
MGG_06322	MGG_12370	2.535	yeast	0.57259	0.05096	-
MGG_06198	MGG_06475	2.535	human	0.40374	0.78992	-
MGG_06884	MGG_13511	2.535	yeast	0.40374	0.72084	-
MGG_03265	MGG_14293	2.535	yeast	0.01244	0.31681	-
MGG_04050	MGG_06985	2.537	yeast	-	0.88977	-
MGG_04352	MGG_12636	2.537	yeast	0.0246	0.57054	-
MGG_02730	MGG_03649	2.537	yeast	0.7345	0.8819	-
MGG_06400	MGG_11457	2.537	yeast	0.46308	-	PF00076 PF00076
MGG_01216	MGG_06372	2.537	fly	0.7345	0.33224	-
MGG_02924	MGG_03525	2.537	fly	0.46308	0.05837	-
MGG_00884	MGG_05064	2.537	elegans	-	0.92014	-
MGG_04927	MGG_07721	2.537	yeast	0.34874	0.46681	-
MGG_00896	MGG_06683	2.537	human	0.0246	0.13477	-
MGG_04647	MGG_12123	2.537	yeast	0.46308	0.08464	-
MGG_04008	MGG_04652	2.537	ecoli	0.07262	0.8147	-
MGG_03250	MGG_10494	2.538	yeast	-	0.12078	-
MGG_04504	MGG_13498	2.538	fly	0.29372	0.98493	-
MGG_00479	MGG_00874	2.538	yeast	0.7345	0.63978	-
MGG_07031	MGG_07130	2.538	yeast	0.00059	0.00666	PF00227 PF00227
MGG_00961	MGG_05758	2.538	elegans	0.34874	0.43472	-
MGG_00970	MGG_04095	2.538	human	-	0.41603	-
MGG_00789	MGG_13245	2.538	yeast	0.21704	0.83172	-
MGG_04400	MGG_10651	2.538	ecoli	0.07262	0.94009	-
MGG_01676	MGG_04482	2.538	human	-	0.62962	-
MGG_03973	MGG_10447	2.538	yeast	-	0.49088	-
MGG_06315	MGG_10605	2.538	fly	0.40374	0.80299	-
MGG_04050	MGG_09294	2.538	yeast	0.24532	0.8489	-
MGG_01676	MGG_08907	2.538	human	-	0.31465	-
MGG_01794	MGG_04602	2.538	fly	0.46308	0.3377	-
MGG_02859	MGG_07163	2.539	yeast	0.46308	0.60165	-
MGG_01519	MGG_06292	2.539	fly	0.7345	0.27521	-
MGG_01743	MGG_04476	2.539	ecoli	0.34874	0.5979	-
MGG_01794	MGG_05229	2.539	fly	-	0.75852	-
MGG_04741	MGG_10127	2.539	yeast	-	0.88977	-
MGG_08825	MGG_10609	2.539	ecoli	0.17412	0.54324	-
MGG_04585	MGG_05999	2.539	yeast	0.34874	0.55437	-
MGG_00455	MGG_13915	2.539	human	0.7345	0.82119	-
MGG_03653	MGG_06387	2.539	elegans	-	0.43951	-
MGG_03086	MGG_10447	2.539	yeast	-	0.61568	-
MGG_04958	MGG_13390	2.539	fly	0.57259	0.33994	-
MGG_08994	MGG_08994	2.539	ecoli	-	-	PF00857 PF00857
MGG_05646	MGG_10567	2.539	fly	-	0.76627	-
MGG_13782	MGG_14070	2.539	fly	0.29372	-	-
MGG_07291	MGG_11817	2.54	yeast	0.7345	0.37127	PF00069 PF00134
MGG_00446	MGG_07389	2.54	human	-	0.69238	-
MGG_04745	MGG_06930	2.54	yeast	-	0.45253	-
MGG_04652	MGG_06995	2.54	ecoli	0.04662	0.12406	-
MGG_09536	MGG_14293	2.54	yeast	-	0.18147	-
MGG_03520	MGG_13803	2.54	yeast	0.57259	0.06947	-
MGG_04400	MGG_05260	2.54	ecoli	0.05802	-	-
MGG_03182	MGG_12123	2.54	yeast	-	0.82379	-
MGG_05210	MGG_08637	2.54	yeast	0.00236	0.49565	-
MGG_03758	MGG_12123	2.54	yeast	0.46308	0.96383	-
MGG_00139	MGG_05370	2.54	yeast	0.01244	0.71824	-
MGG_00666	MGG_04584	2.54	fly	0.21704	0.94403	-
MGG_02416	MGG_09125	2.54	yeast	0.40374	0.13227	-
MGG_08573	MGG_08804	2.54	yeast	0.05802	0.29628	-
MGG_04652	MGG_05282	2.54	ecoli	0.07262	0.16433	-
MGG_08885	MGG_09015	2.54	yeast	0.21704	0.08322	-
MGG_02661	MGG_03152	2.54	yeast	-	0.01063	-
MGG_01519	MGG_06396	2.542	yeast	0.46308	0.79124	-
MGG_02462	MGG_08101	2.542	yeast	0.17412	0.95456	-
MGG_00455	MGG_01047	2.542	yeast	0.57259	0.31465	-
MGG_02730	MGG_13803	2.542	yeast	0.57259	0.61183	-
MGG_03250	MGG_09309	2.542	yeast	0.29372	0.56176	-
MGG_06570	MGG_08573	2.542	yeast	0.17412	0.41603	-
MGG_01245	MGG_04921	2.542	fly	0.17412	0.4585	-
MGG_01351	MGG_08585	2.542	yeast	0.21704	0.81988	-
MGG_03556	MGG_07929	2.542	fly	0.03763	0.46088	-
MGG_03676	MGG_05673	2.542	elegans	0.07262	0.5286	-
MGG_07076	MGG_10157	2.542	yeast	0.57259	0.95852	-
MGG_04584	MGG_08647	2.542	human	-	0.46207	-
MGG_00924	MGG_01310	2.542	yeast	0.0246	0.87004	-
MGG_00841	MGG_03135	2.543	fly	0.34874	0.77551	-
MGG_00630	MGG_04331	2.543	ecoli	-	0.99805	-
MGG_03758	MGG_10785	2.543	fly	0.7345	0.40786	-
MGG_03928	MGG_04012	2.543	yeast	0.7345	0.25055	-
MGG_01760	MGG_03235	2.543	yeast	0.00874	0.21774	-
MGG_04602	MGG_10324	2.543	fly	0.40374	0.15898	-
MGG_01124	MGG_06125	2.543	yeast	0.17412	0.59916	PF05008 PF00957
MGG_04110	MGG_05957	2.543	ecoli	0.17412	0.14414	-
MGG_00559	MGG_08064	2.543	yeast	0.57259	0.09053	-
MGG_08573	MGG_10820	2.544	yeast	0.17412	0.20134	-
MGG_08600	MGG_09539	2.544	fly	0.57259	0.1852	-
MGG_04352	MGG_09495	2.544	yeast	0.10784	0.25974	-
MGG_01318	MGG_06562	2.544	fly	0.10784	0.01728	-
MGG_01807	MGG_09887	2.544	human	0.10784	0.10023	PF00179 PF00240
MGG_01216	MGG_13398	2.544	fly	-	0.02484	-
MGG_04806	MGG_06895	2.544	yeast	0.57259	0.77155	-
MGG_00613	MGG_05370	2.544	human	-	0.68459	-
MGG_03071	MGG_04584	2.544	human	0.21704	0.60165	-
MGG_05319	MGG_12138	2.544	human	0.13514	0.90825	-
MGG_00961	MGG_07931	2.544	yeast	0.17412	0.02306	-
MGG_04652	MGG_10651	2.544	ecoli	0.07262	0.15546	-
MGG_08622	MGG_12308	2.544	yeast	0.29372	-	-
MGG_06936	MGG_08585	2.544	yeast	0.13514	0.94535	-
MGG_03238	MGG_06685	2.544	fly	0.34874	0.88718	-
MGG_08648	MGG_10828	2.544	yeast	-	0.88977	-
MGG_06343	MGG_06949	2.544	fly	0.17412	0.07837	-
MGG_01519	MGG_09902	2.544	fly	0.17412	0.71691	-
MGG_04647	MGG_06296	2.544	yeast	0.57259	0.08111	-
MGG_06097	MGG_08637	2.545	yeast	0.00523	0.38835	-
MGG_02620	MGG_14329	2.545	fly	0.17412	0.3872	-
MGG_00172	MGG_06984	2.545	ecoli	0.10784	0.65897	-
MGG_04142	MGG_12972	2.545	yeast	0.17412	-	-
MGG_06883	MGG_13176	2.545	fly	0.46308	0.79647	-
MGG_00087	MGG_10828	2.545	yeast	-	0.25768	-
MGG_02946	MGG_08329	2.545	human	0.24532	0.17421	-
MGG_03556	MGG_10116	2.545	yeast	0.00314	0.0222	-
MGG_03215	MGG_08585	2.545	yeast	0.05802	0.63978	-
MGG_02920	MGG_05677	2.545	yeast	-	0.25565	-
MGG_04027	MGG_06258	2.545	yeast	0.34874	0.25768	-
MGG_06209	MGG_10783	2.545	yeast	0.29372	0.50423	-
MGG_05280	MGG_08256	2.545	human	-	0.3466	-
MGG_01765	MGG_10370	2.545	fly	-	0.50299	-
MGG_00361	MGG_06025	2.545	yeast	0.10784	-	-
MGG_05136	MGG_09254	2.547	fly	-	0.10404	-
MGG_05438	MGG_07075	2.547	fly	0.7345	0.22068	-
MGG_03708	MGG_07391	2.547	yeast	0.57259	0.84627	-
MGG_06147	MGG_06147	2.547	human	-	-	-
MGG_03071	MGG_04366	2.547	yeast	0.10784	0.65645	-
MGG_06915	MGG_11251	2.547	yeast	-	-	-
MGG_07754	MGG_14329	2.547	fly	0.29372	0.19555	-
MGG_08100	MGG_08628	2.547	yeast	0.29372	0.19271	-
MGG_05375	MGG_06396	2.547	yeast	0.57259	0.7299	-
MGG_02812	MGG_02812	2.547	ecoli	-	-	PF00291 PF00291
MGG_07487	MGG_12814	2.547	yeast	0.10784	0.44775	-
MGG_01258	MGG_06928	2.547	human	0.7345	0.21489	PF00134 PF00069
MGG_01250	MGG_06915	2.547	yeast	-	0.14414	-
MGG_00896	MGG_04539	2.547	human	0.07262	0.6449	-
MGG_00961	MGG_06730	2.547	yeast	0.17412	0.03489	-
MGG_04506	MGG_06183	2.548	yeast	-	0.5225	-
MGG_05699	MGG_07928	2.548	elegans	0.17412	0.78727	-
MGG_01520	MGG_06995	2.548	yeast	0.00236	0.89373	-
MGG_03758	MGG_06296	2.548	yeast	0.57259	0.34104	-
MGG_04012	MGG_11573	2.548	yeast	0.7345	0.97573	-
MGG_02820	MGG_07087	2.548	yeast	0.00476	0.85542	-
MGG_05259	MGG_10157	2.548	yeast	-	0.95722	-
MGG_06293	MGG_14445	2.548	human	0.00523	0.60545	-
MGG_01160	MGG_14445	2.548	human	-	0.69496	-
MGG_06936	MGG_09894	2.548	human	-	0.11109	-
MGG_01207	MGG_01207	2.549	human	-	-	-
MGG_04012	MGG_12571	2.549	yeast	0.57259	0.47888	-
MGG_09174	MGG_10447	2.549	yeast	-	0.9519	-
MGG_01318	MGG_08905	2.549	fly	0.17412	0.10636	-
MGG_00959	MGG_05317	2.549	yeast	-	0.66922	-
MGG_02457	MGG_08303	2.549	yeast	0.7345	0.68587	-
MGG_06936	MGG_08069	2.549	human	0.34874	0.37806	-
MGG_02444	MGG_13202	2.549	human	-	0.46088	-
MGG_05651	MGG_05651	2.549	yeast	-	-	PF01214 PF01214
MGG_01632	MGG_05753	2.549	fly	0.57259	0.28046	-
MGG_00518	MGG_12138	2.549	human	0.24532	0.4549	-
MGG_05283	MGG_10840	2.549	fly	-	0.01357	-
MGG_05651	MGG_06258	2.549	yeast	0.40374	0.80168	-
MGG_00169	MGG_07222	2.549	yeast	0.04662	0.73118	-
MGG_00117	MGG_04019	2.549	human	0.17412	0.67688	-
MGG_00979	MGG_06574	2.549	yeast	0.00286	0.95456	-
MGG_01771	MGG_10840	2.549	human	0.7345	0.91882	-
MGG_02735	MGG_04559	2.549	yeast	0.34874	0.73252	-
MGG_03323	MGG_06098	2.55	yeast	0.03763	0.64745	-
MGG_09916	MGG_10157	2.55	yeast	0.0296	0.58535	-
MGG_04462	MGG_05721	2.55	fly	0.7345	0.60545	-
MGG_03587	MGG_05623	2.55	human	0.57259	0.89642	-
MGG_00683	MGG_06184	2.55	elegans	0.46308	0.48369	-
MGG_05213	MGG_10646	2.55	yeast	-	0.73906	-
MGG_02103	MGG_08139	2.55	ecoli	0.7345	0.70907	-
MGG_01745	MGG_04416	2.55	yeast	-	-	-
MGG_03578	MGG_07734	2.55	yeast	0.29372	0.45729	-
MGG_09217	MGG_13514	2.55	yeast	-	0.79254	-
MGG_04958	MGG_05099	2.55	human	0.29372	0.12242	-
MGG_03758	MGG_04647	2.55	yeast	0.0246	0.50781	-
MGG_03985	MGG_06098	2.55	yeast	0.03763	0.60165	-
MGG_03026	MGG_09894	2.55	yeast	-	0.10099	-
MGG_05449	MGG_09124	2.55	fly	-	0.33994	-
MGG_02460	MGG_02730	2.551	yeast	-	0.61442	-
MGG_01074	MGG_09916	2.551	yeast	0.00874	0.31028	-
MGG_00073	MGG_03251	2.551	fly	-	0.92549	-
MGG_03876	MGG_07266	2.551	yeast	0.7345	0.70399	-
MGG_03556	MGG_05999	2.551	yeast	0.10784	0.00827	-
MGG_06209	MGG_08132	2.551	yeast	0.46308	0.47048	-
MGG_05350	MGG_05427	2.551	elegans	0.7345	0.66414	-
MGG_04083	MGG_06400	2.551	yeast	-	0.01392	-
MGG_02821	MGG_06209	2.551	yeast	0.08816	0.88718	-
MGG_08573	MGG_08573	2.551	yeast	-	-	-
MGG_04331	MGG_04400	2.551	ecoli	-	0.21873	-
MGG_00680	MGG_06570	2.551	yeast	0.01244	0.4184	-
MGG_02462	MGG_09935	2.553	yeast	-	0.54324	-
MGG_01617	MGG_09279	2.553	human	0.34874	0.00497	-
MGG_03071	MGG_03646	2.553	yeast	-	0.64745	-
MGG_06189	MGG_08844	2.553	yeast	0.7345	0.91349	-
MGG_05014	MGG_09290	2.553	yeast	0.40374	0.76366	-
MGG_00744	MGG_10828	2.553	yeast	-	0.02808	-
MGG_00559	MGG_04972	2.554	yeast	-	0.95321	-
MGG_10447	MGG_13474	2.554	yeast	0.21704	0.09945	-
MGG_05615	MGG_09487	2.554	yeast	-	0.5225	-
MGG_03071	MGG_09697	2.554	yeast	0.24532	0.73906	-
MGG_03516	MGG_03516	2.554	yeast	-	-	PF00447 PF00447
MGG_00949	MGG_01245	2.554	yeast	0.00008	0.02351	-
MGG_04014	MGG_04014	2.554	ecoli	-	-	-
MGG_07454	MGG_07454	2.554	human	-	-	PF02668 PF02668
MGG_02923	MGG_06135	2.554	yeast	0.13514	0.2168	-
MGG_00139	MGG_00139	2.554	yeast	-	-	-
MGG_02920	MGG_04882	2.554	human	-	0.42998	-
MGG_02811	MGG_02811	2.554	human	-	-	PF02230 PF02230
MGG_08121	MGG_12308	2.554	fly	0.24532	0.99934	-
MGG_02953	MGG_13498	2.554	fly	0.08816	0.79777	-
MGG_01049	MGG_01049	2.554	ecoli	-	-	-
MGG_01656	MGG_03192	2.554	yeast	0.03763	0.92284	-
MGG_00680	MGG_10820	2.554	yeast	0.01244	0.46326	-
MGG_13528	MGG_13834	2.554	ecoli	0.34874	-	-
MGG_01656	MGG_07031	2.554	yeast	0.07262	0.47529	-
MGG_02730	MGG_06396	2.555	yeast	0.57259	0.06351	-
MGG_03512	MGG_10052	2.555	yeast	-	0.28884	-
MGG_03399	MGG_09271	2.555	yeast	0.01244	0.0729	-
MGG_05178	MGG_06932	2.555	yeast	0.00236	-	-
MGG_01785	MGG_10171	2.555	yeast	-	0.4585	-
MGG_05676	MGG_06629	2.555	yeast	0.08816	0.55191	-
MGG_00407	MGG_12832	2.555	yeast	-	0.20037	-
MGG_02920	MGG_09558	2.555	yeast	0.46308	0.1724	-
MGG_01216	MGG_13782	2.555	fly	0.13514	-	-
MGG_00174	MGG_00753	2.555	human	-	0.95056	-
MGG_08741	MGG_11457	2.555	yeast	0.46308	-	PF00076 PF00076
MGG_05587	MGG_07393	2.555	fly	-	0.99413	-
MGG_00073	MGG_06995	2.555	yeast	-	0.85151	-
MGG_01512	MGG_11346	2.555	human	0.10784	0.60924	-
MGG_06881	MGG_14329	2.555	fly	0.57259	0.60924	-
MGG_03251	MGG_06507	2.555	fly	0.46308	0.45373	-
MGG_04612	MGG_05188	2.555	human	0.21704	0.48129	-
MGG_06509	MGG_08878	2.555	human	0.34874	0.33001	-
MGG_04136	MGG_12101	2.556	fly	-	0.17604	-
MGG_08203	MGG_08878	2.556	human	0.00667	0.07425	-
MGG_04400	MGG_05957	2.556	ecoli	0.03763	0.12569	-
MGG_03250	MGG_06108	2.556	yeast	0.29372	0.22464	-
MGG_08725	MGG_11256	2.556	human	-	-	-
MGG_01160	MGG_06375	2.556	yeast	-	0.18147	-
MGG_01241	MGG_08725	2.556	human	0.34874	0.56176	-
MGG_00174	MGG_03677	2.556	human	-	0.28884	-
MGG_06293	MGG_06375	2.556	yeast	0.03763	0.26279	-
MGG_02605	MGG_06936	2.556	fly	-	0.25055	-
MGG_01074	MGG_06649	2.558	yeast	0.7345	0.79905	-
MGG_03704	MGG_06570	2.558	yeast	0.01244	0.66414	-
MGG_00087	MGG_10522	2.558	yeast	0.10784	0.00006	-
MGG_01058	MGG_03264	2.558	ecoli	0.46308	0.71691	-
MGG_01259	MGG_02462	2.558	yeast	0.7345	0.50423	-
MGG_03195	MGG_12855	2.558	yeast	0.29372	0.29628	-
MGG_01259	MGG_05019	2.558	yeast	0.7345	0.6004	-
MGG_00397	MGG_06909	2.558	human	0.00874	0.67049	-
MGG_00331	MGG_07031	2.558	yeast	0.00059	0.33446	PF00227 PF00227
MGG_00961	MGG_06343	2.558	yeast	0.04662	0.01926	-
MGG_05322	MGG_11895	2.559	human	0.7345	0.71561	-
MGG_01344	MGG_07076	2.559	yeast	0.57259	0.291	-
MGG_02086	MGG_11251	2.559	yeast	-	-	-
MGG_00336	MGG_03725	2.559	human	0.04662	0.02998	-
MGG_01250	MGG_02086	2.559	yeast	0.08816	0.29845	-
MGG_06045	MGG_06962	2.559	yeast	0.21704	0.16611	-
MGG_12101	MGG_14293	2.559	fly	0.01244	0.64872	-
MGG_03182	MGG_12972	2.559	yeast	0.17412	-	-
MGG_04978	MGG_08925	2.559	yeast	-	0.80691	-
MGG_03895	MGG_07727	2.559	human	0.10784	0.25461	-
MGG_04694	MGG_12868	2.559	elegans	-	0.47647	-
MGG_01216	MGG_05238	2.559	elegans	0.13514	0.53226	-
MGG_02933	MGG_03883	2.559	yeast	-	0.58412	-
MGG_01558	MGG_02488	2.56	yeast	0.00161	0.24549	-
MGG_00949	MGG_03065	2.56	yeast	0.0246	0.53226	-
MGG_03704	MGG_10820	2.56	yeast	0.01244	0.4981	-
MGG_02511	MGG_03984	2.56	yeast	0.00476	0.0064	-
MGG_00789	MGG_01765	2.56	yeast	-	0.31028	-
MGG_03019	MGG_05700	2.56	ecoli	0.21704	-	-
MGG_05646	MGG_08079	2.56	yeast	0.13514	0.67179	-
MGG_06025	MGG_06962	2.56	yeast	0.07262	-	-
MGG_02506	MGG_03522	2.56	yeast	-	0.66027	-
MGG_06293	MGG_08096	2.56	yeast	0.57259	0.32123	-
MGG_05858	MGG_06884	2.56	yeast	-	0.27416	-
MGG_01160	MGG_08096	2.56	yeast	-	0.46562	-
MGG_01325	MGG_09560	2.561	yeast	0.29372	0.80168	-
MGG_03222	MGG_09886	2.561	human	-	0.83306	-
MGG_04059	MGG_11251	2.561	yeast	-	-	-
MGG_07015	MGG_12211	2.561	yeast	0.00759	0.61694	-
MGG_05320	MGG_09015	2.561	yeast	-	0.46088	-
MGG_03135	MGG_11427	2.561	elegans	0.29372	0.0457	-
MGG_01512	MGG_06868	2.561	human	0.29372	0.29947	-
MGG_03520	MGG_10382	2.561	yeast	0.34874	0.02263	-
MGG_01250	MGG_04059	2.561	yeast	0.29372	0.39985	-
MGG_05320	MGG_09125	2.561	yeast	0.7345	0.48129	-
MGG_08343	MGG_11784	2.561	fly	0.40374	0.39875	-
MGG_06362	MGG_07189	2.561	yeast	0.00236	-	-
MGG_06208	MGG_12211	2.561	yeast	0.00523	0.44306	-
MGG_03203	MGG_12345	2.561	yeast	0.7345	0.1356	-
MGG_03313	MGG_09914	2.562	yeast	-	0.01428	-
MGG_00753	MGG_04647	2.562	fly	-	0.73383	-
MGG_05737	MGG_09557	2.562	elegans	-	0.20714	-
MGG_03122	MGG_06209	2.562	yeast	0.04662	0.61313	-
MGG_01159	MGG_06190	2.562	yeast	0.46308	0.94535	-
MGG_02782	MGG_05673	2.562	fly	0.01842	0.24147	-
MGG_00789	MGG_04027	2.562	human	0.21704	0.1356	-
MGG_03956	MGG_04877	2.562	yeast	0.00476	0.51755	-
MGG_04359	MGG_09560	2.562	yeast	0.04662	0.42998	-
MGG_05204	MGG_11195	2.562	yeast	0.40374	-	-
MGG_02730	MGG_10382	2.562	yeast	0.57259	0.95321	-
MGG_04400	MGG_06935	2.562	ecoli	0.07262	0.43354	-
MGG_02429	MGG_13528	2.562	ecoli	0.57259	-	-
MGG_04978	MGG_14266	2.563	yeast	0.57259	0.96645	-
MGG_01333	MGG_09124	2.563	fly	0.7345	0.41137	-
MGG_02525	MGG_10840	2.563	human	-	0.15809	-
MGG_11419	MGG_12636	2.563	yeast	0.04662	0.87533	-
MGG_00946	MGG_04430	2.563	human	0.07262	0.68587	-
MGG_03484	MGG_13528	2.563	ecoli	0.46308	-	-
MGG_05257	MGG_05451	2.563	yeast	-	0.33554	-
MGG_05156	MGG_07109	2.563	human	0.57259	0.05337	-
MGG_04622	MGG_09953	2.563	yeast	-	0.08043	-
MGG_01028	MGG_01550	2.563	yeast	-	0.1537	-
MGG_04310	MGG_04400	2.563	ecoli	0.07262	0.15458	-
MGG_00369	MGG_05257	2.563	yeast	-	0.99281	-
MGG_12972	MGG_12972	2.563	yeast	-	-	-
MGG_03372	MGG_14329	2.563	fly	0.21704	0.42532	-
MGG_06677	MGG_09284	2.563	yeast	0.00667	0.62196	-
MGG_04012	MGG_07271	2.563	yeast	0.7345	0.30815	-
MGG_02770	MGG_04978	2.565	yeast	0.7345	0.63087	-
MGG_00971	MGG_10840	2.565	yeast	-	0.29628	-
MGG_03246	MGG_13023	2.565	yeast	0.46308	0.21295	-
MGG_01449	MGG_06670	2.565	human	0.24532	0.90298	-
MGG_03266	MGG_05291	2.565	human	0.24532	0.31138	-
MGG_06406	MGG_06570	2.565	yeast	0.01244	0.92944	-
MGG_09284	MGG_10830	2.565	yeast	0.0246	0.99021	-
MGG_00378	MGG_01419	2.565	human	-	0.97573	-
MGG_06185	MGG_06895	2.565	yeast	0.00476	0.00746	-
MGG_00354	MGG_09916	2.565	yeast	0.24532	0.91218	-
MGG_13528	MGG_14004	2.565	ecoli	0.57259	-	-
MGG_01816	MGG_07714	2.565	yeast	-	0.69365	-
MGG_00896	MGG_07084	2.566	human	0.0246	0.03241	-
MGG_05095	MGG_08083	2.566	human	0.00067	0.30055	-
MGG_07176	MGG_07667	2.566	yeast	0.7345	0.36561	-
MGG_02713	MGG_06154	2.566	elegans	0.34874	0.13227	-
MGG_04862	MGG_13221	2.566	yeast	0.29372	-	-
MGG_03759	MGG_03912	2.566	human	-	0.76366	-
MGG_02463	MGG_06919	2.566	fly	0.34874	0.70143	-
MGG_01259	MGG_10740	2.566	yeast	0.7345	0.54691	-
MGG_03235	MGG_06098	2.566	yeast	0.03763	0.88055	-
MGG_06586	MGG_06586	2.566	ecoli	-	-	PF08240 PF08240
MGG_04506	MGG_08035	2.566	human	0.29372	0.82643	-
MGG_01079	MGG_03885	2.566	yeast	-	0.79647	-
MGG_07734	MGG_10447	2.566	yeast	0.17412	0.73383	-
MGG_08132	MGG_11431	2.566	yeast	-	0.9215	-
MGG_04602	MGG_12123	2.567	yeast	-	0.79777	-
MGG_03713	MGG_08746	2.567	fly	-	0.56801	-
MGG_03409	MGG_08746	2.567	fly	-	0.98758	-
MGG_04331	MGG_06935	2.567	yeast	-	0.18895	-
MGG_02742	MGG_06139	2.567	yeast	-	0.61313	-
MGG_06828	MGG_08746	2.567	fly	-	0.15458	-
MGG_07843	MGG_08746	2.567	fly	-	0.4184	-
MGG_02315	MGG_08746	2.567	fly	-	0.39179	-
MGG_02506	MGG_06574	2.567	yeast	0.0296	0.90695	-
MGG_05413	MGG_08746	2.567	fly	0.21704	0.60291	-
MGG_06406	MGG_10820	2.567	yeast	0.01244	0.70526	-
MGG_01235	MGG_01756	2.567	yeast	0.29372	0.75339	-
MGG_02119	MGG_08746	2.567	fly	-	0.77286	-
MGG_01095	MGG_03215	2.567	fly	0.0296	0.5979	-
MGG_01054	MGG_07393	2.567	fly	0.57259	0.74431	-
MGG_08746	MGG_14367	2.567	fly	-	0.35777	-
MGG_04439	MGG_08096	2.567	yeast	0.17412	0.02484	-
MGG_05677	MGG_06893	2.568	yeast	-	0.6756	-
MGG_06258	MGG_06293	2.568	yeast	0.04662	0.39641	-
MGG_02802	MGG_09733	2.568	yeast	-	0.1151	-
MGG_04927	MGG_12127	2.568	yeast	0.29372	-	-
MGG_05699	MGG_06080	2.568	elegans	0.46308	0.3388	-
MGG_09265	MGG_09284	2.568	yeast	0.00667	0.01613	-
MGG_06933	MGG_10447	2.568	human	-	0.28464	PF00036 PF00160
MGG_13497	MGG_13497	2.568	ecoli	-	-	-
MGG_02738	MGG_06119	2.568	yeast	0.57259	0.48732	-
MGG_04829	MGG_06111	2.568	elegans	0.08816	0.03288	-
MGG_01259	MGG_03895	2.568	yeast	0.7345	0.8251	-
MGG_05536	MGG_13931	2.568	human	0.24532	-	-
MGG_04676	MGG_07133	2.568	yeast	0.7345	0.7794	-
MGG_01160	MGG_06258	2.568	yeast	-	0.28779	-
MGG_01766	MGG_02535	2.568	yeast	0.08816	0.29311	-
MGG_04083	MGG_08741	2.569	yeast	-	0.9374	-
MGG_04244	MGG_07928	2.569	fly	0.29372	0.75723	-
MGG_03071	MGG_13023	2.569	human	0.24532	0.07084	-
MGG_01027	MGG_09558	2.569	yeast	0.57259	0.08181	-
MGG_05647	MGG_11342	2.569	ecoli	0.03763	0.91615	-
MGG_01329	MGG_05370	2.569	yeast	-	0.88848	-
MGG_01062	MGG_07543	2.569	human	0.7345	0.77286	-
MGG_04400	MGG_06071	2.569	ecoli	0.07262	0.14584	-
MGG_06362	MGG_09346	2.569	yeast	0.04662	-	-
MGG_02319	MGG_06574	2.569	yeast	0.17412	0.36114	-
MGG_03226	MGG_04862	2.569	yeast	0.46308	0.26483	-
MGG_04439	MGG_06209	2.569	yeast	0.29372	0.1724	-
MGG_05700	MGG_14004	2.571	ecoli	0.40374	-	-
MGG_14266	MGG_14266	2.571	yeast	-	-	PF00179 PF00179
MGG_00706	MGG_06410	2.571	human	0.13514	0.09945	-
MGG_04877	MGG_04877	2.571	human	-	-	-
MGG_06035	MGG_08343	2.571	fly	0.21704	0.04127	-
MGG_03164	MGG_07003	2.571	yeast	0.57259	0.21295	-
MGG_06884	MGG_09685	2.571	human	-	0.24047	-
MGG_06356	MGG_06372	2.571	fly	0.7345	-	-
MGG_02835	MGG_03542	2.571	yeast	-	0.726	-
MGG_06197	MGG_06197	2.571	ecoli	-	-	-
MGG_01481	MGG_10667	2.571	yeast	0.46308	0.75209	PF00400 PF00657
MGG_08006	MGG_09309	2.571	yeast	0.10784	0.3016	-
MGG_05673	MGG_09262	2.571	fly	0.10784	0.94139	-
MGG_03222	MGG_03677	2.571	human	-	0.86205	-
MGG_01351	MGG_07134	2.571	yeast	0.7345	0.60671	-
MGG_01427	MGG_01756	2.571	yeast	-	0.68587	-
MGG_06857	MGG_12272	2.571	yeast	-	-	-
MGG_01315	MGG_01602	2.572	yeast	0.34874	0.00021	-
MGG_08069	MGG_11726	2.572	yeast	-	-	-
MGG_03027	MGG_08844	2.572	yeast	0.57259	0.82643	-
MGG_01157	MGG_01656	2.572	fly	0.40374	0.0729	-
MGG_01833	MGG_04877	2.572	yeast	0.00286	0.74562	-
MGG_04941	MGG_08866	2.572	human	0.00874	-	-
MGG_00221	MGG_05602	2.572	elegans	-	0.90166	-
MGG_12636	MGG_13483	2.572	yeast	-	0.85805	-
MGG_00408	MGG_13222	2.572	yeast	-	-	-
MGG_07129	MGG_13613	2.572	yeast	-	0.51881	-
MGG_06946	MGG_06946	2.573	human	-	-	PF08544 PF08544
MGG_01794	MGG_04717	2.573	fly	-	0.50906	-
MGG_07639	MGG_07639	2.573	human	-	-	-
MGG_06019	MGG_06884	2.573	yeast	0.7345	0.07015	-
MGG_03512	MGG_04506	2.573	yeast	0.29372	0.97966	-
MGG_06884	MGG_07130	2.573	yeast	-	0.04456	-
MGG_03522	MGG_06962	2.573	yeast	-	0.37127	-
MGG_00355	MGG_04651	2.573	yeast	0.7345	0.08111	-
MGG_04504	MGG_07928	2.573	fly	0.07262	0.11428	-
MGG_00958	MGG_07461	2.573	yeast	-	0.50178	-
MGG_07382	MGG_10193	2.573	yeast	0.40374	0.07697	-
MGG_02460	MGG_12370	2.573	yeast	-	0.95984	-
MGG_13157	MGG_13157	2.573	ecoli	-	-	-
MGG_05238	MGG_09558	2.573	yeast	0.57259	0.00884	-
MGG_06396	MGG_07252	2.573	yeast	0.57259	0.06416	-
MGG_06014	MGG_13528	2.573	ecoli	0.34874	-	-
MGG_09891	MGG_09960	2.573	yeast	0.7345	0.06547	-
MGG_04013	MGG_08741	2.574	yeast	-	0.49209	-
MGG_06895	MGG_10827	2.574	yeast	0.00476	0.33112	-
MGG_04059	MGG_07460	2.574	fly	0.7345	0.37358	-
MGG_00904	MGG_00961	2.574	yeast	0.04662	0.18989	-
MGG_08144	MGG_12628	2.574	yeast	0.10784	-	-
MGG_01241	MGG_06293	2.574	yeast	0.0296	0.80562	-
MGG_01596	MGG_03824	2.574	yeast	0.46308	0.56801	-
MGG_05727	MGG_10447	2.574	yeast	0.40374	0.76758	-
MGG_06293	MGG_11256	2.574	yeast	-	-	-
MGG_01160	MGG_01241	2.574	yeast	-	0.9691	-
MGG_02933	MGG_03251	2.574	yeast	-	0.19746	-
MGG_01160	MGG_11256	2.574	yeast	-	-	-
MGG_01556	MGG_05208	2.574	yeast	0.46308	0.42765	-
MGG_05755	MGG_05755	2.575	yeast	-	-	-
MGG_06962	MGG_09346	2.575	yeast	0.13514	0.59291	-
MGG_04070	MGG_04070	2.575	ecoli	-	-	PF01926 PF01926
MGG_04095	MGG_12095	2.575	yeast	-	-	-
MGG_06154	MGG_08053	2.575	yeast	-	0.36114	-
MGG_00481	MGG_10157	2.575	yeast	0.10784	0.85937	-
MGG_04584	MGG_06366	2.575	yeast	0.01244	0.0729	-
MGG_03271	MGG_11193	2.575	yeast	-	0.00942	-
MGG_01745	MGG_12614	2.575	yeast	-	-	-
MGG_00924	MGG_00958	2.575	yeast	-	0.68849	-
MGG_00113	MGG_06336	2.575	human	0.46308	0.39292	-
MGG_05014	MGG_06481	2.575	fly	0.7345	0.12979	-
MGG_07109	MGG_07109	2.575	human	-	-	PF00076 PF00076
MGG_06940	MGG_10494	2.575	fly	-	0.04684	-
MGG_04531	MGG_04545	2.575	yeast	0.08816	0.99676	-
MGG_03839	MGG_03839	2.575	ecoli	-	-	-
MGG_14472	MGG_14472	2.575	human	-	-	-
MGG_06668	MGG_08101	2.576	yeast	-	0.86205	-
MGG_00446	MGG_03653	2.576	fly	0.34874	0.91088	-
MGG_09458	MGG_10157	2.576	yeast	0.17412	0.31028	-
MGG_03265	MGG_09885	2.576	yeast	-	0.52005	-
MGG_00872	MGG_01376	2.576	yeast	0.29372	0.68204	-
MGG_00680	MGG_03704	2.576	yeast	0.01244	0.95056	-
MGG_07309	MGG_10840	2.576	fly	-	0.87404	-
MGG_04506	MGG_05617	2.576	yeast	0.17412	0.8819	-
MGG_06656	MGG_07807	2.576	fly	-	0.39408	-
MGG_00985	MGG_10312	2.576	yeast	0.46308	0.16343	-
MGG_08180	MGG_10157	2.577	yeast	0.10784	0.31681	-
MGG_08741	MGG_08907	2.577	yeast	0.46308	0.11031	PF00076 PF00076
MGG_03517	MGG_06158	2.577	yeast	0.57259	0.15015	-
MGG_00073	MGG_04142	2.577	yeast	0.7345	0.55935	-
MGG_04559	MGG_06098	2.577	yeast	0.08816	0.42532	-
MGG_11427	MGG_13803	2.577	fly	0.7345	0.33446	-
MGG_02821	MGG_09287	2.577	yeast	0.00105	0.02177	-
MGG_01602	MGG_07433	2.577	yeast	0.17412	0.00033	-
MGG_00354	MGG_02460	2.577	yeast	0.13514	0.45373	-
MGG_01058	MGG_01058	2.577	ecoli	-	-	PF00406 PF00406
MGG_00985	MGG_06242	2.577	yeast	-	0.00408	-
MGG_01422	MGG_06936	2.577	fly	-	0.18614	-
MGG_01259	MGG_02938	2.577	yeast	0.7345	0.7299	-
MGG_02939	MGG_09217	2.577	yeast	0.57259	0.43951	-
MGG_01074	MGG_09458	2.577	yeast	0.05802	0.11754	-
MGG_07310	MGG_09125	2.577	yeast	0.29372	0.62962	PF00018 PF00018
MGG_05096	MGG_08082	2.579	yeast	0.46308	0.55066	-
MGG_04906	MGG_06649	2.579	yeast	-	0.67179	-
MGG_00446	MGG_03729	2.579	human	-	0.39064	-
MGG_05680	MGG_06919	2.579	human	0.07262	0.93336	-
MGG_00849	MGG_00970	2.579	human	-	0.38949	-
MGG_03116	MGG_07087	2.579	yeast	0.10784	0.10326	-
MGG_04529	MGG_08259	2.579	fly	0.01842	0.69365	-
MGG_06135	MGG_12628	2.579	yeast	0.10784	-	-
MGG_10127	MGG_13245	2.579	yeast	-	0.88055	-
MGG_01656	MGG_07133	2.579	yeast	0.10784	0.64234	PF00240 PF00627
MGG_05320	MGG_12753	2.579	yeast	-	0.13227	-
MGG_02939	MGG_06035	2.579	fly	0.21704	0.77551	-
MGG_05438	MGG_08069	2.579	yeast	-	0.18147	-
MGG_01765	MGG_06884	2.579	fly	-	0.60671	-
MGG_01833	MGG_04150	2.58	yeast	0.7345	0.8819	-
MGG_08907	MGG_11193	2.58	yeast	-	0.00913	-
MGG_06399	MGG_06399	2.58	human	-	-	PF00069 PF00069
MGG_03264	MGG_06185	2.58	fly	0.57259	0.07628	-
MGG_00336	MGG_02713	2.58	fly	0.10784	0.05155	-
MGG_00988	MGG_11063	2.58	yeast	0.7345	0.41369	-
MGG_01027	MGG_03192	2.58	yeast	0.13514	0.30706	-
MGG_03164	MGG_04862	2.58	yeast	0.34874	0.53715	-
MGG_04012	MGG_06995	2.58	yeast	0.7345	0.86602	-
MGG_04881	MGG_06311	2.58	yeast	0.13514	0.16255	-
MGG_03662	MGG_10157	2.58	yeast	0.34874	0.95722	-
MGG_04724	MGG_08648	2.58	yeast	0.57259	0.41016	-
MGG_07394	MGG_09284	2.58	yeast	0.03763	0.12979	-
MGG_03758	MGG_04602	2.58	yeast	0.40374	0.02135	-
MGG_01028	MGG_10061	2.58	yeast	-	0.14498	-
MGG_00594	MGG_01760	2.58	fly	-	0.62582	-
MGG_06928	MGG_12123	2.58	yeast	0.7345	0.4549	-
MGG_00630	MGG_01716	2.58	ecoli	0.01244	0.96777	-
MGG_01832	MGG_09458	2.581	yeast	0.7345	0.39064	-
MGG_05146	MGG_10382	2.581	yeast	0.00049	0.08536	-
MGG_06209	MGG_09833	2.581	yeast	0.46308	0.03747	-
MGG_01637	MGG_08585	2.581	yeast	0.21704	0.65254	-
MGG_01121	MGG_03181	2.581	yeast	0.57259	0.87404	-
MGG_06909	MGG_08878	2.581	human	0.00035	0.11754	-
MGG_00157	MGG_04095	2.581	yeast	0.24532	0.87004	-
MGG_06424	MGG_08637	2.581	yeast	0.04662	0.8819	-
MGG_03631	MGG_09125	2.581	yeast	0.46308	0.79647	-
MGG_05096	MGG_05462	2.581	yeast	-	0.30815	-
MGG_00943	MGG_01543	2.581	human	-	0.60165	-
MGG_07087	MGG_13245	2.581	yeast	0.46308	0.54691	-
MGG_06396	MGG_12912	2.581	yeast	0.46308	0.43354	-
MGG_00507	MGG_01669	2.581	yeast	0.34874	0.83306	-
MGG_00739	MGG_14293	2.581	yeast	0.17412	0.18803	-
MGG_01054	MGG_06387	2.582	elegans	0.46308	0.51267	-
MGG_00104	MGG_08257	2.582	fly	-	0.09269	-
MGG_08269	MGG_12868	2.582	elegans	-	0.35441	-
MGG_01248	MGG_01248	2.582	human	-	-	-
MGG_01185	MGG_06246	2.582	fly	0.40374	0.93076	-
MGG_05249	MGG_05249	2.582	ecoli	-	-	PF01556 PF00684
MGG_04585	MGG_11063	2.582	yeast	0.0246	0.65771	-
MGG_05676	MGG_07189	2.582	yeast	0.00476	0.01463	-
MGG_05072	MGG_12818	2.582	fly	0.57259	-	-
MGG_05326	MGG_05326	2.582	human	-	-	-
MGG_03520	MGG_06936	2.582	yeast	0.34874	0.75723	-
MGG_01745	MGG_03971	2.582	yeast	-	-	-
MGG_04143	MGG_12628	2.582	yeast	0.10784	-	-
MGG_06446	MGG_06446	2.582	ecoli	-	-	PF00155 PF00155
MGG_01258	MGG_02939	2.582	fly	0.7345	0.32782	-
MGG_04110	MGG_08691	2.582	ecoli	0.21704	0.14242	-
MGG_07714	MGG_10447	2.582	yeast	-	0.16433	-
MGG_07309	MGG_07309	2.582	fly	-	-	PF00378 PF00378
MGG_03687	MGG_05096	2.583	yeast	-	0.83831	-
MGG_00522	MGG_09560	2.583	yeast	0.24532	0.89373	-
MGG_06017	MGG_08839	2.583	human	0.40374	0.31355	-
MGG_06241	MGG_12628	2.583	yeast	0.10784	-	-
MGG_05379	MGG_06098	2.583	yeast	0.46308	0.71691	-
MGG_10382	MGG_12370	2.583	yeast	0.57259	0.09487	-
MGG_02625	MGG_06884	2.583	yeast	0.17412	-	-
MGG_03026	MGG_08907	2.583	yeast	0.57259	0.55689	-
MGG_02524	MGG_06743	2.583	yeast	-	0.10326	-
MGG_04359	MGG_08878	2.583	yeast	0.00088	0.73383	-
MGG_00706	MGG_09916	2.583	human	0.21704	0.94667	-
MGG_05370	MGG_13613	2.584	yeast	0.7345	0.1356	-
MGG_06919	MGG_09294	2.584	fly	0.17412	0.46805	-
MGG_03026	MGG_04908	2.584	human	0.21704	0.13061	-
MGG_03577	MGG_13574	2.584	human	-	-	-
MGG_03523	MGG_07389	2.584	human	-	0.73513	-
MGG_01590	MGG_01807	2.584	fly	-	0.13814	-
MGG_12636	MGG_13478	2.584	yeast	0.34874	0.50054	-
MGG_00775	MGG_00775	2.584	human	-	-	PF00450 PF00450
MGG_01310	MGG_04877	2.584	yeast	0.00578	0.97834	-
MGG_06190	MGG_06396	2.584	yeast	-	0.45969	-
MGG_08329	MGG_12972	2.584	human	0.17412	-	-
MGG_00896	MGG_02674	2.584	human	0.0246	0.25873	-
MGG_03529	MGG_03974	2.585	yeast	0.10784	0.7781	-
MGG_02466	MGG_04829	2.585	elegans	0.04662	0.17604	-
MGG_06111	MGG_14329	2.585	fly	0.29372	0.16521	-
MGG_03282	MGG_08905	2.585	human	0.57259	0.38949	-
MGG_01279	MGG_02514	2.585	human	0.17412	0.38949	-
MGG_02441	MGG_04966	2.585	ecoli	0.13514	0.9519	-
MGG_01596	MGG_12308	2.585	yeast	0.24532	0.71561	-
MGG_04190	MGG_07129	2.585	fly	-	0.14156	-
MGG_08853	MGG_08869	2.585	yeast	-	0.59541	-
MGG_00473	MGG_00518	2.587	human	-	0.71691	-
MGG_04978	MGG_09696	2.587	fly	-	0.59037	-
MGG_01427	MGG_04651	2.587	yeast	-	0.12898	-
MGG_03282	MGG_07176	2.587	fly	0.29372	0.4981	-
MGG_08825	MGG_13528	2.587	ecoli	0.13514	-	-
MGG_00221	MGG_03151	2.587	elegans	-	0.6182	-
MGG_01344	MGG_03230	2.587	yeast	0.0246	0.05096	-
MGG_03017	MGG_07928	2.587	fly	0.46308	0.65512	-
MGG_07115	MGG_13154	2.587	yeast	0.00161	0.83966	-
MGG_02821	MGG_05320	2.587	yeast	0.21704	0.82119	-
MGG_01095	MGG_01259	2.587	yeast	0.7345	0.37694	-
MGG_02507	MGG_09346	2.587	yeast	-	0.19084	-
MGG_03529	MGG_06209	2.587	yeast	0.08816	0.35664	-
MGG_11193	MGG_13474	2.587	yeast	-	0.48609	-
MGG_04651	MGG_04742	2.588	yeast	-	0.32123	-
MGG_01745	MGG_08368	2.588	yeast	-	-	-
MGG_04862	MGG_12159	2.588	yeast	0.34874	0.97706	-
MGG_08878	MGG_09574	2.588	human	0.00578	0.82119	-
MGG_10180	MGG_12308	2.588	yeast	0.00314	0.05518	-
MGG_07222	MGG_10157	2.588	yeast	0.01244	0.16972	-
MGG_09516	MGG_13815	2.588	fly	0.7345	-	-
MGG_01062	MGG_06393	2.588	human	0.00759	0.2168	-
MGG_07291	MGG_11457	2.588	yeast	0.57259	-	-
MGG_00833	MGG_04818	2.588	human	-	0.64234	-
MGG_00747	MGG_06250	2.588	yeast	0.7345	0.91088	-
MGG_02462	MGG_03236	2.588	yeast	0.10784	0.09269	-
MGG_01111	MGG_01622	2.588	fly	0.7345	0.15809	-
MGG_05379	MGG_06947	2.589	yeast	-	0.32231	-
MGG_04860	MGG_14472	2.589	fly	0.34874	0.06351	-
MGG_04617	MGG_10575	2.589	yeast	0.17412	0.8859	-
MGG_04105	MGG_07280	2.589	yeast	0.29372	0.22169	-
MGG_06479	MGG_11239	2.589	fly	-	-	-
MGG_01512	MGG_02467	2.589	human	0.29372	0.10404	-
MGG_05208	MGG_13813	2.589	yeast	-	0.70399	-
MGG_00949	MGG_09309	2.589	yeast	0.00015	0.92284	-
MGG_01209	MGG_09320	2.589	yeast	0.34874	0.64362	-
MGG_09953	MGG_10646	2.589	yeast	0.7345	0.55437	-
MGG_00970	MGG_04958	2.59	human	0.29372	0.55191	-
MGG_09279	MGG_10955	2.59	yeast	0.46308	0.01728	-
MGG_00919	MGG_08725	2.59	fly	0.01842	0.84231	-
MGG_00359	MGG_04862	2.59	yeast	-	0.59916	-
MGG_03737	MGG_14445	2.59	human	0.0246	0.80562	-
MGG_00896	MGG_12119	2.59	human	0.00578	-	-
MGG_05096	MGG_06175	2.59	yeast	0.57259	0.1356	-
MGG_04966	MGG_05673	2.59	ecoli	0.00667	0.08252	-
MGG_05676	MGG_09346	2.59	yeast	0.0296	0.06351	-
MGG_00354	MGG_09458	2.59	yeast	0.24532	0.68333	-
MGG_01232	MGG_09235	2.59	yeast	0.40374	0.89904	-
MGG_03198	MGG_03265	2.59	yeast	0.24532	0.19176	-
MGG_02653	MGG_06109	2.59	ecoli	0.46308	0.11269	-
MGG_04877	MGG_08341	2.591	yeast	0.00667	0.30376	-
MGG_06020	MGG_08645	2.591	yeast	-	0.21583	-
MGG_00193	MGG_05647	2.591	ecoli	0.40374	0.33335	-
MGG_01241	MGG_06932	2.591	yeast	0.00067	-	-
MGG_03677	MGG_10426	2.591	human	-	0.28674	-
MGG_04745	MGG_06884	2.591	yeast	-	0.00913	-
MGG_07084	MGG_08636	2.591	yeast	0.29372	0.03747	-
MGG_00594	MGG_03235	2.591	fly	-	0.92549	-
MGG_00988	MGG_04647	2.591	yeast	0.7345	0.7508	-
MGG_01448	MGG_05677	2.591	yeast	0.57259	0.52124	-
MGG_06932	MGG_11256	2.591	yeast	-	-	-
MGG_00481	MGG_01344	2.591	yeast	0.17412	0.80168	-
MGG_02416	MGG_04050	2.591	yeast	0.46308	0.74955	-
MGG_01745	MGG_09125	2.591	yeast	0.7345	-	-
MGG_02605	MGG_04067	2.592	human	-	0.13477	-
MGG_06249	MGG_09977	2.592	yeast	0.21704	0.68716	-
MGG_06452	MGG_07382	2.592	yeast	0.46308	0.07837	-
MGG_04506	MGG_07031	2.592	yeast	0.17412	0.56176	-
MGG_01259	MGG_01450	2.592	yeast	0.7345	0.40214	-
MGG_01832	MGG_09887	2.592	human	-	0.09269	-
MGG_00466	MGG_05097	2.592	human	0.29372	0.16168	-
MGG_03520	MGG_06962	2.592	human	0.40374	0.37806	-
MGG_01602	MGG_03271	2.592	yeast	0.40374	0.00719	-
MGG_02569	MGG_10157	2.592	yeast	0.0296	0.38147	-
MGG_03564	MGG_04436	2.592	fly	0.24532	0.25974	-
MGG_03372	MGG_04966	2.592	ecoli	0.00874	0.14498	-
MGG_00682	MGG_07048	2.592	elegans	0.7345	0.17789	-
MGG_01121	MGG_04958	2.593	fly	0.05802	0.03094	-
MGG_04862	MGG_06376	2.593	yeast	0.7345	0.71824	-
MGG_11223	MGG_11223	2.593	ecoli	-	-	PF00378 PF00378
MGG_04585	MGG_04647	2.593	yeast	0.10784	0.75463	-
MGG_07310	MGG_12615	2.593	yeast	-	0.48129	-
MGG_03313	MGG_03758	2.593	yeast	0.7345	0.2445	-
MGG_01720	MGG_03203	2.593	yeast	0.29372	0.409	-
MGG_03202	MGG_03246	2.593	yeast	-	0.59415	-
MGG_04978	MGG_04978	2.593	human	-	-	-
MGG_01676	MGG_08804	2.593	human	-	0.93336	-
MGG_02506	MGG_02668	2.593	yeast	0.21704	0.78597	-
MGG_02779	MGG_06649	2.593	yeast	-	0.57797	-
MGG_09284	MGG_10697	2.593	yeast	-	0.01392	-
MGG_06209	MGG_10131	2.593	yeast	0.29372	0.63978	-
MGG_00446	MGG_00789	2.593	human	-	0.61568	-
MGG_02946	MGG_07332	2.594	yeast	0.57259	0.54817	-
MGG_00518	MGG_08654	2.594	human	-	0.46443	-
MGG_00407	MGG_01745	2.594	yeast	-	-	-
MGG_01725	MGG_06019	2.594	human	0.17412	0.65645	-
MGG_08648	MGG_09554	2.594	yeast	0.00105	0.88718	-
MGG_00331	MGG_05427	2.594	yeast	-	0.09639	-
MGG_00852	MGG_07928	2.594	human	0.05802	0.09639	-
MGG_01509	MGG_03568	2.594	yeast	-	0.2435	-
MGG_02949	MGG_10653	2.594	fly	0.7345	0.02902	-
MGG_05735	MGG_05735	2.595	ecoli	-	-	PF01070 PF01070
MGG_02653	MGG_02653	2.595	ecoli	-	-	-
MGG_09922	MGG_09922	2.595	human	-	-	PF00728 PF00728
MGG_06498	MGG_08907	2.595	yeast	-	0.42069	-
MGG_00988	MGG_01000	2.595	human	-	0.70778	-
MGG_08139	MGG_08139	2.595	ecoli	-	-	PF00557 PF00557
MGG_02130	MGG_02130	2.595	human	-	-	PF00135 PF00135
MGG_03266	MGG_04862	2.595	yeast	0.40374	0.83567	-
MGG_02952	MGG_04504	2.595	fly	0.04662	0.05644	-
MGG_03620	MGG_06716	2.595	yeast	-	0.95722	-
MGG_11576	MGG_11576	2.595	human	-	-	PF00153 PF00153
MGG_00354	MGG_09906	2.595	fly	0.21704	0.55935	-
MGG_05673	MGG_09837	2.595	fly	0.13514	0.4561	-
MGG_02511	MGG_04110	2.597	ecoli	0.21704	0.08611	-
MGG_01472	MGG_02784	2.597	yeast	-	0.62452	-
MGG_03198	MGG_07178	2.597	yeast	-	0.22268	-
MGG_01216	MGG_06919	2.597	elegans	0.13514	0.54445	-
MGG_10522	MGG_12899	2.597	yeast	0.21704	0.2168	-
MGG_02821	MGG_03065	2.597	yeast	0.10784	0.41016	-
MGG_05370	MGG_09283	2.597	yeast	0.29372	0.51146	-
MGG_10382	MGG_12911	2.597	yeast	0.13514	0.50054	-
MGG_01520	MGG_04331	2.597	yeast	-	0.91349	-
MGG_01716	MGG_09306	2.597	ecoli	0.00667	0.06812	-
MGG_07086	MGG_08585	2.597	yeast	0.24532	0.47165	-
MGG_01501	MGG_06164	2.597	yeast	-	0.25873	-
MGG_00347	MGG_04422	2.597	yeast	-	0.59916	-
MGG_01079	MGG_12628	2.597	yeast	0.10784	-	-
MGG_01666	MGG_06982	2.597	yeast	-	0.93605	-
MGG_02568	MGG_04496	2.597	yeast	0.7345	0.99544	-
MGG_07087	MGG_12308	2.597	yeast	0.00314	0.37127	-
MGG_01124	MGG_06325	2.598	yeast	-	0.71427	-
MGG_05660	MGG_09525	2.598	yeast	0.7345	0.55191	-
MGG_04953	MGG_06722	2.598	yeast	0.7345	0.46805	-
MGG_02802	MGG_03522	2.598	yeast	-	0.45014	-
MGG_05238	MGG_06922	2.598	fly	-	0.55813	-
MGG_08144	MGG_11027	2.598	yeast	0.34874	-	-
MGG_07928	MGG_08741	2.598	fly	-	0.39064	-
MGG_07472	MGG_10180	2.598	yeast	0.17412	0.02575	-
MGG_03587	MGG_08560	2.598	yeast	-	0.84099	-
MGG_02632	MGG_04617	2.598	yeast	0.17412	0.94009	-
MGG_00924	MGG_05536	2.598	yeast	-	-	-
MGG_02775	MGG_09535	2.599	yeast	0.46308	0.94925	-
MGG_01376	MGG_06293	2.599	yeast	0.46308	0.57547	-
MGG_01153	MGG_04147	2.599	yeast	0.00578	0.0668	-
MGG_03192	MGG_06241	2.599	yeast	0.46308	0.6756	-
MGG_00105	MGG_14445	2.599	yeast	0.00236	0.55565	-
MGG_06213	MGG_06372	2.599	fly	0.46308	0.50423	-
MGG_06185	MGG_09902	2.599	fly	0.13514	0.15103	-
MGG_07176	MGG_09275	2.599	human	0.24532	0.6898	PF00071 PF00169
MGG_03242	MGG_08878	2.599	human	0.00088	0.62835	-
MGG_05236	MGG_09284	2.599	yeast	0.10784	0.06416	-
MGG_01160	MGG_01376	2.599	yeast	-	0.4849	-
MGG_01846	MGG_09275	2.6	yeast	0.7345	0.87794	-
MGG_00446	MGG_06258	2.6	yeast	0.40374	0.41016	-
MGG_04724	MGG_06292	2.6	yeast	-	0.52493	-
MGG_06020	MGG_06479	2.6	fly	0.21704	0.25768	-
MGG_01590	MGG_01590	2.6	human	-	-	-
MGG_03578	MGG_05378	2.6	yeast	0.00759	0.84758	-
MGG_01472	MGG_08269	2.6	yeast	0.10784	0.40439	-
MGG_00446	MGG_05651	2.6	yeast	0.10784	0.10714	-
MGG_03215	MGG_03215	2.6	human	-	-	PF01193 PF01193
MGG_01725	MGG_09217	2.6	yeast	0.7345	0.54941	-
MGG_05462	MGG_08832	2.6	yeast	0.7345	0.89642	-
MGG_01826	MGG_06261	2.6	yeast	-	0.32014	-
MGG_02488	MGG_03198	2.6	yeast	0.17412	0.78727	-
MGG_01331	MGG_08645	2.6	yeast	0.46308	0.30055	-
MGG_04506	MGG_06504	2.6	yeast	0.17412	0.25257	-
MGG_01159	MGG_05254	2.6	yeast	-	0.41722	-
MGG_06302	MGG_08878	2.601	human	0.29372	0.64234	-
MGG_00630	MGG_02511	2.601	ecoli	0.34874	0.7794	-
MGG_09536	MGG_12101	2.601	fly	0.57259	0.32014	-
MGG_06884	MGG_08622	2.601	yeast	0.29372	-	-
MGG_03164	MGG_11165	2.601	yeast	0.21704	0.3016	-
MGG_06629	MGG_13217	2.601	yeast	-	0.59916	-
MGG_00397	MGG_04359	2.601	yeast	0.00161	0.89773	-
MGG_01027	MGG_03026	2.601	human	0.57259	0.62324	-
MGG_04966	MGG_05367	2.601	ecoli	0.24532	0.21971	-
MGG_06400	MGG_12123	2.601	yeast	0.57259	0.05963	-
MGG_03649	MGG_04564	2.601	yeast	-	0.4561	-
MGG_03676	MGG_05319	2.602	human	0.29372	0.80951	-
MGG_00985	MGG_13803	2.602	yeast	0.57259	0.06745	-
MGG_00665	MGG_05370	2.602	yeast	0.13514	0.88323	-
MGG_00559	MGG_06785	2.602	yeast	0.7345	0.82249	-
MGG_02633	MGG_05677	2.603	yeast	0.57259	0.46207	-
MGG_03074	MGG_05266	2.603	fly	-	0.12323	-
MGG_00632	MGG_12636	2.603	yeast	0.00027	0.87794	-
MGG_04617	MGG_09007	2.603	yeast	-	-	-
MGG_03620	MGG_09271	2.603	yeast	0.00759	0.35777	-
MGG_06396	MGG_08907	2.603	yeast	0.57259	0.72214	-
MGG_03554	MGG_07048	2.603	elegans	0.00476	0.00942	-
MGG_03728	MGG_04724	2.603	human	0.7345	0.74562	-
MGG_00349	MGG_14472	2.603	fly	0.34874	0.28046	-
MGG_00466	MGG_01848	2.603	yeast	0.29372	0.044	-
MGG_06293	MGG_06932	2.603	yeast	0.08816	-	-
MGG_04186	MGG_06138	2.603	yeast	0.46308	0.67431	-
MGG_00371	MGG_06154	2.603	human	0.21704	0.3245	-
MGG_01160	MGG_06932	2.603	yeast	-	-	-
MGG_06315	MGG_06919	2.603	fly	0.17412	0.36784	-
MGG_00158	MGG_06183	2.603	yeast	-	0.35552	-
MGG_00896	MGG_01595	2.603	human	-	0.22953	-
MGG_02902	MGG_05440	2.604	yeast	0.40374	0.0001	-
MGG_06962	MGG_07391	2.604	yeast	0.00874	0.28358	-
MGG_02834	MGG_03251	2.604	yeast	-	0.78468	-
MGG_06409	MGG_09906	2.604	yeast	-	0.0648	-
MGG_02802	MGG_02835	2.604	yeast	-	0.26077	-
MGG_05208	MGG_05208	2.604	human	-	-	-
MGG_00198	MGG_06164	2.604	yeast	0.7345	0.24549	-
MGG_01295	MGG_06884	2.604	yeast	-	0.29203	-
MGG_10828	MGG_12157	2.604	yeast	-	0.13985	-
MGG_06258	MGG_12831	2.604	yeast	0.17412	0.48129	-
MGG_05757	MGG_06919	2.604	fly	-	0.8304	-
MGG_01614	MGG_05615	2.604	yeast	0.05802	0.52005	-
MGG_03512	MGG_03524	2.604	yeast	0.29372	0.47288	-
MGG_02949	MGG_05621	2.604	human	0.57259	0.54445	-
MGG_10550	MGG_10550	2.604	ecoli	-	-	-
MGG_04013	MGG_06936	2.604	human	0.10784	0.23845	-
MGG_00789	MGG_06258	2.604	yeast	0.21704	0.88055	-
MGG_05116	MGG_06318	2.604	yeast	-	0.68716	-
MGG_03885	MGG_06962	2.604	yeast	-	0.67947	-
MGG_04927	MGG_07729	2.605	yeast	-	0.19084	-
MGG_05370	MGG_08271	2.605	yeast	0.46308	0.89508	-
MGG_04652	MGG_11342	2.605	ecoli	0.0296	0.14156	-
MGG_06356	MGG_09937	2.605	human	0.7345	-	-
MGG_05208	MGG_06209	2.605	yeast	0.46308	0.71427	-
MGG_00355	MGG_00896	2.605	human	0.07262	0.57672	-
MGG_00307	MGG_08923	2.605	human	0.40374	0.80823	-
MGG_06785	MGG_07938	2.605	human	0.7345	0.6182	-
MGG_01509	MGG_04825	2.605	yeast	0.40374	0.14584	-
MGG_04717	MGG_08861	2.605	fly	0.7345	0.24851	-
MGG_03317	MGG_09124	2.605	fly	-	0.22558	-
MGG_03343	MGG_12636	2.605	yeast	0.05802	-	-
MGG_04617	MGG_08196	2.605	yeast	0.21704	0.44775	-
MGG_03524	MGG_13474	2.605	yeast	-	0.19364	-
MGG_02268	MGG_04927	2.605	yeast	-	0.18239	-
MGG_06884	MGG_10447	2.605	yeast	-	0.05397	PF00036 PF00160
MGG_05151	MGG_06158	2.605	yeast	-	0.18147	-
MGG_00307	MGG_04745	2.605	yeast	0.00024	0.00021	-
MGG_03620	MGG_13201	2.606	yeast	0.46308	-	-
MGG_03883	MGG_12127	2.606	yeast	0.29372	-	-
MGG_02821	MGG_14329	2.606	fly	0.08816	0.15721	-
MGG_07332	MGG_09301	2.606	yeast	0.7345	0.82774	-
MGG_01756	MGG_04132	2.606	yeast	0.24532	0.05771	-
MGG_01157	MGG_04727	2.606	human	0.46308	0.98231	-
MGG_07087	MGG_07472	2.606	yeast	0.17412	0.14844	-
MGG_04699	MGG_06261	2.606	yeast	0.7345	0.70526	-
MGG_03488	MGG_06311	2.606	yeast	0.21704	0.89642	-
MGG_07203	MGG_12123	2.606	yeast	0.57259	0.26179	-
MGG_06336	MGG_06336	2.606	human	-	-	-
MGG_06209	MGG_10494	2.607	yeast	-	0.58165	-
MGG_00174	MGG_09952	2.607	human	0.21704	0.39292	-
MGG_00971	MGG_04617	2.607	yeast	0.21704	0.98625	-
MGG_10324	MGG_12101	2.607	fly	0.01244	0.1356	-
MGG_03068	MGG_08104	2.607	yeast	0.57259	0.82379	-
MGG_06315	MGG_08636	2.607	yeast	0.7345	0.18425	-
MGG_02939	MGG_04430	2.607	yeast	0.7345	0.75209	-
MGG_04047	MGG_04617	2.607	yeast	0.05802	0.59669	-
MGG_07176	MGG_09953	2.607	yeast	0.7345	0.09053	-
MGG_03488	MGG_14150	2.607	yeast	0.34874	-	-
MGG_08878	MGG_12164	2.609	yeast	0.00667	0.95456	-
MGG_00970	MGG_01248	2.609	human	0.34874	0.42765	-
MGG_09539	MGG_09539	2.609	ecoli	-	-	PF00472 PF00472
MGG_07335	MGG_08907	2.609	yeast	0.57259	0.12406	-
MGG_00549	MGG_03869	2.609	human	0.57259	0.42069	-
MGG_04061	MGG_04958	2.609	fly	0.21704	0.38606	-
MGG_05370	MGG_05370	2.609	human	-	-	-
MGG_00814	MGG_09458	2.609	human	0.21704	0.66414	-
MGG_04617	MGG_07617	2.609	yeast	0.46308	0.76889	-
MGG_02511	MGG_04400	2.609	ecoli	0.07262	0.07766	-
MGG_01765	MGG_09557	2.609	fly	-	0.07494	-
MGG_01225	MGG_09284	2.609	yeast	0.03763	-	-
MGG_01676	MGG_03266	2.609	human	-	0.44306	-
MGG_00193	MGG_04110	2.609	ecoli	0.57259	0.37918	-
MGG_06893	MGG_13574	2.609	yeast	-	-	-
MGG_01135	MGG_03894	2.61	yeast	0.10784	0.76237	-
MGG_06396	MGG_13474	2.61	yeast	0.57259	0.33659	-
MGG_00522	MGG_04617	2.61	yeast	0.46308	0.85805	-
MGG_05615	MGG_11196	2.61	yeast	0.21704	0.23743	-
MGG_01419	MGG_01512	2.61	human	0.34874	0.08536	-
MGG_03484	MGG_10202	2.61	ecoli	0.03763	-	-
MGG_01066	MGG_08121	2.61	fly	0.21704	0.32341	-
MGG_03529	MGG_09225	2.61	yeast	0.46308	0.42418	-
MGG_03215	MGG_07391	2.61	yeast	0.03763	0.93336	-
MGG_01617	MGG_10157	2.61	human	0.01244	0.14242	-
MGG_00814	MGG_08269	2.611	yeast	0.17412	0.73118	-
MGG_01677	MGG_02569	2.611	yeast	0.24532	0.24549	PF00400 PF00400
MGG_04958	MGG_06847	2.611	fly	0.17412	0.981	-
MGG_03215	MGG_04761	2.611	yeast	0.0296	0.12569	-
MGG_00349	MGG_04637	2.611	elegans	0.21704	0.21971	-
MGG_01656	MGG_01656	2.611	yeast	-	-	PF00627 PF00240
MGG_06410	MGG_06410	2.611	human	-	-	PF00293 PF00293
MGG_07756	MGG_12162	2.611	ecoli	0.29372	-	-
MGG_07727	MGG_07754	2.611	human	0.10784	0.17604	-
MGG_06318	MGG_11570	2.611	yeast	-	0.23743	-
MGG_02103	MGG_04862	2.611	yeast	-	0.35552	-
MGG_00455	MGG_09125	2.611	yeast	0.7345	0.64362	PF00018 PF00018
MGG_06303	MGG_06318	2.612	yeast	-	0.55689	-
MGG_01772	MGG_09222	2.612	fly	-	0.16788	-
MGG_02939	MGG_05755	2.612	yeast	-	0.68849	-
MGG_01259	MGG_04083	2.612	yeast	0.7345	0.42998	-
MGG_00106	MGG_00355	2.612	yeast	-	0.85805	-
MGG_00970	MGG_01160	2.612	human	0.34874	0.8304	-
MGG_01058	MGG_05375	2.612	yeast	0.7345	0.98625	-
MGG_04585	MGG_06293	2.612	yeast	0.05802	0.26077	-
MGG_00446	MGG_02488	2.612	fly	0.29372	0.93469	-
MGG_06928	MGG_07389	2.612	human	0.17412	0.23148	-
MGG_01160	MGG_04585	2.612	yeast	-	0.20911	-
MGG_06318	MGG_09465	2.612	yeast	-	0.03094	-
MGG_04442	MGG_06928	2.612	human	0.57259	0.06745	-
MGG_10565	MGG_11251	2.612	yeast	-	-	-
MGG_01250	MGG_10565	2.612	yeast	0.40374	0.19746	-
MGG_04585	MGG_05204	2.612	yeast	0.0246	-	-
MGG_01160	MGG_08622	2.612	yeast	0.34874	-	-
MGG_00970	MGG_06293	2.612	human	0.21704	0.95984	-
MGG_06318	MGG_10830	2.612	yeast	-	0.82249	-
MGG_06293	MGG_08622	2.612	yeast	0.21704	-	-
MGG_04012	MGG_06935	2.612	yeast	0.7345	0.49446	-
MGG_03978	MGG_05569	2.613	yeast	-	0.49209	-
MGG_03577	MGG_03577	2.613	human	-	-	PF00125 PF00125
MGG_06183	MGG_11279	2.613	fly	-	0.04802	-
MGG_02939	MGG_06883	2.613	fly	0.7345	0.93076	-
MGG_05462	MGG_06318	2.613	yeast	0.7345	0.3455	-
MGG_01111	MGG_05673	2.613	fly	0.21704	0.07697	-
MGG_04551	MGG_10157	2.613	yeast	0.05802	0.73513	-
MGG_04958	MGG_06044	2.613	human	0.7345	-	-
MGG_02828	MGG_05370	2.613	yeast	0.24532	0.73775	-
MGG_09535	MGG_13711	2.613	elegans	-	0.73775	-
MGG_02134	MGG_08369	2.613	yeast	-	0.27731	-
MGG_06984	MGG_06984	2.613	ecoli	-	-	PF04566 PF04563
MGG_04116	MGG_08844	2.613	yeast	0.46308	0.90563	-
MGG_06296	MGG_07203	2.613	yeast	0.46308	0.29311	PF00076 PF00076
MGG_02511	MGG_04652	2.614	ecoli	0.07262	0.13061	-
MGG_00961	MGG_07129	2.614	yeast	0.0246	0.16881	-
MGG_01833	MGG_08878	2.614	yeast	0.00088	0.95984	-
MGG_06507	MGG_06656	2.614	fly	0.40374	0.70778	-
MGG_05320	MGG_09833	2.614	yeast	-	0.00389	-
MGG_00985	MGG_06396	2.614	yeast	0.57259	0.54324	-
MGG_08269	MGG_08878	2.614	elegans	0.01842	0.59037	-
MGG_02488	MGG_09174	2.614	yeast	0.08816	0.30921	-
MGG_00814	MGG_06014	2.614	yeast	0.10784	0.59415	-
MGG_04088	MGG_08648	2.614	yeast	0.57259	-	-
MGG_00471	MGG_04559	2.614	yeast	0.01842	0.98493	-
MGG_01157	MGG_12159	2.614	fly	-	0.85805	-
MGG_04617	MGG_06046	2.614	yeast	-	0.68716	-
MGG_06318	MGG_09890	2.614	yeast	0.7345	0.21295	-
MGG_06479	MGG_06479	2.615	human	-	-	PF00410 PF00410
MGG_03488	MGG_04641	2.615	yeast	-	0.63853	-
MGG_01238	MGG_06077	2.615	yeast	0.7345	0.62962	-
MGG_04622	MGG_06410	2.615	human	0.08816	0.39757	-
MGG_01550	MGG_08851	2.615	fly	-	0.76889	-
MGG_04716	MGG_08104	2.615	yeast	0.29372	0.05037	-
MGG_04617	MGG_13448	2.615	yeast	-	0.18239	-
MGG_12164	MGG_13020	2.616	yeast	0.04662	-	-
MGG_00437	MGG_06258	2.616	yeast	0.17412	0.10326	-
MGG_00127	MGG_03136	2.616	elegans	0.46308	0.23248	-
MGG_06429	MGG_09504	2.616	yeast	0.17412	0.61183	-
MGG_02821	MGG_03550	2.616	yeast	0.29372	0.81214	-
MGG_01160	MGG_10447	2.616	yeast	-	0.03804	-
MGG_04966	MGG_05238	2.616	ecoli	0.0246	0.11188	-
MGG_04116	MGG_08837	2.616	yeast	0.7345	0.17697	-
MGG_07080	MGG_09284	2.616	yeast	0.07262	0.34768	-
MGG_01794	MGG_02939	2.616	fly	-	0.67308	-
MGG_05569	MGG_07124	2.616	fly	-	0.09639	-
MGG_06293	MGG_10447	2.616	yeast	0.46308	0.01613	-
MGG_03978	MGG_07332	2.616	yeast	0.7345	0.77286	-
MGG_01648	MGG_10841	2.617	yeast	0.7345	0.28148	-
MGG_00516	MGG_04862	2.617	yeast	0.7345	0.50299	-
MGG_01259	MGG_05999	2.617	yeast	0.7345	0.01767	-
MGG_08837	MGG_08878	2.617	human	0.57259	0.94403	-
MGG_08741	MGG_12123	2.617	yeast	0.57259	0.59037	-
MGG_03214	MGG_04862	2.617	yeast	0.40374	0.56054	-
MGG_01711	MGG_06075	2.617	yeast	0.7345	0.74824	-
MGG_00446	MGG_06293	2.617	yeast	0.34874	0.92679	-
MGG_02599	MGG_02599	2.617	ecoli	-	-	PF00484 PF00484
MGG_03523	MGG_09199	2.617	yeast	-	0.71691	-
MGG_03523	MGG_10799	2.617	yeast	-	0.76109	-
MGG_00446	MGG_01160	2.617	yeast	-	0.74693	-
MGG_10447	MGG_10447	2.617	human	-	-	PF00160 PF00160
MGG_06566	MGG_06566	2.617	ecoli	-	-	PF00152 PF00152
MGG_01512	MGG_02770	2.617	human	0.0296	0.91482	-
MGG_03225	MGG_09284	2.617	yeast	0.0246	0.01289	-
MGG_05569	MGG_07084	2.618	human	0.7345	0.04861	-
MGG_05673	MGG_13526	2.618	fly	0.57259	0.39179	-
MGG_01079	MGG_06185	2.618	fly	0.46308	0.1216	-
MGG_04436	MGG_11427	2.618	elegans	0.24532	0.09053	-
MGG_03523	MGG_05677	2.618	yeast	-	0.57301	-
MGG_04508	MGG_06318	2.618	yeast	-	0.97438	-
MGG_05980	MGG_08585	2.618	yeast	0.29372	0.38031	-
MGG_03522	MGG_07332	2.618	yeast	-	0.71297	-
MGG_04622	MGG_07031	2.618	yeast	0.00059	0.03241	PF00227 PF00227
MGG_03187	MGG_06077	2.618	yeast	-	0.60419	-
MGG_04617	MGG_09346	2.618	yeast	0.17412	0.88323	-
MGG_09284	MGG_10446	2.618	yeast	0.00667	0.03439	-
MGG_04647	MGG_04862	2.619	yeast	0.34874	0.67688	-
MGG_09262	MGG_12574	2.619	fly	0.34874	-	-
MGG_02511	MGG_05112	2.619	yeast	0.21704	0.31903	-
MGG_00665	MGG_00665	2.619	ecoli	-	-	PF00579 PF00579
MGG_07728	MGG_09977	2.619	yeast	0.34874	0.82643	-
MGG_03164	MGG_13065	2.619	yeast	0.46308	0.57797	-
MGG_02802	MGG_04955	2.619	yeast	-	0.91088	-
MGG_05074	MGG_07087	2.619	yeast	0.24532	0.62324	-
MGG_05136	MGG_09916	2.619	human	-	0.30706	-
MGG_02824	MGG_08878	2.62	human	0.29372	0.47888	-
MGG_00354	MGG_09304	2.62	fly	-	0.91749	-
MGG_06318	MGG_13222	2.62	yeast	-	-	-
MGG_07332	MGG_09346	2.62	yeast	0.7345	0.65771	-
MGG_04506	MGG_05858	2.62	yeast	0.17412	0.09417	-
MGG_00193	MGG_04400	2.62	ecoli	0.34874	0.01964	-
MGG_07332	MGG_12764	2.62	yeast	-	-	-
MGG_02821	MGG_10494	2.62	yeast	0.46308	0.27105	-
MGG_03529	MGG_12672	2.62	yeast	0.46308	0.44775	-
MGG_01258	MGG_05936	2.62	fly	-	0.99676	-
MGG_09217	MGG_09918	2.62	yeast	0.7345	0.93469	-
MGG_06311	MGG_06896	2.621	fly	0.7345	0.54565	-
MGG_06396	MGG_06995	2.621	yeast	0.46308	0.7794	-
MGG_04053	MGG_07031	2.621	yeast	0.00059	0.05644	PF00227 PF00227
MGG_01160	MGG_12831	2.621	yeast	-	0.02177	-
MGG_01721	MGG_08725	2.621	fly	0.7345	0.26901	-
MGG_05275	MGG_05275	2.621	ecoli	-	-	-
MGG_01157	MGG_01157	2.621	fly	-	-	-
MGG_06293	MGG_12831	2.621	yeast	0.46308	0.00973	-
MGG_01351	MGG_06149	2.621	yeast	0.40374	0.77551	-
MGG_00985	MGG_02453	2.621	yeast	-	0.00002	-
MGG_03264	MGG_03372	2.621	fly	0.57259	0.05644	-
MGG_06025	MGG_06722	2.621	yeast	0.7345	-	-
MGG_02466	MGG_06209	2.622	yeast	0.04662	0.44542	-
MGG_00687	MGG_05274	2.622	human	0.05802	0.00168	-
MGG_01121	MGG_04050	2.622	yeast	0.34874	0.40214	-
MGG_01157	MGG_01259	2.622	yeast	-	0.81214	-
MGG_05815	MGG_08878	2.622	human	0.57259	0.4585	-
MGG_05436	MGG_11211	2.622	yeast	-	0.51881	-
MGG_03524	MGG_07031	2.622	yeast	0.17412	0.10023	-
MGG_04978	MGG_05682	2.622	human	-	0.63853	-
MGG_01351	MGG_13221	2.622	yeast	0.17412	-	-
MGG_07524	MGG_11193	2.622	yeast	-	0.02306	-
MGG_04438	MGG_09396	2.622	human	-	0.42881	-
MGG_06241	MGG_12615	2.622	yeast	-	0.291	PF00071 PF00996
MGG_00560	MGG_14348	2.622	human	0.7345	0.33446	-
MGG_00682	MGG_05646	2.622	yeast	0.57259	0.28674	-
MGG_04056	MGG_04694	2.622	yeast	0.00067	0.60924	-
MGG_04088	MGG_05274	2.623	elegans	0.46308	-	-
MGG_06318	MGG_09219	2.623	yeast	0.57259	0.9519	-
MGG_04228	MGG_08885	2.623	yeast	0.00161	0.15458	-
MGG_04752	MGG_09977	2.623	yeast	0.34874	0.56426	-
MGG_06296	MGG_08741	2.623	yeast	0.46308	0.31794	PF00076 PF00076
MGG_04617	MGG_10322	2.623	yeast	0.08816	0.41952	-
MGG_06318	MGG_09281	2.623	yeast	0.7345	0.86337	-
MGG_06269	MGG_06680	2.623	human	-	0.4885	-
MGG_02730	MGG_07332	2.623	yeast	0.7345	0.72344	-
MGG_03065	MGG_09833	2.623	yeast	0.46308	0.29311	-
MGG_06108	MGG_06209	2.623	yeast	0.24532	0.32893	-
MGG_00407	MGG_01079	2.623	yeast	-	0.80691	-
MGG_01512	MGG_03729	2.623	human	0.21704	0.95456	-
MGG_00814	MGG_04647	2.623	yeast	0.05802	0.51632	-
MGG_05375	MGG_06261	2.623	yeast	0.7345	0.83306	-
MGG_04474	MGG_12828	2.623	yeast	0.24532	-	-
MGG_02821	MGG_09309	2.623	yeast	0.01244	0.5151	-
MGG_07611	MGG_09369	2.623	human	0.0296	0.02439	-
MGG_04116	MGG_11027	2.624	yeast	0.46308	0.45132	-
MGG_06372	MGG_11206	2.624	fly	-	0.4549	-
MGG_06209	MGG_06765	2.624	yeast	-	0.08901	-
MGG_03973	MGG_08329	2.624	human	-	0.57177	-
MGG_03568	MGG_06858	2.624	yeast	-	0.28884	-
MGG_05739	MGG_09125	2.624	yeast	0.46308	-	-
MGG_04083	MGG_10834	2.624	yeast	0.46308	0.94139	-
MGG_13626	MGG_13626	2.625	human	-	-	-
MGG_06722	MGG_07383	2.625	yeast	0.17412	0.97706	-
MGG_06302	MGG_07332	2.625	yeast	0.7345	0.49446	-
MGG_00514	MGG_01259	2.625	elegans	-	0.99281	-
MGG_00970	MGG_00970	2.625	yeast	-	-	PF00179 PF00179
MGG_01238	MGG_09914	2.625	yeast	0.40374	0.46326	-
MGG_04927	MGG_06209	2.625	yeast	0.29372	0.46443	-
MGG_01588	MGG_13202	2.625	human	-	0.64745	-
MGG_06097	MGG_06318	2.625	yeast	-	0.78727	-
MGG_01596	MGG_06642	2.625	yeast	0.57259	0.87923	-
MGG_01846	MGG_02434	2.625	human	0.24532	0.92417	PF01602 PF01217
MGG_00632	MGG_12164	2.625	yeast	0.00759	0.12898	-
MGG_04012	MGG_04331	2.625	yeast	-	0.401	-
MGG_04116	MGG_07714	2.625	yeast	-	0.10953	-
MGG_06044	MGG_10840	2.625	elegans	-	-	-
MGG_06019	MGG_10854	2.625	yeast	0.34874	0.0883	-
MGG_03605	MGG_13401	2.625	yeast	0.57259	0.01807	-
MGG_01301	MGG_10447	2.625	yeast	-	0.67947	-
MGG_03683	MGG_05208	2.625	yeast	-	0.62324	-
MGG_08104	MGG_08924	2.626	yeast	0.7345	0.70273	-
MGG_07335	MGG_07389	2.626	yeast	0.21704	0.1216	-
MGG_04966	MGG_05739	2.626	ecoli	0.46308	-	-
MGG_04559	MGG_10676	2.626	human	0.40374	0.78727	-
MGG_02920	MGG_11726	2.626	yeast	-	-	-
MGG_04882	MGG_14014	2.626	yeast	0.29372	0.10174	-
MGG_00370	MGG_06318	2.626	yeast	-	0.81726	-
MGG_00446	MGG_03251	2.626	fly	0.34874	0.97834	-
MGG_01013	MGG_07084	2.627	human	0.57259	0.34877	-
MGG_05134	MGG_08866	2.627	yeast	0.34874	0.55317	-
MGG_01676	MGG_06936	2.627	elegans	-	0.85413	-
MGG_01637	MGG_08924	2.627	yeast	0.29372	0.78859	-
MGG_04412	MGG_09906	2.627	yeast	0.24532	0.55813	-
MGG_02740	MGG_12899	2.627	yeast	0.46308	0.74037	-
MGG_12211	MGG_12211	2.627	human	-	-	-
MGG_05449	MGG_13915	2.627	fly	0.21704	0.85542	-
MGG_01756	MGG_11229	2.627	human	0.7345	0.73513	-
MGG_00596	MGG_06021	2.628	yeast	-	0.96515	-
MGG_06318	MGG_07324	2.628	yeast	-	0.291	-
MGG_00528	MGG_04113	2.628	yeast	0.46308	0.94271	-
MGG_03985	MGG_04559	2.628	yeast	0.01842	0.00913	-
MGG_11346	MGG_12101	2.628	human	0.10784	0.69365	-
MGG_02821	MGG_06137	2.628	yeast	0.7345	0.09053	-
MGG_00528	MGG_12152	2.628	yeast	-	-	-
MGG_00481	MGG_07389	2.628	yeast	0.34874	0.28674	-
MGG_03758	MGG_08741	2.628	yeast	0.57259	0.26483	-
MGG_05447	MGG_09535	2.629	yeast	0.10784	-	-
MGG_00307	MGG_04584	2.629	human	0.08816	0.85283	-
MGG_05325	MGG_06570	2.629	yeast	0.01244	0.06284	-
MGG_02940	MGG_11419	2.629	yeast	0.10784	0.39523	-
MGG_01760	MGG_07487	2.629	yeast	0.7345	0.21199	-
MGG_07536	MGG_11251	2.629	yeast	-	-	-
MGG_06748	MGG_08329	2.629	human	0.03763	0.31028	-
MGG_02663	MGG_07383	2.629	yeast	0.17412	0.55317	-
MGG_01250	MGG_07536	2.629	yeast	0.05802	0.13814	-
MGG_10111	MGG_10111	2.629	ecoli	-	-	PF00106 PF00106
MGG_09952	MGG_10828	2.629	yeast	-	0.05337	-
MGG_06209	MGG_06250	2.629	yeast	-	0.82249	-
MGG_06318	MGG_07082	2.629	yeast	-	0.92811	-
MGG_03122	MGG_10494	2.629	yeast	0.40374	0.55565	-
MGG_06025	MGG_06318	2.629	yeast	0.7345	-	-
MGG_04617	MGG_05737	2.629	yeast	-	0.47647	-
MGG_06482	MGG_09806	2.629	yeast	0.57259	0.02008	-
MGG_08844	MGG_13065	2.629	yeast	0.04662	0.89373	-
MGG_04438	MGG_08210	2.63	human	0.01244	0.48971	-
MGG_03215	MGG_11130	2.63	yeast	0.57259	0.4585	-
MGG_00138	MGG_08878	2.63	yeast	0.08816	0.98758	-
MGG_05682	MGG_08844	2.63	human	-	0.99413	-
MGG_04143	MGG_08645	2.63	yeast	0.34874	0.00591	-
MGG_01683	MGG_06678	2.63	yeast	0.34874	0.32123	-
MGG_02598	MGG_04617	2.63	yeast	0.24532	0.83436	-
MGG_03250	MGG_05189	2.63	yeast	0.29372	0.8147	-
MGG_01596	MGG_04647	2.63	yeast	0.17412	0.80168	-
MGG_07727	MGG_08035	2.63	human	0.03763	0.39292	-
MGG_03246	MGG_04389	2.63	yeast	0.46308	0.22464	-
MGG_01614	MGG_07928	2.631	human	-	0.11916	-
MGG_05536	MGG_13401	2.631	yeast	0.57259	-	-
MGG_05099	MGG_12636	2.631	yeast	0.17412	0.76366	-
MGG_02802	MGG_03080	2.631	yeast	-	0.23645	-
MGG_05298	MGG_06269	2.631	human	0.21704	0.36561	-
MGG_04143	MGG_08170	2.631	fly	0.08816	0.15985	-
MGG_01209	MGG_07291	2.631	yeast	0.7345	0.57547	-
MGG_06127	MGG_06318	2.631	yeast	0.7345	0.17421	-
MGG_04926	MGG_12636	2.631	yeast	0.34874	0.68849	-
MGG_05325	MGG_10820	2.631	yeast	0.01244	0.01222	-
MGG_06318	MGG_07754	2.631	yeast	-	0.51267	-
MGG_04331	MGG_04966	2.631	ecoli	-	0.8147	-
MGG_00518	MGG_10157	2.631	human	0.01039	0.96645	-
MGG_04990	MGG_07291	2.631	yeast	0.7345	0.97573	-
MGG_03071	MGG_09912	2.631	yeast	0.40374	0.86205	-
MGG_00455	MGG_04724	2.632	fly	0.7345	0.6898	-
MGG_00667	MGG_06315	2.632	yeast	0.57259	0.09945	-
MGG_01027	MGG_01329	2.632	yeast	-	0.87267	-
MGG_02423	MGG_10448	2.632	fly	0.01842	0.05096	-
MGG_03313	MGG_05256	2.632	yeast	-	0.01155	-
MGG_03122	MGG_09309	2.632	yeast	0.00105	0.19084	-
MGG_06962	MGG_12628	2.632	yeast	0.10784	-	-
MGG_08101	MGG_10567	2.632	fly	-	0.39064	-
MGG_00599	MGG_04862	2.632	yeast	0.7345	0.31572	-
MGG_03894	MGG_07714	2.632	yeast	-	0.88977	-
MGG_09557	MGG_10828	2.632	yeast	-	0.78337	-
MGG_00503	MGG_01121	2.632	yeast	-	0.51632	-
MGG_03894	MGG_04083	2.632	human	0.40374	0.54078	-
MGG_08924	MGG_13527	2.632	yeast	-	0.24248	-
MGG_04088	MGG_06292	2.632	yeast	0.7345	-	-
MGG_02569	MGG_13474	2.632	yeast	0.29372	0.3466	-
MGG_05631	MGG_09833	2.632	yeast	0.46308	0.52738	-
MGG_06433	MGG_10681	2.633	fly	0.03763	0.08252	-
MGG_00309	MGG_04712	2.633	yeast	0.17412	0.72729	-
MGG_02834	MGG_07727	2.633	yeast	0.7345	0.34215	-
MGG_03646	MGG_11241	2.633	yeast	-	-	-
MGG_09912	MGG_10832	2.633	yeast	0.07262	0.15103	-
MGG_00596	MGG_00596	2.633	ecoli	-	-	PF05195 PF05195
MGG_04043	MGG_07547	2.633	human	-	0.92284	-
MGG_03215	MGG_06311	2.633	yeast	0.00523	0.0756	PF01193 PF01193
MGG_01376	MGG_02444	2.633	human	0.24532	0.71037	-
MGG_00481	MGG_07031	2.633	yeast	0.13514	0.02395	-
MGG_03894	MGG_04741	2.634	human	0.40374	0.24248	-
MGG_02453	MGG_09302	2.634	yeast	0.34874	0.00004	-
MGG_06457	MGG_10740	2.634	yeast	0.04662	0.55437	-
MGG_00847	MGG_11457	2.634	yeast	0.57259	-	-
MGG_01422	MGG_06919	2.634	fly	-	0.01003	-
MGG_00529	MGG_01111	2.634	fly	0.7345	0.04072	-
MGG_06748	MGG_09850	2.634	yeast	0.7345	0.15809	-
MGG_00482	MGG_06884	2.634	fly	0.7345	0.84627	-
MGG_07440	MGG_08269	2.634	human	0.7345	0.20134	-
MGG_03894	MGG_07754	2.635	human	0.17412	0.34768	-
MGG_01159	MGG_11256	2.635	yeast	-	-	-
MGG_00212	MGG_00212	2.635	human	-	-	PF02777 PF02777
MGG_00968	MGG_09902	2.635	fly	0.21704	0.59916	-
MGG_01756	MGG_04439	2.635	yeast	0.40374	0.05215	-
MGG_01159	MGG_01241	2.635	yeast	0.0296	0.6347	-
MGG_04476	MGG_08907	2.635	yeast	-	0.04072	-
MGG_03202	MGG_11784	2.635	fly	0.34874	0.71953	-
MGG_04439	MGG_10494	2.635	yeast	0.7345	0.14328	-
MGG_09138	MGG_09284	2.635	yeast	0.57259	0.20911	-
MGG_05428	MGG_07077	2.635	yeast	-	0.60545	-
MGG_02488	MGG_05727	2.635	yeast	0.40374	0.89642	-
MGG_11427	MGG_11427	2.635	elegans	-	-	-
MGG_02444	MGG_13514	2.636	human	-	0.35215	-
MGG_01744	MGG_05370	2.636	yeast	-	0.70273	-
MGG_01079	MGG_06670	2.636	human	0.24532	0.14156	-
MGG_04467	MGG_08836	2.636	fly	-	0.58908	-
MGG_01722	MGG_06127	2.636	yeast	0.57259	0.61947	-
MGG_00469	MGG_05370	2.636	yeast	-	0.53592	-
MGG_03895	MGG_06457	2.636	yeast	0.04662	0.43714	-
MGG_07080	MGG_07332	2.636	yeast	0.7345	0.43234	-
MGG_06049	MGG_06930	2.636	fly	-	0.05644	-
MGG_07280	MGG_12848	2.636	yeast	0.29372	0.65254	-
MGG_05810	MGG_12175	2.636	fly	0.46308	0.63601	-
MGG_03195	MGG_08897	2.636	human	0.08816	0.13227	-
MGG_08907	MGG_11427	2.637	elegans	0.7345	0.74562	-
MGG_00408	MGG_00408	2.637	human	-	-	PF00415 PF00415
MGG_03048	MGG_07176	2.637	human	0.29372	0.79386	PF00620 PF00071
MGG_05683	MGG_11027	2.637	yeast	0.46308	0.72472	-
MGG_09520	MGG_09520	2.637	yeast	-	-	PF00005 PF00005
MGG_06962	MGG_08741	2.637	fly	0.57259	0.35441	-
MGG_03150	MGG_09907	2.637	yeast	0.29372	0.91615	-
MGG_03956	MGG_06742	2.637	yeast	0.01842	0.82907	-
MGG_00496	MGG_06722	2.638	yeast	0.46308	0.6347	-
MGG_07753	MGG_09302	2.638	yeast	0.24532	0.90563	-
MGG_07252	MGG_11428	2.638	human	-	-	-
MGG_04996	MGG_06424	2.638	yeast	0.7345	0.86068	-
MGG_04439	MGG_09309	2.638	yeast	0.13514	0.71561	-
MGG_01520	MGG_04012	2.638	yeast	0.7345	0.32231	-
MGG_12636	MGG_13931	2.638	yeast	0.29372	0.33659	-
MGG_01027	MGG_11726	2.638	yeast	-	-	-
MGG_00664	MGG_02569	2.638	yeast	0.04662	0.02306	-
MGG_00985	MGG_09960	2.638	yeast	0.57259	0.36228	-
MGG_03250	MGG_05096	2.638	yeast	0.46308	0.16255	-
MGG_04676	MGG_04862	2.638	yeast	0.7345	0.44775	-
MGG_00143	MGG_06318	2.638	yeast	0.57259	0.15015	-
MGG_00463	MGG_12958	2.638	fly	0.04662	0.6182	-
MGG_00576	MGG_06318	2.638	yeast	-	0.77155	-
MGG_00518	MGG_06908	2.638	human	0.04662	0.6911	-
MGG_01795	MGG_05738	2.638	human	0.7345	0.9374	-
MGG_00979	MGG_08842	2.639	yeast	0.57259	0.85542	-
MGG_04545	MGG_06685	2.639	yeast	0.21704	0.57301	-
MGG_00128	MGG_04351	2.639	yeast	-	0.77155	-
MGG_00913	MGG_04617	2.639	yeast	0.21704	0.56678	-
MGG_01450	MGG_10496	2.639	yeast	0.29372	0.03804	-
MGG_00683	MGG_00949	2.639	yeast	0.04662	0.85413	-
MGG_00884	MGG_03512	2.639	yeast	0.29372	0.23543	-
MGG_05274	MGG_08836	2.639	fly	-	0.99413	-
MGG_07335	MGG_07335	2.639	human	-	-	PF00027 PF00027
MGG_00924	MGG_03527	2.639	yeast	0.29372	0.44306	-
MGG_03632	MGG_03632	2.639	ecoli	-	-	-
MGG_02633	MGG_06209	2.639	yeast	-	0.94535	-
MGG_01082	MGG_06318	2.639	yeast	-	0.40214	-
MGG_03973	MGG_13068	2.639	yeast	-	0.70526	-
MGG_11450	MGG_11450	2.639	ecoli	-	-	-
MGG_06984	MGG_09941	2.64	ecoli	-	0.76758	-
MGG_00937	MGG_06984	2.64	ecoli	0.40374	0.08464	-
MGG_06396	MGG_12123	2.64	yeast	0.46308	0.25974	-
MGG_06921	MGG_07332	2.64	yeast	0.7345	0.4849	-
MGG_09535	MGG_10371	2.64	yeast	-	0.28779	-
MGG_00167	MGG_09837	2.64	fly	0.24532	0.94403	-
MGG_06209	MGG_08853	2.64	yeast	0.10784	0.20813	-
MGG_05057	MGG_08637	2.64	yeast	0.10784	0.63214	-
MGG_03265	MGG_08804	2.64	yeast	-	0.96777	-
MGG_03370	MGG_09929	2.64	yeast	-	0.62452	-
MGG_06261	MGG_10157	2.64	yeast	0.7345	0.87794	-
MGG_00365	MGG_07226	2.64	yeast	-	0.05215	-
MGG_04359	MGG_09952	2.64	yeast	0.29372	0.93605	-
MGG_01671	MGG_03057	2.64	yeast	0.46308	0.92811	-
MGG_01344	MGG_08104	2.64	yeast	0.13514	0.50178	-
MGG_04741	MGG_09919	2.64	yeast	0.40374	0.62709	-
MGG_01596	MGG_02770	2.641	yeast	0.21704	0.46088	-
MGG_11342	MGG_13528	2.641	ecoli	0.24532	-	-
MGG_04034	MGG_12636	2.641	yeast	0.40374	0.67815	-
MGG_06293	MGG_11389	2.641	yeast	0.57259	-	-
MGG_04934	MGG_12636	2.641	yeast	0.57259	0.96383	-
MGG_02971	MGG_04352	2.641	yeast	0.10784	0.00182	-
MGG_02821	MGG_06250	2.641	yeast	0.57259	0.05215	-
MGG_05074	MGG_10646	2.641	yeast	0.7345	0.08756	-
MGG_02624	MGG_04539	2.641	human	0.13514	0.39179	-
MGG_03265	MGG_06570	2.641	yeast	0.01244	0.84627	-
MGG_06722	MGG_07721	2.641	yeast	-	0.44423	-
MGG_00937	MGG_04449	2.641	ecoli	0.57259	0.68459	-
MGG_00885	MGG_04877	2.641	yeast	0.00578	0.90433	-
MGG_01045	MGG_06153	2.641	yeast	0.46308	0.20134	-
MGG_00117	MGG_06314	2.641	yeast	0.7345	0.43472	-
MGG_01160	MGG_11389	2.641	yeast	-	-	-
MGG_07086	MGG_10157	2.641	yeast	0.0246	0.66283	-
MGG_04449	MGG_09941	2.641	ecoli	-	0.4359	-
MGG_03195	MGG_08074	2.641	yeast	0.40374	0.13477	-
MGG_01121	MGG_05056	2.641	yeast	0.29372	0.55191	-
MGG_03485	MGG_11130	2.641	yeast	-	0.18989	-
MGG_04438	MGG_04439	2.641	human	0.24532	0.11672	-
MGG_03235	MGG_04559	2.641	yeast	0.0296	0.78597	-
MGG_06426	MGG_09560	2.642	yeast	0.24532	0.55689	-
MGG_06318	MGG_09573	2.642	yeast	-	0.83306	-
MGG_05138	MGG_06884	2.642	yeast	-	0.77286	-
MGG_07189	MGG_09552	2.642	yeast	0.10784	0.66283	PF05739 PF00995
MGG_01432	MGG_05274	2.642	fly	-	0.04744	PF01398 PF01398
MGG_08133	MGG_12308	2.642	yeast	0.01244	0.05899	-
MGG_05026	MGG_09906	2.642	fly	0.24532	-	-
MGG_04627	MGG_06318	2.643	yeast	0.57259	0.56926	-
MGG_08840	MGG_10522	2.643	yeast	-	0.00039	-
MGG_01602	MGG_05651	2.643	yeast	0.40374	0.77419	-
MGG_04439	MGG_06137	2.643	yeast	0.7345	0.70143	-
MGG_04906	MGG_13478	2.643	yeast	-	0.43836	-
MGG_02695	MGG_06333	2.643	human	0.21704	0.59916	-
MGG_03973	MGG_13532	2.643	yeast	0.57259	0.65003	-
MGG_00261	MGG_00261	2.643	human	-	-	PF00646 PF00646
MGG_02999	MGG_04617	2.643	yeast	-	0.48609	-
MGG_02920	MGG_06125	2.643	yeast	0.46308	0.82643	PF05739 PF00957
MGG_01121	MGG_06125	2.643	yeast	0.34874	0.56426	-
MGG_03265	MGG_10820	2.643	yeast	0.01244	0.65254	-
MGG_03860	MGG_09536	2.643	fly	-	0.42532	-
MGG_03677	MGG_08725	2.643	human	0.7345	0.97308	-
MGG_02506	MGG_07714	2.643	yeast	-	0.19176	-
MGG_01666	MGG_11229	2.643	yeast	-	0.61947	-
MGG_04438	MGG_07035	2.643	human	0.0296	0.07084	-
MGG_04585	MGG_04585	2.643	human	-	-	PF02732 PF02732
MGG_09952	MGG_13222	2.644	yeast	-	-	PF00071 PF00638
MGG_06318	MGG_06385	2.644	yeast	-	0.13311	-
MGG_04219	MGG_08885	2.644	yeast	0.01842	0.27942	-
MGG_03276	MGG_04617	2.644	yeast	0.21704	0.78337	-
MGG_04934	MGG_09271	2.644	yeast	0.04662	0.14414	-
MGG_00968	MGG_02457	2.644	yeast	0.40374	0.50662	-
MGG_02939	MGG_06246	2.644	fly	0.21704	0.79254	-
MGG_04717	MGG_13915	2.644	human	0.7345	0.58657	-
MGG_12122	MGG_12636	2.644	yeast	0.29372	-	-
MGG_04827	MGG_07086	2.644	yeast	0.00001	0.1216	-
MGG_06962	MGG_11073	2.644	human	0.46308	0.8043	-
MGG_11784	MGG_12574	2.644	fly	0.34874	-	-
MGG_06249	MGG_08332	2.644	yeast	0.46308	0.19084	-
MGG_05647	MGG_06984	2.644	ecoli	0.04662	0.15633	-
MGG_05099	MGG_09010	2.644	yeast	0.08816	0.11672	-
MGG_06906	MGG_12128	2.644	yeast	-	0.67179	-
MGG_09560	MGG_10698	2.644	yeast	0.24532	0.21295	-
MGG_04668	MGG_05350	2.644	yeast	-	0.18708	-
MGG_13438	MGG_13438	2.645	human	-	-	PF00557 PF00557
MGG_00672	MGG_08648	2.645	yeast	0.05802	0.46681	-
MGG_01250	MGG_04470	2.645	yeast	0.07262	0.19746	-
MGG_09833	MGG_10494	2.645	yeast	-	0.28674	-
MGG_08693	MGG_09539	2.645	yeast	-	0.37127	-
MGG_06261	MGG_07252	2.645	yeast	0.7345	0.41722	-
MGG_04470	MGG_11251	2.645	yeast	-	-	-
MGG_10370	MGG_14329	2.645	fly	0.21704	0.67179	-
MGG_00170	MGG_10567	2.645	fly	-	0.25667	-
MGG_00682	MGG_03251	2.645	yeast	-	0.24851	-
MGG_06570	MGG_09536	2.645	yeast	-	0.6898	-
MGG_00680	MGG_05325	2.645	yeast	0.01244	0.4585	-
MGG_06915	MGG_12159	2.645	yeast	0.57259	0.29947	-
MGG_06685	MGG_13170	2.645	human	0.10784	-	-
MGG_03250	MGG_07332	2.645	yeast	-	0.98887	-
MGG_05370	MGG_07335	2.645	yeast	0.07262	0.40558	-
MGG_10382	MGG_10835	2.645	yeast	0.46308	0.14929	-
MGG_05676	MGG_09294	2.645	yeast	0.00059	0.00053	-
MGG_03868	MGG_04617	2.645	yeast	-	0.8304	-
MGG_01159	MGG_06293	2.646	yeast	0.00032	0.00098	PF00125 PF00125
MGG_12370	MGG_12899	2.646	yeast	0.57259	0.35552	-
MGG_03215	MGG_07389	2.646	yeast	0.34874	0.01964	-
MGG_03122	MGG_04927	2.646	yeast	0.24532	0.55565	-
MGG_01822	MGG_03130	2.646	human	0.01244	0.97966	-
MGG_00446	MGG_08866	2.646	human	-	0.43951	-
MGG_01481	MGG_03235	2.646	yeast	0.21704	0.6756	-
MGG_06649	MGG_06884	2.646	yeast	0.34874	0.981	PF00036 PF00036
MGG_00680	MGG_01279	2.646	human	0.24532	0.48369	-
MGG_00365	MGG_00576	2.646	yeast	-	0.28779	-
MGG_04236	MGG_05274	2.646	human	0.7345	0.03747	-
MGG_04067	MGG_05682	2.646	human	-	0.22268	-
MGG_01245	MGG_05239	2.646	fly	-	0.94925	-
MGG_01159	MGG_01160	2.646	yeast	0.34874	0.00746	PF00125 PF00125
MGG_08832	MGG_09894	2.647	yeast	-	0.50662	-
MGG_06192	MGG_07332	2.647	yeast	0.7345	0.9691	-
MGG_06690	MGG_12332	2.647	human	-	-	-
MGG_04050	MGG_05336	2.647	yeast	0.46308	0.35215	-
MGG_02820	MGG_06318	2.647	yeast	-	0.93873	-
MGG_04017	MGG_04017	2.647	ecoli	-	-	PF00023 PF00023
MGG_09902	MGG_11455	2.647	fly	0.21704	0.72729	-
MGG_06690	MGG_12329	2.647	human	-	-	-
MGG_10588	MGG_10588	2.647	human	-	-	PF00400 PF00400
MGG_05370	MGG_06957	2.647	yeast	-	0.85283	-
MGG_05673	MGG_08807	2.647	ecoli	0.57259	0.18989	-
MGG_02782	MGG_07332	2.647	yeast	0.57259	0.51267	-
MGG_03568	MGG_13245	2.647	yeast	0.34874	0.82774	-
MGG_09254	MGG_11193	2.647	yeast	-	0.08756	-
MGG_05621	MGG_07007	2.647	yeast	0.34874	0.61313	-
MGG_04584	MGG_08907	2.647	yeast	-	0.00497	-
MGG_09536	MGG_10820	2.647	yeast	-	0.31355	-
MGG_00744	MGG_10698	2.647	yeast	0.24532	0.17512	-
MGG_00852	MGG_04438	2.647	human	0.04662	0.49933	-
MGG_00331	MGG_04506	2.647	yeast	0.17412	0.01063	-
MGG_04651	MGG_06406	2.647	yeast	0.17412	0.18333	PF00400 PF00400
MGG_00859	MGG_09302	2.647	yeast	-	0.52981	-
MGG_05757	MGG_06962	2.648	human	0.57259	0.51755	-
MGG_05331	MGG_07176	2.648	human	0.40374	0.71953	-
MGG_09309	MGG_09833	2.648	yeast	0.46308	0.48732	-
MGG_03483	MGG_13915	2.648	fly	-	-	-
MGG_01078	MGG_12370	2.648	yeast	0.57259	0.03439	-
MGG_01814	MGG_05099	2.648	yeast	0.13514	0.9215	-
MGG_01303	MGG_03370	2.648	yeast	-	0.96645	-
MGG_03524	MGG_05858	2.648	yeast	0.17412	0.02716	-
MGG_03644	MGG_06318	2.648	yeast	-	0.37471	-
MGG_01765	MGG_03517	2.648	yeast	-	0.13985	-
MGG_09346	MGG_09552	2.649	yeast	0.24532	0.40327	-
MGG_00408	MGG_04059	2.649	fly	0.57259	0.38949	-
MGG_00105	MGG_03139	2.649	yeast	0.17412	0.75723	-
MGG_03978	MGG_08178	2.649	human	0.40374	0.0492	-
MGG_04577	MGG_12899	2.649	yeast	0.01842	0.2445	-
MGG_03265	MGG_08573	2.649	yeast	0.17412	0.78859	-
MGG_03057	MGG_13435	2.649	yeast	0.24532	0.91615	-
MGG_06852	MGG_13200	2.649	fly	0.21704	0.92014	-
MGG_07291	MGG_13526	2.649	yeast	0.57259	0.46207	-
MGG_03883	MGG_09015	2.649	yeast	0.21704	0.98493	-
MGG_01489	MGG_03993	2.649	human	0.17412	0.59541	-
MGG_06509	MGG_12646	2.649	human	0.57259	0.68333	-
MGG_00471	MGG_01702	2.65	yeast	0.7345	0.75339	-
MGG_04143	MGG_06020	2.65	yeast	0.21704	0.17149	-
MGG_04602	MGG_08741	2.65	yeast	-	0.17332	-
MGG_03118	MGG_06175	2.65	yeast	-	0.67815	-
MGG_02821	MGG_04483	2.65	yeast	0.04662	0.92014	-
MGG_04617	MGG_05618	2.65	yeast	-	0.2052	-
MGG_04862	MGG_13615	2.65	yeast	0.57259	0.89773	-
MGG_03122	MGG_06250	2.65	yeast	0.7345	0.0492	-
MGG_04617	MGG_06185	2.65	yeast	0.24532	0.78597	-
MGG_03559	MGG_07332	2.65	yeast	-	0.29628	-
MGG_02462	MGG_07213	2.65	yeast	0.07262	0.72472	-
MGG_06318	MGG_09574	2.65	yeast	-	0.37806	-
MGG_07007	MGG_12814	2.651	yeast	0.21704	0.13061	-
MGG_01762	MGG_04150	2.651	yeast	0.24532	0.45132	PF01217 PF01602
MGG_03758	MGG_06396	2.651	yeast	0.46308	0.69496	-
MGG_03638	MGG_12832	2.651	yeast	0.24532	0.25974	-
MGG_06209	MGG_07980	2.651	yeast	0.29372	0.07837	-
MGG_06574	MGG_07077	2.651	yeast	0.34874	0.24248	-
MGG_06375	MGG_07323	2.651	yeast	0.00067	0.35328	-
MGG_02802	MGG_03512	2.651	yeast	-	0.78992	-
MGG_06296	MGG_08866	2.651	human	0.57259	0.67815	-
MGG_07472	MGG_08133	2.651	yeast	0.17412	0.01155	-
MGG_01822	MGG_04009	2.651	human	0.24532	0.34989	-
MGG_00606	MGG_06209	2.651	yeast	0.29372	0.48249	-
MGG_06358	MGG_08746	2.651	yeast	0.7345	0.87004	-
MGG_03086	MGG_08878	2.651	yeast	0.57259	0.93605	-
MGG_00682	MGG_09535	2.651	elegans	0.21704	0.33335	-
MGG_01062	MGG_10492	2.652	yeast	0.17412	0.58042	-
MGG_05099	MGG_12164	2.652	yeast	0.17412	0.83306	-
MGG_07094	MGG_12868	2.652	human	0.7345	-	-
MGG_03517	MGG_06077	2.652	yeast	0.46308	0.55565	-
MGG_03057	MGG_07007	2.652	yeast	0.13514	0.62452	-
MGG_05528	MGG_07714	2.653	yeast	-	0.9374	-
MGG_05737	MGG_06318	2.653	yeast	-	0.07357	-
MGG_00437	MGG_00988	2.653	yeast	-	0.35889	-
MGG_05626	MGG_09733	2.653	yeast	-	0.02439	-
MGG_07929	MGG_08746	2.653	fly	0.21704	0.35664	-
MGG_01987	MGG_03214	2.653	yeast	0.13514	0.40786	-
MGG_01153	MGG_07031	2.653	yeast	0.00059	0.02855	PF00227 PF00227
MGG_00437	MGG_11590	2.653	yeast	0.34874	0.8502	-
MGG_00988	MGG_06242	2.653	yeast	-	0.30706	-
MGG_06137	MGG_09833	2.653	yeast	-	0.96515	-
MGG_05637	MGG_06668	2.653	yeast	-	0.58288	-
MGG_09217	MGG_09960	2.653	yeast	0.13514	0.07154	-
MGG_06345	MGG_06345	2.653	ecoli	-	-	PF03129 PF03129
MGG_02482	MGG_12157	2.653	yeast	0.57259	0.60671	-
MGG_02859	MGG_02920	2.653	yeast	-	0.94403	-
MGG_00922	MGG_01031	2.653	fly	-	0.56176	-
MGG_08573	MGG_09536	2.653	yeast	0.7345	0.58042	-
MGG_00518	MGG_02980	2.653	human	0.21704	0.84758	-
MGG_05753	MGG_07252	2.653	yeast	-	0.52615	-
MGG_02802	MGG_03164	2.654	yeast	-	0.32559	-
MGG_01596	MGG_02625	2.654	yeast	0.34874	-	-
MGG_13200	MGG_13245	2.654	human	0.46308	0.39523	-
MGG_03370	MGG_07383	2.654	yeast	-	0.73906	-
MGG_07077	MGG_07721	2.654	yeast	-	0.05155	-
MGG_00924	MGG_01329	2.654	yeast	-	0.74037	-
MGG_04123	MGG_07222	2.654	yeast	0.40374	0.02439	-
MGG_00518	MGG_01614	2.654	human	0.7345	0.16168	-
MGG_03317	MGG_03725	2.654	human	0.04662	0.32123	-
MGG_00731	MGG_08905	2.654	yeast	-	0.65897	-
MGG_06318	MGG_10371	2.654	yeast	-	0.61313	-
MGG_06884	MGG_07663	2.655	yeast	-	0.74824	-
MGG_00475	MGG_09284	2.655	yeast	0.21704	0.59916	-
MGG_04585	MGG_06242	2.655	yeast	0.13514	0.59291	-
MGG_00349	MGG_00961	2.655	elegans	0.0246	0.02351	-
MGG_11239	MGG_12941	2.655	human	0.7345	-	-
MGG_05063	MGG_05063	2.655	ecoli	-	-	-
MGG_03558	MGG_09542	2.655	yeast	0.46308	0.00827	-
MGG_00560	MGG_07389	2.655	human	0.29372	0.01124	-
MGG_00437	MGG_04585	2.655	yeast	0.17412	0.79777	-
MGG_02319	MGG_06209	2.655	yeast	0.29372	0.542	-
MGG_04978	MGG_07486	2.655	yeast	-	0.58412	-
MGG_06936	MGG_07309	2.655	human	0.7345	0.15633	-
MGG_03372	MGG_08746	2.655	fly	0.21704	0.39179	-
MGG_00917	MGG_03529	2.655	yeast	0.10784	0.27003	-
MGG_01027	MGG_06186	2.655	yeast	0.17412	0.54445	-
MGG_07382	MGG_11241	2.655	yeast	-	-	-
MGG_10453	MGG_10453	2.655	human	-	-	-
MGG_06295	MGG_06318	2.655	yeast	-	0.94009	-
MGG_02506	MGG_06358	2.655	yeast	0.46308	0.15015	PF00018 PF00018
MGG_01784	MGG_05099	2.655	yeast	0.17412	0.79254	-
MGG_01598	MGG_01794	2.656	fly	0.40374	0.81726	-
MGG_01310	MGG_06742	2.656	yeast	0.00874	0.60165	-
MGG_00157	MGG_01481	2.656	yeast	0.21704	0.53958	-
MGG_04439	MGG_06250	2.656	yeast	0.57259	0.38147	-
MGG_05323	MGG_07332	2.656	yeast	-	0.62324	-
MGG_10324	MGG_13435	2.656	yeast	0.29372	0.23248	-
MGG_01362	MGG_03222	2.656	human	-	0.48732	-
MGG_01848	MGG_05350	2.656	yeast	0.10784	0.05458	-
MGG_00884	MGG_07031	2.656	yeast	0.17412	0.7508	-
MGG_05325	MGG_06406	2.656	yeast	0.00286	0.93873	PF00400 PF00400
MGG_04566	MGG_06318	2.656	yeast	-	0.53715	-
MGG_00164	MGG_07163	2.656	yeast	0.13514	0.20813	-
MGG_01590	MGG_10127	2.656	yeast	-	0.35777	-
MGG_01216	MGG_04467	2.656	elegans	0.08816	0.64745	-
MGG_00101	MGG_05307	2.656	yeast	-	0.98887	-
MGG_06318	MGG_06916	2.657	yeast	0.7345	0.27416	-
MGG_01450	MGG_06457	2.657	yeast	0.04662	0.67688	-
MGG_12639	MGG_12639	2.657	yeast	-	-	PF01583 PF01583
MGG_00169	MGG_07007	2.657	yeast	0.29372	0.19084	-
MGG_01519	MGG_01671	2.657	yeast	0.40374	0.37918	-
MGG_06196	MGG_12614	2.657	yeast	-	0.91749	-
MGG_07213	MGG_10740	2.657	yeast	0.07262	0.97308	-
MGG_00407	MGG_06962	2.657	yeast	-	0.92679	-
MGG_00949	MGG_12231	2.657	yeast	0.17412	0.38147	-
MGG_10268	MGG_10268	2.657	human	-	-	PF00069 PF00069
MGG_04400	MGG_05249	2.657	ecoli	0.17412	0.58908	-
MGG_01833	MGG_05099	2.657	yeast	0.0296	0.78859	-
MGG_01588	MGG_03242	2.657	human	0.7345	0.55437	-
MGG_01157	MGG_11427	2.658	fly	0.40374	0.39985	-
MGG_01331	MGG_04143	2.658	yeast	0.13514	0.20037	-
MGG_08807	MGG_09573	2.658	ecoli	-	0.98887	-
MGG_00170	MGG_08808	2.658	yeast	0.57259	0.36674	-
MGG_01248	MGG_05203	2.658	yeast	-	0.01499	-
MGG_07048	MGG_10522	2.658	yeast	0.00476	0.53226	-
MGG_01113	MGG_03419	2.658	elegans	0.34874	0.75981	-
MGG_00213	MGG_04617	2.658	yeast	0.05802	0.45969	-
MGG_04652	MGG_04860	2.658	ecoli	0.34874	0.67049	-
MGG_01170	MGG_12996	2.658	ecoli	0.40374	0.52738	-
MGG_06263	MGG_06318	2.658	yeast	-	0.97573	-
MGG_05569	MGG_09554	2.658	fly	-	0.81857	-
MGG_06318	MGG_06657	2.658	yeast	-	0.6449	-
MGG_01095	MGG_06742	2.658	yeast	0.0296	0.11997	-
MGG_06318	MGG_09894	2.659	yeast	-	0.29845	-
MGG_02725	MGG_02725	2.659	human	-	-	-
MGG_02390	MGG_07007	2.659	yeast	0.7345	0.31572	-
MGG_03568	MGG_08907	2.659	yeast	0.7345	0.29523	-
MGG_01268	MGG_01617	2.659	human	0.57259	0.06351	-
MGG_03250	MGG_06722	2.659	yeast	-	0.6449	-
MGG_07391	MGG_09906	2.659	yeast	0.7345	0.54078	-
MGG_00496	MGG_04158	2.659	yeast	0.17412	0.58412	-
MGG_04724	MGG_07440	2.659	yeast	-	0.9215	-
MGG_03895	MGG_07213	2.659	yeast	0.07262	0.87267	-
MGG_04978	MGG_13065	2.659	yeast	-	0.52738	-
MGG_12164	MGG_13931	2.659	yeast	0.40374	0.43714	-
MGG_03883	MGG_06209	2.659	yeast	0.08816	0.10558	-
MGG_00371	MGG_07176	2.659	human	0.21704	0.82774	-
MGG_00198	MGG_04585	2.659	yeast	0.40374	0.71297	-
MGG_04862	MGG_08622	2.659	yeast	0.29372	-	-
MGG_08738	MGG_12123	2.659	yeast	0.57259	0.8924	-
MGG_00446	MGG_04584	2.659	fly	0.40374	0.11672	-
MGG_00466	MGG_05280	2.659	human	0.7345	0.67815	-
MGG_04617	MGG_13221	2.659	yeast	-	-	-
MGG_05213	MGG_13435	2.659	yeast	0.29372	0.97573	-
MGG_05170	MGG_10412	2.66	yeast	0.34874	0.93873	-
MGG_01376	MGG_10061	2.66	human	0.7345	0.94667	-
MGG_00896	MGG_08628	2.66	yeast	0.57259	0.23148	-
MGG_00466	MGG_03048	2.66	human	0.29372	0.73513	PF00071 PF00620
MGG_04741	MGG_07213	2.66	yeast	0.07262	0.52615	-
MGG_00158	MGG_06209	2.66	yeast	0.29372	0.92417	-
MGG_01058	MGG_04652	2.66	ecoli	0.05802	0.77419	-
MGG_03271	MGG_08866	2.66	yeast	0.29372	0.02575	-
MGG_04331	MGG_05201	2.66	yeast	-	0.09269	-
MGG_05370	MGG_06962	2.66	yeast	0.00578	0.7807	-
MGG_06443	MGG_09904	2.66	yeast	0.7345	0.1852	-
MGG_03019	MGG_03551	2.66	ecoli	0.07262	0.31794	-
MGG_03026	MGG_03136	2.66	elegans	0.21704	0.37584	-
MGG_04110	MGG_06984	2.66	ecoli	0.05802	0.22655	-
MGG_07086	MGG_13245	2.661	yeast	0.46308	0.45132	-
MGG_06211	MGG_06884	2.661	human	0.7345	0.62582	-
MGG_01822	MGG_06152	2.661	human	0.7345	0.62962	-
MGG_00680	MGG_09536	2.661	yeast	0.24532	0.74824	-
MGG_01074	MGG_01722	2.661	yeast	0.10784	0.85151	-
MGG_05321	MGG_09284	2.661	yeast	0.01478	0.01428	-
MGG_03372	MGG_03551	2.661	ecoli	0.07262	0.00039	-
MGG_01054	MGG_06936	2.661	fly	0.57259	0.98493	-
MGG_08807	MGG_09529	2.661	ecoli	0.46308	0.59669	-
MGG_04110	MGG_04449	2.661	ecoli	0.40374	0.19084	-
MGG_00560	MGG_00706	2.662	human	0.01842	0.35215	-
MGG_05096	MGG_08006	2.662	yeast	0.57259	0.68459	-
MGG_02409	MGG_12826	2.662	elegans	0.46308	0.06416	-
MGG_02524	MGG_04830	2.662	yeast	-	0.39292	-
MGG_02086	MGG_07031	2.662	yeast	0.00059	0.44775	-
MGG_02939	MGG_10567	2.662	fly	0.46308	0.95056	-
MGG_04652	MGG_05249	2.662	ecoli	0.29372	0.77551	-
MGG_06919	MGG_13915	2.663	fly	0.21704	0.92014	-
MGG_00174	MGG_09565	2.663	human	0.29372	0.62962	-
MGG_05099	MGG_09574	2.663	yeast	0.17412	0.79124	-
MGG_03488	MGG_14308	2.663	yeast	-	0.10714	-
MGG_05346	MGG_05346	2.663	ecoli	-	-	PF02894 PF02894
MGG_00884	MGG_06504	2.663	yeast	0.17412	0.05037	-
MGG_00682	MGG_07065	2.663	yeast	0.57259	0.75981	-
MGG_00979	MGG_04976	2.663	fly	0.00759	0.7781	-
MGG_07332	MGG_12818	2.663	yeast	0.57259	-	-
MGG_00843	MGG_09565	2.663	human	0.21704	0.81082	-
MGG_03151	MGG_10826	2.663	yeast	0.40374	0.0979	-
MGG_00632	MGG_06898	2.663	human	0.00578	0.26279	-
MGG_04717	MGG_04717	2.663	elegans	-	-	-
MGG_04862	MGG_10447	2.663	yeast	0.7345	0.97308	-
MGG_00336	MGG_06130	2.663	fly	-	0.96249	-
MGG_04400	MGG_08139	2.663	ecoli	0.04662	0.18614	-
MGG_05755	MGG_06325	2.664	yeast	-	0.34768	-
MGG_01160	MGG_03265	2.664	yeast	-	0.55317	-
MGG_00162	MGG_12590	2.664	yeast	0.08816	-	-
MGG_08585	MGG_11805	2.664	yeast	0.40374	0.68587	-
MGG_03265	MGG_06293	2.664	yeast	0.08816	0.41369	-
MGG_01259	MGG_13154	2.664	yeast	0.57259	0.23345	-
MGG_02939	MGG_05646	2.664	fly	0.7345	0.41603	-
MGG_04584	MGG_06293	2.664	human	0.24532	0.52005	-
MGG_01318	MGG_01656	2.664	yeast	0.10784	0.4549	PF00240 PF00627
MGG_00933	MGG_00979	2.664	yeast	0.01244	0.58785	-
MGG_01833	MGG_13931	2.664	yeast	0.13514	0.70652	-
MGG_01160	MGG_04584	2.664	human	-	0.68204	-
MGG_04436	MGG_04862	2.664	yeast	0.34874	0.84758	-
MGG_03951	MGG_13170	2.664	yeast	0.7345	-	-
MGG_00630	MGG_06984	2.664	ecoli	0.17412	0.8147	-
MGG_07086	MGG_12406	2.664	fly	0.7345	-	-
MGG_06318	MGG_11572	2.664	yeast	-	-	-
MGG_01160	MGG_06396	2.665	yeast	0.34874	0.10793	-
MGG_01666	MGG_08101	2.665	yeast	0.17412	0.9374	-
MGG_06293	MGG_06396	2.665	yeast	0.24532	0.13814	-
MGG_00630	MGG_04449	2.665	ecoli	0.46308	0.24248	-
MGG_01907	MGG_10127	2.665	yeast	-	0.99805	-
MGG_03725	MGG_05274	2.665	human	0.03763	0.12569	-
MGG_00164	MGG_06172	2.665	yeast	0.29372	0.81214	-
MGG_10854	MGG_10854	2.665	yeast	-	-	PF00491 PF00491
MGG_01722	MGG_07252	2.665	yeast	-	0.03964	-
MGG_09015	MGG_09904	2.665	yeast	0.29372	0.82774	-
MGG_07119	MGG_07524	2.665	yeast	0.21704	0.59291	-
MGG_03214	MGG_05528	2.665	yeast	0.57259	0.12979	-
MGG_04652	MGG_06757	2.665	ecoli	0.29372	0.8911	-
MGG_01535	MGG_01596	2.665	yeast	0.29372	0.75981	-
MGG_01677	MGG_11532	2.665	yeast	-	0.34436	PF00400 PF00400
MGG_05307	MGG_05626	2.665	yeast	-	0.62962	-
MGG_00473	MGG_06318	2.666	yeast	-	0.91615	-
MGG_01212	MGG_06318	2.666	yeast	-	0.61183	-
MGG_07727	MGG_13474	2.666	yeast	0.21704	0.05397	-
MGG_03758	MGG_04877	2.666	yeast	0.01842	0.25768	-
MGG_01679	MGG_06318	2.666	yeast	-	0.28464	-
MGG_07332	MGG_08976	2.666	yeast	-	0.8043	-
MGG_02633	MGG_04439	2.666	yeast	0.40374	0.55317	-
MGG_06250	MGG_09833	2.666	yeast	-	0.81341	-
MGG_07134	MGG_09208	2.666	yeast	-	0.51755	-
MGG_01000	MGG_05325	2.666	human	0.40374	0.42765	-
MGG_06274	MGG_06462	2.666	yeast	-	0.15015	-
MGG_02770	MGG_06562	2.666	fly	0.34874	0.12487	-
MGG_09977	MGG_10127	2.667	yeast	-	0.26901	-
MGG_03129	MGG_11193	2.667	yeast	-	0.01094	-
MGG_03578	MGG_13803	2.667	yeast	0.57259	0.15721	-
MGG_00496	MGG_03370	2.667	yeast	-	0.83699	-
MGG_06566	MGG_13512	2.667	ecoli	0.00015	0.63214	-
MGG_06318	MGG_11170	2.667	yeast	-	0.95456	-
MGG_06669	MGG_08104	2.667	yeast	0.57259	0.01094	-
MGG_03080	MGG_03136	2.667	yeast	-	0.04744	-
MGG_08343	MGG_11241	2.667	yeast	-	-	-
MGG_00937	MGG_00937	2.667	ecoli	-	-	PF00005 PF00005
MGG_01637	MGG_06930	2.667	yeast	0.7345	0.56678	-
MGG_00341	MGG_05134	2.667	human	0.34874	0.46207	-
MGG_01310	MGG_05099	2.667	yeast	0.17412	0.76109	-
MGG_01843	MGG_09565	2.667	human	0.57259	0.1724	-
MGG_02660	MGG_08878	2.667	human	-	-	-
MGG_03399	MGG_06209	2.667	yeast	0.24532	0.5225	-
MGG_01702	MGG_01816	2.667	yeast	0.57259	0.56551	-
MGG_06962	MGG_12615	2.667	yeast	0.7345	0.84231	PF00071 PF00996
MGG_01671	MGG_02730	2.667	yeast	0.7345	0.85283	-
MGG_04059	MGG_04059	2.667	ecoli	-	-	PF00266 PF00266
MGG_06722	MGG_12127	2.667	yeast	-	-	-
MGG_01671	MGG_03520	2.667	yeast	0.7345	0.99934	-
MGG_04551	MGG_07031	2.667	yeast	0.00059	0.00973	PF00227 PF00227
MGG_01653	MGG_08878	2.667	human	0.00105	0.13642	-
MGG_01822	MGG_09837	2.667	human	0.7345	0.70778	-
MGG_05201	MGG_12576	2.667	yeast	-	0.61183	-
MGG_02938	MGG_07213	2.667	yeast	0.07262	0.76758	-
MGG_01602	MGG_04602	2.667	yeast	0.40374	0.07905	-
MGG_00518	MGG_04123	2.667	human	0.46308	0.53469	-
MGG_07280	MGG_08006	2.667	yeast	0.57259	0.47647	-
MGG_09941	MGG_09941	2.667	ecoli	-	-	-
MGG_04585	MGG_07076	2.667	yeast	0.57259	0.49565	-
MGG_06721	MGG_12101	2.668	fly	0.08816	0.14071	-
MGG_05178	MGG_05189	2.668	yeast	0.57259	0.97438	-
MGG_04651	MGG_05666	2.668	yeast	0.7345	0.47048	-
MGG_01512	MGG_06154	2.668	human	0.34874	0.38835	-
MGG_05274	MGG_08269	2.668	elegans	0.00874	0.34324	-
MGG_03741	MGG_10157	2.668	yeast	0.13514	0.67947	-
MGG_08343	MGG_13474	2.668	yeast	0.21704	0.05037	-
MGG_03578	MGG_11165	2.668	yeast	0.0246	0.34877	-
MGG_06946	MGG_08012	2.668	fly	0.29372	0.10636	-
MGG_01344	MGG_06318	2.668	yeast	0.57259	0.76109	-
MGG_13763	MGG_13763	2.668	ecoli	-	-	-
MGG_02608	MGG_09733	2.668	yeast	-	0.97573	-
MGG_00979	MGG_06332	2.668	yeast	0.00088	0.92679	-
MGG_06258	MGG_08463	2.669	yeast	0.00523	0.90825	-
MGG_02569	MGG_04647	2.669	yeast	0.13514	0.0359	-
MGG_06400	MGG_07203	2.669	yeast	0.46308	0.563	PF00076 PF00076
MGG_01762	MGG_09493	2.669	yeast	0.00032	0.91088	PF01217 PF01602
MGG_06209	MGG_06604	2.669	yeast	0.05802	0.9374	-
MGG_03578	MGG_04116	2.669	yeast	0.05802	0.70143	-
MGG_01160	MGG_07291	2.669	yeast	-	0.36114	-
MGG_05462	MGG_10568	2.669	yeast	-	0.71427	-
MGG_06462	MGG_09881	2.669	yeast	-	0.00006	-
MGG_06293	MGG_07291	2.669	yeast	0.40374	0.39641	-
MGG_08866	MGG_13474	2.669	yeast	0.00874	0.10714	-
MGG_01349	MGG_06318	2.669	yeast	-	0.78727	-
MGG_06909	MGG_12646	2.67	human	-	0.37127	-
MGG_06076	MGG_12590	2.67	yeast	0.13514	0.73252	-
MGG_06950	MGG_06950	2.67	human	-	-	PF00291 PF00291
MGG_00383	MGG_11350	2.67	ecoli	0.08816	0.88718	-
MGG_01468	MGG_09125	2.67	yeast	0.7345	0.37471	-
MGG_05666	MGG_08256	2.67	yeast	0.7345	0.60671	-
MGG_00904	MGG_08738	2.67	human	0.29372	0.72214	-
MGG_00463	MGG_03740	2.67	fly	0.03763	0.63978	-
MGG_04953	MGG_10490	2.67	yeast	0.7345	-	-
MGG_01472	MGG_04201	2.67	yeast	-	0.10714	-
MGG_02747	MGG_08836	2.67	fly	-	0.62073	-
MGG_03520	MGG_04802	2.67	yeast	-	0.69365	-
MGG_01013	MGG_01074	2.67	yeast	0.7345	0.7781	-
MGG_03973	MGG_06020	2.67	fly	-	0.88977	-
MGG_14171	MGG_14171	2.67	human	-	-	PF00291 PF00291
MGG_06943	MGG_12268	2.67	human	0.00161	0.8819	-
MGG_00153	MGG_08585	2.67	yeast	0.10784	0.60291	-
MGG_06406	MGG_09536	2.671	yeast	-	0.1706	-
MGG_03568	MGG_09558	2.671	yeast	-	0.80823	-
MGG_10827	MGG_13217	2.671	yeast	-	0.24951	-
MGG_04449	MGG_10609	2.671	ecoli	0.46308	0.28464	-
MGG_01656	MGG_03524	2.671	yeast	0.40374	0.8911	-
MGG_06668	MGG_06924	2.671	yeast	-	0.8304	-
MGG_04694	MGG_06658	2.671	fly	0.07262	0.96117	-
MGG_06995	MGG_08807	2.671	ecoli	0.46308	0.57301	-
MGG_03516	MGG_08463	2.671	yeast	0.00523	0.98362	-
MGG_01892	MGG_09492	2.671	yeast	0.07262	0.42302	-
MGG_02730	MGG_04802	2.671	yeast	-	0.48609	-
MGG_07440	MGG_09554	2.671	yeast	0.7345	0.90563	-
MGG_00336	MGG_11427	2.672	fly	0.40374	0.23248	-
MGG_03551	MGG_09529	2.672	ecoli	0.05802	0.77678	-
MGG_00475	MGG_04617	2.672	yeast	-	0.62835	-
MGG_01822	MGG_07287	2.672	human	0.34874	0.8304	-
MGG_00463	MGG_10653	2.672	fly	0.7345	0.28464	-
MGG_04070	MGG_09367	2.673	ecoli	-	0.54817	-
MGG_06884	MGG_08738	2.673	yeast	0.7345	0.38835	-
MGG_05099	MGG_08341	2.673	yeast	0.13514	0.28884	-
MGG_02535	MGG_05099	2.673	yeast	0.29372	0.82907	-
MGG_04070	MGG_08835	2.673	ecoli	-	0.40786	-
MGG_01596	MGG_10447	2.673	yeast	0.17412	0.77286	-
MGG_01671	MGG_07529	2.673	yeast	-	0.87923	-
MGG_06995	MGG_10607	2.673	ecoli	0.07262	0.70652	-
MGG_04862	MGG_10854	2.673	yeast	0.57259	0.5139	-
MGG_02608	MGG_03071	2.673	yeast	0.29372	0.06416	-
MGG_03696	MGG_10828	2.674	yeast	-	0.67049	-
MGG_09487	MGG_12157	2.674	human	0.0246	0.08322	-
MGG_06044	MGG_06044	2.674	human	-	-	PF00240 PF00240
MGG_10127	MGG_10148	2.674	yeast	-	0.60291	-
MGG_05480	MGG_10157	2.674	yeast	0.57259	0.52738	-
MGG_03973	MGG_09194	2.674	fly	-	0.55191	-
MGG_03135	MGG_07332	2.674	yeast	0.7345	0.46088	-
MGG_06209	MGG_09904	2.674	yeast	0.05802	0.2475	-
MGG_03270	MGG_10828	2.674	yeast	-	0.14071	-
MGG_01816	MGG_03894	2.674	yeast	0.57259	0.46207	-
MGG_00223	MGG_04331	2.674	ecoli	-	0.37241	-
MGG_03973	MGG_06457	2.674	yeast	0.57259	0.14414	-
MGG_03195	MGG_09930	2.674	yeast	-	0.59163	-
MGG_07389	MGG_08104	2.674	yeast	0.07262	0.542	-
MGG_00466	MGG_02802	2.674	human	-	0.39757	-
MGG_07472	MGG_08636	2.674	yeast	-	0.09639	-
MGG_02802	MGG_09125	2.675	yeast	-	0.90433	-
MGG_01168	MGG_03523	2.675	human	0.01039	0.66922	-
MGG_06896	MGG_13514	2.675	human	0.7345	0.54817	-
MGG_04660	MGG_09466	2.675	yeast	-	0.88848	-
MGG_02660	MGG_06318	2.675	yeast	-	-	-
MGG_04652	MGG_06984	2.675	ecoli	0.00667	0.17878	PF04998 PF04563
MGG_07332	MGG_10667	2.675	yeast	0.7345	0.71561	-
MGG_01709	MGG_06318	2.676	yeast	-	0.8924	-
MGG_01202	MGG_04444	2.676	elegans	-	0.00692	-
MGG_03564	MGG_04927	2.676	yeast	0.13514	0.41487	-
MGG_09462	MGG_09462	2.676	human	-	-	-
MGG_04647	MGG_05569	2.676	fly	-	0.11109	-
MGG_00805	MGG_01745	2.676	yeast	-	-	-
MGG_01468	MGG_12123	2.676	yeast	0.7345	0.79124	-
MGG_00738	MGG_06936	2.676	human	0.29372	0.07425	-
MGG_05260	MGG_08807	2.676	ecoli	0.46308	-	-
MGG_04422	MGG_11193	2.676	yeast	-	0.03857	-
MGG_08255	MGG_12122	2.676	yeast	0.7345	-	-
MGG_00354	MGG_06924	2.677	yeast	0.08816	0.77286	-
MGG_00590	MGG_06993	2.677	human	0.13514	0.98758	-
MGG_07165	MGG_13221	2.677	yeast	0.21704	-	-
MGG_01124	MGG_06318	2.677	yeast	-	0.56926	-
MGG_00949	MGG_05096	2.677	yeast	0.46308	0.56801	-
MGG_00841	MGG_12345	2.677	fly	0.7345	0.23248	-
MGG_06269	MGG_06316	2.677	yeast	0.21704	0.01613	-
MGG_01344	MGG_03211	2.677	yeast	-	0.66027	-
MGG_04987	MGG_06017	2.677	human	0.40374	0.16972	-
MGG_01721	MGG_06944	2.677	fly	0.29372	0.23845	-
MGG_00739	MGG_08804	2.677	yeast	0.7345	0.28674	-
MGG_00990	MGG_12972	2.677	yeast	0.7345	-	-
MGG_08101	MGG_12164	2.677	human	0.00667	0.56426	-
MGG_03129	MGG_04523	2.677	yeast	0.40374	0.43714	-
MGG_07284	MGG_12636	2.678	yeast	0.0246	0.3455	-
MGG_06292	MGG_08269	2.678	human	0.7345	0.68459	-
MGG_00885	MGG_08878	2.678	yeast	0.00067	0.85805	-
MGG_04105	MGG_11279	2.678	yeast	0.17412	0.79124	-
MGG_09894	MGG_11568	2.678	yeast	-	0.03964	-
MGG_00560	MGG_10522	2.678	yeast	0.08816	0.00451	-
MGG_03522	MGG_05626	2.678	yeast	-	0.8043	-
MGG_01113	MGG_02949	2.678	human	-	0.26689	-
MGG_00683	MGG_00683	2.678	human	-	-	-
MGG_00739	MGG_06570	2.678	yeast	0.17412	0.16788	-
MGG_00968	MGG_13065	2.678	yeast	-	0.45132	-
MGG_04741	MGG_09502	2.678	yeast	0.57259	0.64872	-
MGG_05677	MGG_08858	2.678	yeast	-	0.49565	-
MGG_04105	MGG_10490	2.678	yeast	-	-	-
MGG_06014	MGG_09284	2.679	yeast	0.10784	0.43714	-
MGG_00896	MGG_08860	2.679	yeast	0.0246	0.25768	-
MGG_08345	MGG_11701	2.679	yeast	-	-	-
MGG_03215	MGG_06884	2.679	yeast	0.7345	0.66794	-
MGG_03214	MGG_11419	2.679	yeast	0.46308	0.00566	-
MGG_00739	MGG_10820	2.679	yeast	0.17412	0.12569	-
MGG_01588	MGG_07611	2.679	human	0.34874	0.19939	-
MGG_06426	MGG_08590	2.679	yeast	0.29372	0.0883	-
MGG_01450	MGG_07213	2.679	yeast	0.07262	0.07837	-
MGG_06898	MGG_12646	2.679	human	0.57259	0.291	-
MGG_06919	MGG_07284	2.679	fly	0.13514	0.33335	-
MGG_07065	MGG_09125	2.679	yeast	0.40374	0.56678	-
MGG_00307	MGG_04352	2.679	yeast	0.10784	0.00021	-
MGG_05084	MGG_07007	2.679	yeast	0.46308	0.43836	-
MGG_01822	MGG_05203	2.679	elegans	0.7345	0.26077	-
MGG_01059	MGG_04627	2.679	yeast	-	0.52493	-
MGG_05310	MGG_05370	2.679	yeast	0.57259	0.52493	-
MGG_02085	MGG_09535	2.679	yeast	0.57259	0.40558	-
MGG_05626	MGG_09346	2.679	yeast	0.24532	0.23048	-
MGG_04741	MGG_06707	2.679	yeast	0.40374	0.94139	-
MGG_01794	MGG_06063	2.679	yeast	-	0.92811	-
MGG_03419	MGG_03676	2.679	human	0.0296	0.57797	-
MGG_05616	MGG_06409	2.679	yeast	-	0.63341	-
MGG_00683	MGG_09287	2.679	yeast	0.07262	0.67308	-
MGG_03516	MGG_07176	2.68	yeast	0.24532	0.97706	-
MGG_01816	MGG_05646	2.68	yeast	0.7345	0.65897	PF00069 PF02984
MGG_03211	MGG_07736	2.68	human	-	0.41952	-
MGG_00706	MGG_01666	2.68	yeast	0.17412	0.65771	-
MGG_05249	MGG_11597	2.68	ecoli	0.46308	0.7508	-
MGG_01557	MGG_06318	2.68	yeast	-	0.46929	-
MGG_04081	MGG_07335	2.68	yeast	0.08816	0.95587	-
MGG_04123	MGG_13023	2.68	yeast	0.0296	0.64362	PF00004 PF08542
MGG_01671	MGG_04444	2.68	human	0.21704	0.52738	-
MGG_03517	MGG_05208	2.68	human	-	0.53715	-
MGG_04617	MGG_09544	2.68	yeast	-	0.32893	-
MGG_09195	MGG_10828	2.68	yeast	-	0.05963	-
MGG_08590	MGG_10698	2.68	yeast	0.29372	0.47048	-
MGG_01248	MGG_10854	2.68	yeast	0.7345	0.69623	-
MGG_03071	MGG_03211	2.68	human	0.05802	0.52005	-
MGG_07031	MGG_07727	2.68	yeast	0.00059	0.00942	PF00227 PF00227
MGG_02493	MGG_07074	2.68	yeast	0.7345	0.55813	-
MGG_00884	MGG_05858	2.68	yeast	0.17412	0.81857	-
MGG_06726	MGG_07124	2.68	yeast	0.7345	0.26179	-
MGG_00949	MGG_07280	2.681	yeast	0.29372	0.43116	-
MGG_06722	MGG_08006	2.681	yeast	-	0.2168	-
MGG_08212	MGG_08829	2.681	yeast	0.01039	0.62196	-
MGG_04116	MGG_10447	2.681	yeast	0.7345	0.52124	-
MGG_00198	MGG_04862	2.681	yeast	0.7345	0.76366	-
MGG_01602	MGG_03129	2.681	yeast	0.40374	0.0001	PF00400 PF00400
MGG_00354	MGG_01362	2.681	human	0.24532	0.83699	-
MGG_01489	MGG_01588	2.681	human	0.34874	0.30706	-
MGG_06077	MGG_07086	2.681	yeast	0.46308	0.01063	-
MGG_06389	MGG_10567	2.681	fly	0.7345	0.99805	-
MGG_03551	MGG_05282	2.682	ecoli	0.07262	0.42998	-
MGG_05098	MGG_10157	2.682	yeast	0.29372	0.71561	-
MGG_06318	MGG_12093	2.682	yeast	-	-	-
MGG_01170	MGG_05480	2.682	ecoli	0.7345	0.21199	-
MGG_01517	MGG_07007	2.682	yeast	0.57259	0.93605	-
MGG_01671	MGG_07449	2.682	yeast	0.7345	0.61568	-
MGG_06108	MGG_10494	2.682	yeast	0.46308	0.7299	-
MGG_02730	MGG_05810	2.682	yeast	0.46308	0.56426	-
MGG_07331	MGG_08006	2.682	yeast	-	0.60291	-
MGG_00922	MGG_07754	2.682	fly	0.34874	0.3872	-
MGG_03551	MGG_06995	2.682	ecoli	0.05802	0.95852	-
MGG_00471	MGG_09697	2.682	yeast	0.40374	0.28994	-
MGG_03517	MGG_04027	2.682	yeast	0.21704	0.02808	-
MGG_01622	MGG_04958	2.683	fly	0.29372	0.01926	-
MGG_01111	MGG_03211	2.683	fly	0.21704	0.40671	-
MGG_01556	MGG_07086	2.683	yeast	0.00001	0.02008	-
MGG_06318	MGG_10160	2.683	yeast	-	0.79124	-
MGG_04612	MGG_11427	2.683	elegans	0.24532	0.06613	-
MGG_07031	MGG_08343	2.683	yeast	0.00059	0.044	PF00227 PF00227
MGG_06884	MGG_09504	2.683	yeast	-	0.17604	PF00036 PF00612
MGG_06936	MGG_09937	2.683	human	0.7345	0.69881	-
MGG_01259	MGG_13514	2.683	yeast	-	0.4561	-
MGG_00518	MGG_04577	2.683	human	0.04662	0.21774	-
MGG_04133	MGG_04190	2.683	fly	-	0.5225	-
MGG_05173	MGG_07332	2.683	yeast	-	0.67179	-
MGG_03214	MGG_13398	2.683	yeast	-	0.31138	-
MGG_05626	MGG_06574	2.683	yeast	0.07262	0.79647	-
MGG_04201	MGG_11193	2.683	yeast	-	0.11833	-
MGG_00101	MGG_10157	2.683	yeast	0.7345	0.23543	-
MGG_05672	MGG_12832	2.683	yeast	0.7345	0.2475	-
MGG_02319	MGG_05320	2.683	yeast	-	0.51755	-
MGG_05999	MGG_06318	2.683	yeast	-	0.71561	-
MGG_00455	MGG_02949	2.684	fly	-	0.20714	-
MGG_00361	MGG_06675	2.684	yeast	0.13514	0.71824	-
MGG_01013	MGG_09850	2.684	yeast	-	0.64234	-
MGG_03550	MGG_06250	2.684	yeast	0.24532	0.62962	-
MGG_00397	MGG_06859	2.684	fly	0.17412	0.89642	-
MGG_03578	MGG_13065	2.684	yeast	0.40374	0.409	-
MGG_01028	MGG_01720	2.684	human	0.21704	0.37918	-
MGG_04439	MGG_06362	2.684	yeast	0.24532	-	-
MGG_06930	MGG_10569	2.684	fly	0.7345	0.57672	-
MGG_01822	MGG_11419	2.684	elegans	0.57259	0.53104	-
MGG_09441	MGG_09902	2.684	yeast	0.17412	0.6898	-
MGG_01671	MGG_12370	2.684	yeast	0.29372	0.92549	-
MGG_00988	MGG_06396	2.684	yeast	0.7345	0.31794	-
MGG_04331	MGG_08807	2.684	ecoli	-	0.33001	-
MGG_12332	MGG_12941	2.684	human	-	-	-
MGG_12329	MGG_12941	2.684	human	-	-	-
MGG_02515	MGG_08190	2.684	fly	-	0.68204	-
MGG_04958	MGG_04995	2.684	fly	0.46308	0.64872	-
MGG_06293	MGG_07487	2.685	yeast	0.29372	0.71824	-
MGG_01747	MGG_05189	2.685	yeast	-	0.65254	-
MGG_01160	MGG_07487	2.685	yeast	-	0.82774	-
MGG_01588	MGG_04185	2.685	yeast	-	0.95722	-
MGG_02457	MGG_06241	2.685	yeast	0.0246	0.43836	PF00071 PF00071
MGG_00630	MGG_01596	2.685	yeast	0.04662	0.41137	-
MGG_01762	MGG_05484	2.685	yeast	0.00059	0.85151	PF01217 PF00928
MGG_00446	MGG_01602	2.685	yeast	0.40374	0.21391	-
MGG_06108	MGG_09309	2.685	yeast	0.13514	0.64104	-
MGG_03620	MGG_06995	2.685	yeast	0.13514	0.94139	-
MGG_07165	MGG_10698	2.685	yeast	0.57259	0.45969	-
MGG_00739	MGG_08573	2.685	yeast	0.46308	0.36337	-
MGG_03116	MGG_12972	2.685	fly	0.40374	-	-
MGG_03556	MGG_13803	2.685	yeast	0.46308	0.0688	-
MGG_10446	MGG_12944	2.685	human	0.13514	0.33112	-
MGG_01719	MGG_04442	2.686	fly	0.57259	0.30594	-
MGG_07008	MGG_11922	2.686	fly	-	0.38606	-
MGG_03250	MGG_03370	2.686	yeast	-	0.41369	-
MGG_09208	MGG_10400	2.686	yeast	0.57259	0.49209	-
MGG_05096	MGG_09015	2.686	yeast	0.46308	0.49446	-
MGG_00183	MGG_01376	2.686	human	0.04662	0.23543	-
MGG_03270	MGG_12636	2.686	yeast	0.00667	0.37694	-
MGG_06019	MGG_07048	2.686	human	0.04662	0.21971	-
MGG_05964	MGG_09535	2.686	yeast	0.08816	0.90695	-
MGG_04637	MGG_07394	2.686	yeast	0.24532	0.91615	-
MGG_05099	MGG_13245	2.686	yeast	-	0.79777	-
MGG_06446	MGG_09528	2.687	fly	-	0.75463	-
MGG_03144	MGG_10568	2.687	yeast	0.34874	0.7781	-
MGG_00471	MGG_04462	2.687	fly	0.57259	0.33001	-
MGG_01079	MGG_05208	2.687	yeast	0.24532	0.34877	-
MGG_03551	MGG_05260	2.687	ecoli	0.13514	-	-
MGG_05096	MGG_05184	2.687	yeast	0.46308	0.19084	-
MGG_01822	MGG_05427	2.687	elegans	0.24532	0.88458	-
MGG_01238	MGG_05256	2.687	yeast	0.07262	0.77419	-
MGG_04927	MGG_09309	2.687	yeast	0.17412	0.51267	-
MGG_03993	MGG_06914	2.687	human	0.21704	0.5151	-
MGG_05280	MGG_06559	2.687	human	0.29372	0.42881	-
MGG_06075	MGG_06318	2.687	yeast	0.7345	0.15458	-
MGG_03313	MGG_06325	2.687	yeast	0.24532	0.00473	-
MGG_07332	MGG_07469	2.688	yeast	-	0.76366	-
MGG_01362	MGG_05536	2.688	human	0.57259	-	-
MGG_01208	MGG_01607	2.688	human	0.0296	0.62196	-
MGG_03205	MGG_03687	2.688	yeast	-	0.10953	-
MGG_04352	MGG_04745	2.688	yeast	0.10784	0.00168	-
MGG_00968	MGG_05528	2.688	yeast	0.34874	0.21873	-
MGG_03246	MGG_07526	2.688	yeast	0.46308	0.58165	-
MGG_08840	MGG_12370	2.688	yeast	0.46308	0.01324	PF00076 PF00076
MGG_00407	MGG_05096	2.688	yeast	-	0.7286	-
MGG_04862	MGG_07076	2.688	yeast	-	0.8859	-
MGG_06292	MGG_07389	2.688	human	-	0.99805	-
MGG_02268	MGG_03620	2.688	yeast	-	0.24047	-
MGG_07126	MGG_09208	2.688	yeast	0.08816	0.76109	-
MGG_03620	MGG_07729	2.688	yeast	-	0.33335	-
MGG_07332	MGG_09217	2.688	yeast	-	0.84627	-
MGG_00739	MGG_01266	2.688	human	0.10784	0.5151	-
MGG_04558	MGG_11408	2.688	yeast	0.57259	0.53104	-
MGG_00104	MGG_04613	2.688	fly	-	0.00168	-
MGG_06318	MGG_07271	2.688	yeast	-	0.75339	-
MGG_04110	MGG_05647	2.688	ecoli	0.10784	0.20714	-
MGG_03883	MGG_06332	2.688	yeast	0.05802	0.41722	-
MGG_01794	MGG_08139	2.688	fly	-	0.44423	-
MGG_04088	MGG_07440	2.688	yeast	0.7345	-	-
MGG_07119	MGG_09254	2.688	yeast	-	0.32668	-
MGG_01329	MGG_04877	2.688	yeast	-	0.3872	-
MGG_07258	MGG_11193	2.688	yeast	-	0.42418	-
MGG_00354	MGG_01671	2.688	yeast	0.17412	0.99544	-
MGG_04881	MGG_04881	2.688	yeast	-	-	-
MGG_01054	MGG_05238	2.688	fly	0.57259	0.78204	-
MGG_08885	MGG_11419	2.688	yeast	0.00161	0.01845	-
MGG_00355	MGG_03211	2.688	yeast	0.34874	0.07084	-
MGG_01671	MGG_06429	2.689	yeast	0.46308	0.70526	-
MGG_01501	MGG_05325	2.689	yeast	0.40374	0.38147	-
MGG_04050	MGG_06362	2.689	yeast	0.29372	-	-
MGG_01759	MGG_09487	2.689	human	0.0246	0.20813	-
MGG_06020	MGG_06362	2.689	yeast	-	-	-
MGG_07753	MGG_11427	2.689	elegans	0.29372	0.07766	-
MGG_00968	MGG_05266	2.689	fly	-	0.06219	-
MGG_04660	MGG_10157	2.689	yeast	0.21704	0.64104	-
MGG_00170	MGG_04147	2.689	yeast	0.00578	0.00212	-
MGG_00988	MGG_10382	2.689	yeast	0.7345	0.33659	-
MGG_08269	MGG_09878	2.689	elegans	0.10784	0.30055	-
MGG_04921	MGG_09902	2.689	fly	0.13514	0.20228	-
MGG_01258	MGG_01521	2.689	fly	0.57259	0.50423	-
MGG_02204	MGG_09125	2.689	yeast	0.46308	0.32668	-
MGG_00683	MGG_01245	2.69	yeast	0.04662	0.91882	-
MGG_07280	MGG_09015	2.69	yeast	0.46308	0.18708	-
MGG_00383	MGG_03214	2.69	ecoli	0.04662	0.58657	-
MGG_01180	MGG_09906	2.69	fly	-	0.78337	-
MGG_04585	MGG_05646	2.69	yeast	0.10784	0.43354	-
MGG_11389	MGG_11389	2.69	yeast	-	-	-
MGG_01689	MGG_03419	2.69	human	-	0.04019	-
MGG_01743	MGG_01743	2.69	ecoli	-	-	PF00117 PF00117
MGG_06152	MGG_09565	2.69	human	0.7345	0.01289	-
MGG_06457	MGG_07472	2.69	yeast	0.17412	0.57797	-
MGG_01848	MGG_07148	2.69	yeast	0.7345	0.97573	-
MGG_07280	MGG_09125	2.69	yeast	0.46308	0.46929	-
MGG_03265	MGG_06881	2.69	yeast	0.40374	0.03964	-
MGG_02939	MGG_06211	2.69	fly	0.24532	0.89904	-
MGG_01248	MGG_04143	2.69	yeast	0.7345	0.34104	-
MGG_04429	MGG_06190	2.69	yeast	-	0.93076	-
MGG_04070	MGG_13528	2.691	ecoli	0.29372	-	-
MGG_02719	MGG_07394	2.691	yeast	-	0.43951	-
MGG_02511	MGG_07756	2.691	ecoli	0.10784	0.79516	-
MGG_01258	MGG_01362	2.691	human	0.7345	0.71824	PF00134 PF00069
MGG_06019	MGG_08648	2.691	yeast	0.57259	0.87404	-
MGG_04585	MGG_10382	2.691	yeast	0.0246	0.56926	-
MGG_02802	MGG_06180	2.691	yeast	-	0.15193	-
MGG_00446	MGG_07048	2.691	human	0.34874	0.87267	-
MGG_00971	MGG_01721	2.691	yeast	-	0.53348	-
MGG_03839	MGG_13528	2.691	ecoli	0.7345	-	-
MGG_03026	MGG_04862	2.691	yeast	0.29372	0.50781	-
MGG_01832	MGG_07007	2.691	yeast	0.7345	0.0668	-
MGG_04430	MGG_04617	2.692	human	0.08816	0.43472	-
MGG_06898	MGG_09565	2.692	human	0.34874	0.27105	-
MGG_00680	MGG_00739	2.692	yeast	0.10784	0.94139	-
MGG_03399	MGG_04439	2.692	yeast	0.17412	0.71824	-
MGG_04862	MGG_06349	2.692	yeast	0.21704	0.18803	-
MGG_07332	MGG_07714	2.692	yeast	-	0.33446	-
MGG_01759	MGG_03184	2.692	human	-	0.02351	-
MGG_06787	MGG_07384	2.692	human	-	0.23543	-
MGG_04539	MGG_11568	2.692	human	-	0.6347	-
MGG_03370	MGG_12127	2.693	yeast	-	-	-
MGG_09565	MGG_12629	2.693	human	0.21704	-	-
MGG_01054	MGG_08144	2.693	fly	0.34874	-	-
MGG_00212	MGG_00559	2.693	yeast	0.7345	0.17149	-
MGG_02867	MGG_06318	2.693	yeast	-	0.78859	-
MGG_06318	MGG_06669	2.693	yeast	0.7345	0.11672	-
MGG_05146	MGG_07007	2.693	yeast	0.21704	0.62582	-
MGG_02811	MGG_06318	2.693	yeast	-	0.25257	-
MGG_02970	MGG_05858	2.693	yeast	-	0.88323	-
MGG_03578	MGG_07222	2.694	yeast	0.04662	0.62582	-
MGG_07007	MGG_09514	2.694	yeast	0.7345	0.53592	-
MGG_03983	MGG_07273	2.694	yeast	-	0.64619	-
MGG_06962	MGG_09977	2.694	yeast	0.29372	0.57424	-
MGG_10751	MGG_10751	2.694	ecoli	-	-	PF01179 PF01179
MGG_04050	MGG_06962	2.694	yeast	0.34874	0.68074	-
MGG_03230	MGG_04966	2.694	ecoli	0.00049	0.64234	-
MGG_08897	MGG_09470	2.694	yeast	0.7345	-	-
MGG_03604	MGG_09369	2.694	human	0.05802	0.30921	-
MGG_03006	MGG_03006	2.694	yeast	-	-	-
MGG_07661	MGG_09537	2.694	yeast	-	0.85283	-
MGG_05207	MGG_06765	2.694	yeast	0.7345	0.07425	-
MGG_07383	MGG_10490	2.694	yeast	0.7345	-	-
MGG_07383	MGG_11279	2.694	yeast	0.40374	0.18708	-
MGG_03068	MGG_08829	2.694	yeast	-	0.54941	-
MGG_03051	MGG_04906	2.694	yeast	0.57259	0.56801	-
MGG_06318	MGG_07052	2.694	yeast	-	0.41952	-
MGG_01512	MGG_01617	2.694	human	0.01244	0.18425	-
MGG_00485	MGG_08907	2.694	yeast	0.57259	0.33001	-
MGG_04955	MGG_05626	2.695	yeast	0.21704	0.27942	-
MGG_11427	MGG_12972	2.695	fly	0.34874	-	-
MGG_01362	MGG_11709	2.695	yeast	0.7345	-	-
MGG_06125	MGG_11427	2.695	human	0.29372	0.64362	-
MGG_05138	MGG_10955	2.695	yeast	0.7345	0.75594	-
MGG_02466	MGG_06108	2.695	yeast	0.00001	0.44775	PF00137 PF00137
MGG_04462	MGG_06349	2.695	fly	0.34874	0.20813	-
MGG_04761	MGG_09208	2.695	yeast	0.01244	0.25461	-
MGG_03551	MGG_04331	2.695	ecoli	-	0.28148	-
MGG_03159	MGG_06443	2.695	yeast	-	0.19271	-
MGG_00101	MGG_01344	2.695	yeast	0.57259	0.59669	-
MGG_01433	MGG_08844	2.695	yeast	0.17412	0.98362	-
MGG_00814	MGG_01596	2.695	yeast	0.17412	0.68849	-
MGG_00667	MGG_03135	2.695	yeast	0.57259	0.32782	-
MGG_01513	MGG_03733	2.695	yeast	0.40374	0.59916	-
MGG_08270	MGG_09881	2.695	yeast	0.29372	0.29203	-
MGG_05858	MGG_13023	2.695	yeast	0.57259	0.13061	-
MGG_10447	MGG_13065	2.695	yeast	0.21704	0.27521	-
MGG_00336	MGG_13170	2.695	fly	-	-	-
MGG_00959	MGG_01583	2.695	yeast	0.34874	0.39064	-
MGG_04083	MGG_07213	2.695	yeast	0.07262	0.76237	-
MGG_02620	MGG_06318	2.696	yeast	0.46308	0.30921	-
MGG_01722	MGG_03164	2.696	yeast	0.57259	0.3701	-
MGG_06924	MGG_12308	2.696	yeast	0.08816	0.98493	-
MGG_06896	MGG_08081	2.696	fly	-	0.2435	-
MGG_05370	MGG_08866	2.696	yeast	0.05802	0.31681	-
MGG_10569	MGG_13526	2.696	fly	-	0.56678	-
MGG_02770	MGG_09284	2.696	yeast	0.21704	0.50906	-
MGG_06883	MGG_07332	2.696	yeast	0.7345	0.93207	-
MGG_00912	MGG_06318	2.696	yeast	-	0.62324	-
MGG_09838	MGG_10157	2.696	yeast	0.57259	0.40214	-
MGG_02488	MGG_10447	2.696	yeast	0.34874	0.52005	-
MGG_00113	MGG_05096	2.696	yeast	0.34874	0.65127	-
MGG_01236	MGG_04908	2.696	yeast	-	0.06219	-
MGG_04005	MGG_04564	2.696	yeast	-	0.57797	-
MGG_00446	MGG_11427	2.696	human	0.40374	0.54565	-
MGG_02630	MGG_05212	2.696	yeast	-	0.24951	-
MGG_04927	MGG_06108	2.697	yeast	0.13514	0.86068	-
MGG_01826	MGG_06839	2.697	yeast	0.13514	0.99676	-
MGG_01160	MGG_13522	2.697	yeast	-	0.12898	-
MGG_10957	MGG_11427	2.697	elegans	0.40374	0.20324	-
MGG_03727	MGG_06318	2.697	yeast	-	0.28884	-
MGG_01712	MGG_12636	2.697	yeast	0.07262	0.44423	-
MGG_03211	MGG_03512	2.697	yeast	0.29372	0.74824	-
MGG_06154	MGG_06154	2.697	yeast	-	-	PF00071 PF00071
MGG_04612	MGG_06372	2.697	fly	0.21704	0.80951	-
MGG_02923	MGG_05480	2.697	fly	-	0.97308	-
MGG_05151	MGG_07496	2.697	yeast	-	0.23946	-
MGG_04506	MGG_04622	2.697	yeast	0.17412	0.21199	-
MGG_06293	MGG_13522	2.697	yeast	0.07262	0.20911	-
MGG_01816	MGG_09960	2.697	yeast	0.00236	0.59541	PF00069 PF00069
MGG_00355	MGG_13931	2.698	yeast	0.29372	0.72214	-
MGG_01032	MGG_11316	2.698	human	0.21704	-	-
MGG_03164	MGG_13472	2.698	yeast	0.29372	0.04182	-
MGG_03122	MGG_03634	2.698	yeast	0.29372	0.50781	-
MGG_01794	MGG_04617	2.698	fly	0.17412	0.8251	-
MGG_09213	MGG_09750	2.698	fly	0.08816	0.82907	-
MGG_02821	MGG_05189	2.698	yeast	0.40374	0.48006	-
MGG_03883	MGG_04752	2.698	yeast	0.04662	0.01728	-
MGG_06405	MGG_13508	2.698	yeast	0.7345	0.26077	-
MGG_01816	MGG_09697	2.698	yeast	0.7345	0.18989	-
MGG_02449	MGG_02598	2.698	yeast	0.07262	0.21873	-
MGG_01281	MGG_06077	2.698	yeast	0.46308	0.6975	-
MGG_03551	MGG_05957	2.698	ecoli	0.05802	0.36337	-
MGG_02489	MGG_12636	2.698	yeast	0.40374	0.29523	-
MGG_01656	MGG_03960	2.698	fly	0.29372	0.07494	-
MGG_04091	MGG_04612	2.698	fly	-	0.18333	-
MGG_01596	MGG_07076	2.698	yeast	0.57259	0.39875	-
MGG_04400	MGG_05647	2.698	ecoli	0.0296	0.22953	-
MGG_03269	MGG_06728	2.698	yeast	-	0.11591	-
MGG_04617	MGG_07524	2.698	yeast	0.07262	0.93336	-
MGG_06936	MGG_06936	2.699	human	-	-	PF00043 PF00043
MGG_06759	MGG_13221	2.699	ecoli	0.0296	-	-
MGG_00534	MGG_00896	2.699	human	0.46308	0.92417	-
MGG_06083	MGG_09284	2.699	yeast	0.03763	0.59037	-
MGG_07048	MGG_07126	2.699	yeast	0.17412	0.32123	-
MGG_02730	MGG_04995	2.699	yeast	0.57259	0.88848	-
MGG_06481	MGG_06995	2.699	yeast	0.29372	0.80951	-
MGG_01794	MGG_07007	2.699	fly	0.57259	0.55317	-
MGG_03370	MGG_04416	2.699	yeast	-	0.2445	-
MGG_03885	MGG_07007	2.699	yeast	-	0.36449	-
MGG_03182	MGG_08329	2.699	human	0.03763	0.15546	-
MGG_00814	MGG_14297	2.699	yeast	0.40374	-	-
MGG_06292	MGG_13806	2.699	elegans	0.7345	0.83567	-
MGG_06396	MGG_06400	2.699	yeast	0.57259	0.1537	-
MGG_03087	MGG_08837	2.7	yeast	0.7345	0.32341	-
MGG_04053	MGG_04506	2.7	yeast	0.17412	0.33659	-
MGG_01569	MGG_04966	2.7	ecoli	0.46308	0.47407	-
MGG_06403	MGG_08689	2.7	human	0.46308	0.2731	-
MGG_05817	MGG_07281	2.7	fly	-	0.76109	-
MGG_02460	MGG_06322	2.7	yeast	0.00759	0.7807	-
MGG_05587	MGG_06919	2.7	fly	-	0.85542	-
MGG_05278	MGG_11316	2.7	human	0.07262	-	-
MGG_03323	MGG_07176	2.7	yeast	0.40374	0.23845	-
MGG_01521	MGG_02668	2.7	fly	-	0.86205	-
MGG_07031	MGG_07165	2.7	yeast	0.00059	0.00369	PF00227 PF00227
MGG_06358	MGG_11326	2.701	yeast	0.7345	0.96383	-
MGG_04825	MGG_05370	2.701	yeast	0.21704	0.76366	-
MGG_05616	MGG_10740	2.701	yeast	0.04662	0.2168	-
MGG_03587	MGG_04529	2.701	human	0.34874	0.47407	-
MGG_06496	MGG_12123	2.701	yeast	0.46308	0.92549	-
MGG_08069	MGG_09535	2.701	yeast	0.57259	0.4184	-
MGG_01745	MGG_07178	2.701	yeast	-	-	-
MGG_03524	MGG_04506	2.701	yeast	0.17412	0.13901	-
MGG_00336	MGG_00336	2.701	human	-	-	-
MGG_02466	MGG_05237	2.701	elegans	0.04662	0.23148	-
MGG_07332	MGG_10413	2.701	yeast	0.29372	0.05963	-
MGG_00446	MGG_10323	2.701	yeast	0.46308	0.87923	-
MGG_01066	MGG_09194	2.701	yeast	0.00236	0.00227	-
MGG_04716	MGG_05197	2.702	fly	0.46308	0.58785	-
MGG_06293	MGG_09284	2.702	yeast	0.01842	0.48369	-
MGG_07173	MGG_07312	2.702	yeast	0.57259	0.8502	-
MGG_04927	MGG_06250	2.702	yeast	0.34874	0.85151	-
MGG_00739	MGG_06406	2.702	yeast	0.0296	0.37806	-
MGG_00331	MGG_01153	2.702	yeast	0.00059	0.50423	PF00227 PF00227
MGG_01274	MGG_13498	2.702	human	-	0.07837	-
MGG_01071	MGG_13020	2.702	yeast	0.40374	-	-
MGG_01058	MGG_09492	2.702	yeast	0.29372	0.95321	-
MGG_00559	MGG_06108	2.702	yeast	0.7345	0.41952	-
MGG_01160	MGG_09284	2.702	yeast	0.34874	0.63853	-
MGG_06014	MGG_06261	2.702	yeast	0.7345	0.80038	-
MGG_01168	MGG_04484	2.702	yeast	0.0246	0.08464	-
MGG_00884	MGG_01656	2.702	yeast	0.40374	0.40786	-
MGG_03895	MGG_05616	2.702	yeast	0.04662	0.2475	-
MGG_09867	MGG_10126	2.702	human	0.7345	0.74955	-
MGG_04110	MGG_04110	2.702	ecoli	-	-	PF01702 PF01702
MGG_04652	MGG_05647	2.702	ecoli	0.01842	0.37471	-
MGG_03895	MGG_06561	2.702	elegans	0.7345	0.03094	-
MGG_10840	MGG_14172	2.702	human	0.7345	-	-
MGG_07007	MGG_11897	2.702	yeast	0.46308	0.49565	-
MGG_00455	MGG_14014	2.702	yeast	0.7345	0.07628	-
MGG_04093	MGG_06475	2.702	human	0.57259	0.33446	-
MGG_01216	MGG_06109	2.702	human	0.7345	0.28254	-
MGG_06472	MGG_07031	2.702	yeast	0.00059	0.08756	PF00227 PF00227
MGG_03202	MGG_04123	2.702	yeast	0.05802	0.52615	-
MGG_01818	MGG_10116	2.702	yeast	0.57259	0.49933	-
MGG_06209	MGG_10269	2.702	yeast	0.46308	0.67815	-
MGG_03175	MGG_04116	2.702	yeast	0.40374	0.2052	-
MGG_01434	MGG_06743	2.703	yeast	0.24532	0.40671	PF00787 PF00787
MGG_04093	MGG_06884	2.703	human	0.7345	0.03094	-
MGG_02633	MGG_06137	2.703	yeast	0.57259	0.57547	-
MGG_06077	MGG_07060	2.703	elegans	0.7345	0.37806	-
MGG_01666	MGG_06763	2.703	yeast	0.17412	0.96249	-
MGG_07383	MGG_07546	2.703	yeast	0.21704	0.75594	-
MGG_01013	MGG_13474	2.703	yeast	0.34874	0.99151	-
MGG_00361	MGG_01745	2.703	yeast	-	-	-
MGG_04143	MGG_04196	2.703	fly	0.46308	0.54324	-
MGG_04617	MGG_09290	2.703	yeast	0.17412	0.93076	-
MGG_04159	MGG_06209	2.703	yeast	-	0.63214	-
MGG_01157	MGG_07213	2.703	yeast	0.40374	0.41369	-
MGG_03071	MGG_08178	2.703	yeast	0.34874	0.36114	-
MGG_02085	MGG_04158	2.703	yeast	0.24532	0.61947	-
MGG_04527	MGG_07332	2.704	yeast	0.7345	0.05518	-
MGG_00988	MGG_01892	2.704	yeast	0.46308	0.4407	-
MGG_05375	MGG_06965	2.704	yeast	0.57259	0.71953	-
MGG_00747	MGG_03370	2.704	yeast	-	0.53715	-
MGG_02460	MGG_04862	2.704	yeast	0.40374	0.5979	-
MGG_00632	MGG_05370	2.704	yeast	0.00015	0.51632	-
MGG_03824	MGG_09208	2.704	yeast	0.13514	0.6975	-
MGG_04014	MGG_09514	2.704	yeast	0.57259	0.25974	-
MGG_05739	MGG_06108	2.705	yeast	0.07262	-	-
MGG_03041	MGG_14364	2.705	yeast	0.29372	-	-
MGG_10157	MGG_12268	2.705	human	0.03763	0.47048	-
MGG_03960	MGG_05427	2.705	human	-	0.06351	-
MGG_05274	MGG_13005	2.705	human	0.21704	-	-
MGG_00885	MGG_06742	2.705	yeast	0.0246	0.41952	-
MGG_04050	MGG_05676	2.705	yeast	0.24532	0.75852	-
MGG_06318	MGG_13641	2.705	yeast	-	0.91749	-
MGG_01757	MGG_04617	2.705	yeast	0.07262	0.60291	-
MGG_09284	MGG_09501	2.705	yeast	0.57259	0.39985	-
MGG_02821	MGG_05096	2.705	yeast	0.34874	0.34324	-
MGG_00496	MGG_11279	2.705	yeast	0.00032	0.95321	-
MGG_07280	MGG_10783	2.705	yeast	0.29372	0.37241	-
MGG_05694	MGG_05694	2.706	human	-	-	-
MGG_00630	MGG_04110	2.706	ecoli	0.17412	0.94009	-
MGG_01614	MGG_08345	2.706	yeast	-	0.94667	-
MGG_05677	MGG_09239	2.706	yeast	0.57259	0.30706	-
MGG_03488	MGG_06418	2.706	yeast	-	0.56551	-
MGG_01207	MGG_03956	2.706	yeast	-	0.92549	-
MGG_00839	MGG_10184	2.706	yeast	0.17412	0.3245	-
MGG_05673	MGG_07524	2.706	yeast	0.03763	0.35328	-
MGG_01058	MGG_05478	2.707	yeast	0.34874	0.08181	-
MGG_03321	MGG_06318	2.707	yeast	-	0.85542	-
MGG_04585	MGG_09960	2.707	yeast	0.10784	0.27838	-
MGG_06318	MGG_09217	2.707	yeast	-	0.23946	-
MGG_01762	MGG_06318	2.707	yeast	-	0.21295	-
MGG_03894	MGG_06345	2.707	yeast	0.29372	0.95852	-
MGG_00687	MGG_10325	2.707	human	0.05802	0.53348	-
MGG_01681	MGG_07481	2.707	human	0.46308	0.53469	-
MGG_00764	MGG_03270	2.707	yeast	-	0.31355	-
MGG_05462	MGG_12322	2.707	yeast	-	0.65127	-
MGG_00365	MGG_04444	2.707	elegans	0.34874	0.20134	-
MGG_03048	MGG_10323	2.707	yeast	0.29372	0.53469	PF00620 PF00071
MGG_01027	MGG_05639	2.707	yeast	0.7345	0.23048	-
MGG_00482	MGG_10382	2.707	yeast	0.46308	0.06351	-
MGG_03164	MGG_07273	2.707	yeast	0.17412	0.02808	-
MGG_06318	MGG_07129	2.707	yeast	-	0.20423	-
MGG_09195	MGG_09253	2.708	yeast	0.00286	0.02092	-
MGG_07310	MGG_09697	2.708	yeast	0.17412	0.23048	-
MGG_02817	MGG_03195	2.708	yeast	0.40374	0.2168	-
MGG_06733	MGG_09887	2.708	human	0.10784	0.05899	PF00899 PF00240
MGG_01279	MGG_02466	2.708	human	0.17412	0.37471	-
MGG_07721	MGG_10490	2.708	yeast	0.7345	-	-
MGG_06454	MGG_06454	2.708	human	-	-	-
MGG_08837	MGG_11350	2.708	fly	0.57259	0.11348	-
MGG_02504	MGG_06743	2.708	fly	0.57259	0.4549	-
MGG_06076	MGG_07466	2.708	yeast	0.57259	0.35889	-
MGG_06572	MGG_10676	2.708	human	-	0.04182	-
MGG_04906	MGG_05626	2.708	yeast	0.46308	0.58165	-
MGG_00348	MGG_01157	2.708	fly	0.40374	0.16255	-
MGG_03187	MGG_03187	2.708	ecoli	-	-	PF07724 PF07724
MGG_05134	MGG_07121	2.708	fly	0.7345	0.17604	-
MGG_00814	MGG_05201	2.708	yeast	0.21704	0.33112	-
MGG_03226	MGG_04802	2.708	yeast	0.46308	0.65003	-
MGG_04504	MGG_09195	2.708	fly	0.0246	0.97176	-
MGG_07280	MGG_08132	2.709	yeast	0.46308	0.18989	-
MGG_05134	MGG_05243	2.709	human	0.34874	0.45253	-
MGG_02920	MGG_11427	2.709	human	0.46308	0.09869	-
MGG_00630	MGG_00630	2.709	ecoli	-	-	-
MGG_00786	MGG_11794	2.71	yeast	0.7345	0.90825	-
MGG_04504	MGG_04719	2.71	yeast	0.57259	0.07015	-
MGG_00053	MGG_01519	2.71	yeast	0.17412	0.81597	-
MGG_03270	MGG_09936	2.71	yeast	0.07262	0.33994	-
MGG_03187	MGG_04862	2.71	yeast	0.34874	0.40327	-
MGG_02486	MGG_09894	2.71	yeast	-	0.25157	-
MGG_10569	MGG_13245	2.71	fly	0.21704	0.77419	-
MGG_00188	MGG_06629	2.71	yeast	0.10784	0.92014	-
MGG_00926	MGG_07667	2.71	yeast	0.24532	0.93605	-
MGG_07284	MGG_10157	2.71	yeast	0.05802	0.37127	-
MGG_03159	MGG_03214	2.71	yeast	-	0.56926	-
MGG_06318	MGG_09015	2.711	yeast	-	0.90433	-
MGG_08345	MGG_08844	2.711	yeast	0.07262	0.85937	-
MGG_06164	MGG_06318	2.711	yeast	0.7345	0.97043	-
MGG_01550	MGG_06562	2.711	fly	-	0.60545	-
MGG_04449	MGG_05700	2.711	ecoli	0.46308	-	-
MGG_02812	MGG_03149	2.711	ecoli	0.21704	0.09639	-
MGG_06318	MGG_13744	2.711	yeast	-	-	-
MGG_01721	MGG_05281	2.711	yeast	0.7345	0.50054	-
MGG_13512	MGG_13512	2.711	ecoli	-	-	-
MGG_03211	MGG_07031	2.712	yeast	0.29372	0.69881	-
MGG_01084	MGG_02429	2.712	ecoli	0.29372	0.95852	-
MGG_04877	MGG_06400	2.712	yeast	-	0.14671	-
MGG_00518	MGG_01512	2.712	human	0.01039	0.85151	-
MGG_05325	MGG_06936	2.712	human	0.10784	0.63978	-
MGG_06457	MGG_12123	2.712	yeast	0.57259	0.63978	-
MGG_03086	MGG_08897	2.712	yeast	0.46308	0.15633	-
MGG_04110	MGG_04400	2.712	ecoli	0.13514	0.46326	-
MGG_00814	MGG_08101	2.712	yeast	0.21704	0.91882	-
MGG_06895	MGG_09902	2.713	fly	0.13514	0.13985	-
MGG_04228	MGG_08637	2.713	yeast	0.00667	0.66027	-
MGG_03520	MGG_09367	2.713	yeast	-	0.94009	-
MGG_06209	MGG_07331	2.713	yeast	-	0.20911	-
MGG_04476	MGG_04585	2.713	yeast	0.17412	0.52738	-
MGG_06111	MGG_08613	2.713	human	0.0246	0.82249	-
MGG_01822	MGG_01907	2.713	human	0.7345	0.46681	-
MGG_01362	MGG_11455	2.713	fly	0.21704	0.85542	-
MGG_03558	MGG_06242	2.713	yeast	0.07262	0.59541	-
MGG_08210	MGG_11532	2.713	yeast	0.17412	0.29845	-
MGG_04862	MGG_09458	2.713	yeast	0.40374	0.70778	-
MGG_05193	MGG_08162	2.713	ecoli	0.29372	0.90166	-
MGG_01362	MGG_04627	2.713	yeast	0.05802	0.83831	-
MGG_06209	MGG_06722	2.713	yeast	-	0.01767	-
MGG_04133	MGG_06716	2.713	yeast	-	0.4184	-
MGG_00481	MGG_04862	2.713	yeast	0.34874	0.7807	-
MGG_06922	MGG_11532	2.713	yeast	-	0.29947	-
MGG_03680	MGG_05646	2.713	yeast	0.24532	0.62582	-
MGG_03068	MGG_08980	2.713	yeast	0.7345	0.98231	-
MGG_00407	MGG_06318	2.713	yeast	-	0.91749	-
MGG_03122	MGG_05096	2.713	yeast	0.40374	0.30055	-
MGG_05661	MGG_09902	2.713	fly	0.10784	0.20423	-
MGG_00361	MGG_07258	2.713	yeast	0.29372	0.21489	-
MGG_04830	MGG_06743	2.713	yeast	0.7345	0.27105	-
MGG_07130	MGG_07727	2.713	yeast	0.00059	0.00039	PF00227 PF00227
MGG_01362	MGG_03564	2.713	fly	0.7345	0.62582	-
MGG_02730	MGG_06049	2.713	yeast	0.57259	0.93873	-
MGG_04602	MGG_06748	2.713	yeast	0.40374	0.08536	-
MGG_00537	MGG_00537	2.714	ecoli	-	-	-
MGG_09208	MGG_12983	2.714	yeast	0.7345	0.82379	-
MGG_02710	MGG_04467	2.714	yeast	0.21704	0.16343	-
MGG_00958	MGG_06462	2.714	yeast	0.7345	0.26795	-
MGG_00496	MGG_03205	2.714	yeast	0.17412	0.27942	-
MGG_01303	MGG_07145	2.714	yeast	0.7345	0.59037	-
MGG_03855	MGG_05243	2.714	human	0.00523	0.00429	-
MGG_04496	MGG_06318	2.714	yeast	-	0.40558	-
MGG_06291	MGG_09559	2.714	yeast	0.46308	0.97573	-
MGG_08162	MGG_09457	2.714	ecoli	0.10784	0.40327	-
MGG_08851	MGG_12157	2.714	human	0.34874	0.14414	-
MGG_00814	MGG_08746	2.714	yeast	0.17412	0.70778	-
MGG_01598	MGG_03530	2.714	yeast	0.57259	0.73383	-
MGG_05203	MGG_09565	2.714	elegans	0.7345	0.03143	-
MGG_04978	MGG_07086	2.714	yeast	0.7345	0.57177	-
MGG_05207	MGG_06325	2.714	yeast	-	0.55437	-
MGG_04467	MGG_06242	2.715	human	0.04662	0.44775	-
MGG_05132	MGG_07007	2.715	yeast	0.40374	0.67179	-
MGG_03192	MGG_04926	2.715	yeast	0.34874	0.05337	-
MGG_00476	MGG_06510	2.715	elegans	-	0.25358	-
MGG_00731	MGG_04421	2.715	yeast	-	0.63601	-
MGG_05237	MGG_11427	2.715	elegans	0.29372	0.09945	-
MGG_07207	MGG_09369	2.715	fly	-	0.17332	-
MGG_02488	MGG_04995	2.715	fly	0.00314	0.99676	-
MGG_03611	MGG_09208	2.715	yeast	0.24532	0.02666	-
MGG_02467	MGG_03620	2.715	yeast	0.57259	0.02949	-
MGG_10503	MGG_10503	2.716	ecoli	-	-	PF08125 PF08125
MGG_00706	MGG_01671	2.716	human	0.40374	0.8859	-
MGG_00667	MGG_10835	2.716	yeast	0.57259	0.08901	-
MGG_00596	MGG_13154	2.716	yeast	0.34874	0.56801	-
MGG_00529	MGG_10840	2.716	fly	0.7345	0.08322	-
MGG_06318	MGG_09525	2.716	yeast	-	0.98625	-
MGG_03136	MGG_07284	2.716	fly	0.13514	0.41016	-
MGG_08101	MGG_11229	2.716	yeast	-	0.92679	-
MGG_06296	MGG_06457	2.717	yeast	0.57259	0.46326	-
MGG_01588	MGG_04564	2.717	yeast	-	0.18895	-
MGG_06387	MGG_09878	2.717	elegans	-	0.47048	-
MGG_02486	MGG_03250	2.717	yeast	-	0.1216	-
MGG_03098	MGG_06884	2.717	yeast	-	0.60924	-
MGG_03006	MGG_05646	2.717	yeast	-	0.54078	-
MGG_01344	MGG_02608	2.717	yeast	-	0.33001	-
MGG_02829	MGG_06629	2.718	yeast	0.21704	0.51267	-
MGG_04186	MGG_04186	2.718	yeast	-	-	PF00412 PF00412
MGG_05673	MGG_07123	2.718	ecoli	0.17412	0.99544	-
MGG_04872	MGG_04872	2.718	ecoli	-	-	-
MGG_01772	MGG_04719	2.718	fly	-	0.25461	-
MGG_06627	MGG_07145	2.718	yeast	-	0.7001	-
MGG_03211	MGG_06504	2.718	yeast	0.29372	0.18239	-
MGG_09906	MGG_09916	2.718	fly	0.24532	0.14671	-
MGG_06475	MGG_06475	2.718	human	-	-	PF00307 PF00307
MGG_01602	MGG_05136	2.718	yeast	-	0.04072	-
MGG_05428	MGG_06104	2.718	yeast	-	0.46805	-
MGG_06318	MGG_08096	2.718	yeast	-	0.66794	-
MGG_00985	MGG_08840	2.718	yeast	0.46308	0.00061	PF00076 PF00076
MGG_07087	MGG_07087	2.718	yeast	-	-	-
MGG_01318	MGG_03524	2.718	yeast	-	0.10023	-
MGG_04439	MGG_05096	2.718	yeast	0.34874	0.89773	-
MGG_00101	MGG_06077	2.719	yeast	-	0.03747	-
MGG_05189	MGG_09833	2.719	yeast	0.46308	0.91349	-
MGG_08897	MGG_12308	2.719	yeast	0.04662	0.68204	-
MGG_06787	MGG_07916	2.719	fly	-	0.85805	-
MGG_06924	MGG_06924	2.719	human	-	-	-
MGG_00371	MGG_01588	2.719	human	-	0.97176	-
MGG_01607	MGG_04076	2.719	human	-	0.66794	-
MGG_01770	MGG_03237	2.719	fly	0.7345	0.79777	-
MGG_00522	MGG_00926	2.719	yeast	0.24532	0.45014	-
MGG_00496	MGG_13469	2.719	yeast	0.04662	0.78727	-
MGG_03265	MGG_05325	2.719	yeast	0.01244	0.57797	-
MGG_01157	MGG_04660	2.719	yeast	-	0.11428	-
MGG_06884	MGG_06884	2.719	human	-	-	PF00036 PF00036
MGG_07007	MGG_12983	2.719	yeast	0.57259	0.62582	-
MGG_03195	MGG_03670	2.719	yeast	0.17412	0.20911	-
MGG_01671	MGG_05536	2.719	yeast	0.29372	-	-
MGG_04862	MGG_06362	2.719	yeast	0.03763	-	-
MGG_03250	MGG_06951	2.719	yeast	0.46308	0.62324	-
MGG_03149	MGG_07667	2.719	yeast	0.7345	0.58657	-
MGG_00872	MGG_08162	2.719	ecoli	0.17412	0.38835	-
MGG_05375	MGG_08178	2.719	yeast	0.40374	0.14844	-
MGG_06510	MGG_07117	2.719	human	0.29372	0.83966	-
MGG_02384	MGG_02384	2.719	human	-	-	PF00534 PF00534
MGG_03192	MGG_07536	2.719	yeast	0.07262	0.89904	-
MGG_03068	MGG_11794	2.719	yeast	0.34874	0.97834	-
MGG_00872	MGG_06318	2.72	yeast	0.57259	0.20134	-
MGG_11794	MGG_13209	2.72	yeast	0.7345	-	-
MGG_01468	MGG_03653	2.72	elegans	0.46308	0.73906	-
MGG_11427	MGG_13806	2.72	elegans	0.7345	0.6347	-
MGG_01361	MGG_04660	2.72	yeast	0.57259	0.84758	PF00134 PF00069
MGG_07472	MGG_09208	2.72	yeast	0.17412	0.12732	-
MGG_02770	MGG_07086	2.72	yeast	0.00006	0.01613	-
MGG_00174	MGG_01084	2.72	human	0.34874	0.60419	-
MGG_06511	MGG_07123	2.72	ecoli	0.34874	0.4885	-
MGG_01329	MGG_08878	2.72	yeast	-	0.42069	-
MGG_02535	MGG_11497	2.72	yeast	0.57259	0.26901	-
MGG_00847	MGG_03578	2.72	yeast	0.57259	0.68333	-
MGG_06157	MGG_07332	2.72	yeast	0.7345	0.63853	-
MGG_01656	MGG_08878	2.721	yeast	0.03763	0.85805	-
MGG_00170	MGG_13474	2.721	yeast	0.21704	0.10953	-
MGG_00979	MGG_00979	2.721	yeast	-	-	-
MGG_04829	MGG_05673	2.721	human	0.00476	0.00497	-
MGG_01059	MGG_03512	2.721	yeast	0.29372	0.81214	-
MGG_03670	MGG_08585	2.721	yeast	0.07262	0.84231	-
MGG_01595	MGG_06408	2.721	elegans	-	0.1852	-
MGG_04637	MGG_05077	2.721	yeast	0.7345	0.38262	-
MGG_03182	MGG_06457	2.721	yeast	0.01244	0.73906	-
MGG_04400	MGG_04400	2.721	ecoli	-	-	PF00271 PF00271
MGG_10609	MGG_10609	2.721	ecoli	-	-	-
MGG_03758	MGG_06457	2.721	yeast	0.00286	0.61055	-
MGG_06209	MGG_12697	2.721	yeast	-	0.03964	-
MGG_01013	MGG_07109	2.721	yeast	0.57259	0.36114	-
MGG_03283	MGG_05755	2.722	yeast	-	0.57177	-
MGG_05738	MGG_09565	2.722	human	0.7345	0.36674	-
MGG_06372	MGG_08746	2.722	fly	0.08816	0.14156	-
MGG_01207	MGG_01310	2.722	yeast	-	0.29311	-
MGG_00630	MGG_09306	2.722	ecoli	0.00874	0.83567	-
MGG_00153	MGG_06183	2.722	yeast	-	0.44423	-
MGG_09125	MGG_10268	2.722	yeast	0.7345	0.43234	-
MGG_08897	MGG_13474	2.722	yeast	0.04662	0.39523	-
MGG_00053	MGG_03680	2.722	fly	0.29372	0.05096	-
MGG_05603	MGG_06569	2.722	fly	0.46308	0.64619	-
MGG_01100	MGG_10828	2.723	yeast	-	0.14929	-
MGG_00985	MGG_07007	2.723	yeast	0.7345	0.67688	-
MGG_03250	MGG_10490	2.723	yeast	-	-	-
MGG_04331	MGG_09535	2.723	yeast	-	0.92417	-
MGG_07058	MGG_11794	2.723	yeast	0.7345	0.291	-
MGG_06274	MGG_12268	2.723	yeast	0.00874	0.42069	-
MGG_07332	MGG_12576	2.723	yeast	-	0.47165	-
MGG_06372	MGG_06658	2.723	fly	0.21704	0.91482	-
MGG_07276	MGG_11794	2.723	yeast	-	0.08976	-
MGG_05325	MGG_09536	2.723	yeast	-	0.35552	-
MGG_11482	MGG_12162	2.723	ecoli	0.34874	-	-
MGG_06135	MGG_06962	2.723	yeast	0.01039	0.7508	PF00071 PF00071
MGG_04660	MGG_06138	2.723	yeast	-	0.94139	-
MGG_01566	MGG_10157	2.723	yeast	0.57259	0.08111	-
MGG_04442	MGG_12268	2.723	human	-	0.30268	-
MGG_00288	MGG_06039	2.723	fly	-	0.48249	-
MGG_00632	MGG_01666	2.723	yeast	0.17412	0.37918	-
MGG_04053	MGG_10061	2.723	yeast	0.7345	0.51755	-
MGG_00466	MGG_03323	2.723	yeast	0.24532	0.42998	-
MGG_04743	MGG_05858	2.723	yeast	-	0.99676	-
MGG_08746	MGG_09916	2.723	yeast	0.03763	0.17697	-
MGG_04005	MGG_04647	2.723	yeast	-	0.44661	-
MGG_02504	MGG_03175	2.724	fly	0.21704	0.15546	-
MGG_05180	MGG_05720	2.724	yeast	0.00079	0.31681	-
MGG_03255	MGG_04426	2.724	yeast	0.21704	0.98231	-
MGG_06457	MGG_12972	2.724	yeast	0.10784	-	-
MGG_09195	MGG_12826	2.724	human	0.29372	0.64745	-
MGG_04087	MGG_04617	2.724	yeast	-	0.40214	-
MGG_07928	MGG_07928	2.724	human	-	-	-
MGG_07460	MGG_08104	2.724	yeast	0.7345	0.03388	-
MGG_01481	MGG_13171	2.724	yeast	0.7345	0.36001	-
MGG_06447	MGG_11427	2.724	elegans	0.7345	0.32123	-
MGG_06393	MGG_07667	2.724	yeast	0.7345	0.91749	-
MGG_01552	MGG_03348	2.724	yeast	-	0.81214	-
MGG_01598	MGG_09213	2.724	fly	0.40374	0.56176	-
MGG_01722	MGG_06358	2.725	yeast	0.57259	0.18147	-
MGG_01895	MGG_07007	2.725	yeast	0.29372	0.04684	-
MGG_01677	MGG_09692	2.725	yeast	-	0.95722	-
MGG_01362	MGG_04905	2.725	yeast	0.00286	0.74824	PF00069 PF00069
MGG_03638	MGG_03729	2.725	yeast	0.57259	0.72472	-
MGG_01556	MGG_07007	2.725	yeast	0.00001	0.0013	-
MGG_03885	MGG_05616	2.725	yeast	-	0.79905	-
MGG_02802	MGG_06743	2.725	yeast	-	0.18989	-
MGG_02663	MGG_06884	2.725	yeast	0.7345	0.75852	-
MGG_00680	MGG_11532	2.725	yeast	0.01244	0.9691	-
MGG_04584	MGG_05325	2.726	human	0.13514	0.6347	-
MGG_00924	MGG_04877	2.726	yeast	0.0246	0.11754	-
MGG_04559	MGG_06733	2.726	fly	0.7345	0.23543	-
MGG_01598	MGG_03139	2.726	human	0.29372	0.40671	-
MGG_06318	MGG_11040	2.726	yeast	-	0.70526	-
MGG_05096	MGG_09833	2.726	yeast	0.46308	0.50906	-
MGG_00369	MGG_03568	2.726	yeast	0.34874	0.98231	-
MGG_05737	MGG_12631	2.726	yeast	0.40374	-	-
MGG_08827	MGG_13744	2.726	yeast	0.40374	-	-
MGG_02409	MGG_10840	2.727	elegans	-	0.08756	-
MGG_00518	MGG_02459	2.727	human	0.01244	0.66922	-
MGG_00685	MGG_14004	2.727	yeast	0.57259	0.42302	-
MGG_01153	MGG_04506	2.727	yeast	0.17412	0.74693	-
MGG_00685	MGG_09487	2.727	human	0.0246	0.49088	-
MGG_04660	MGG_08558	2.727	yeast	0.29372	0.20037	-
MGG_04741	MGG_11430	2.727	yeast	0.34874	0.53104	-
MGG_00162	MGG_06656	2.727	yeast	0.01039	-	-
MGG_00985	MGG_05810	2.727	yeast	0.46308	0.13814	-
MGG_04862	MGG_06936	2.727	yeast	0.34874	0.67815	-
MGG_10382	MGG_13803	2.727	yeast	0.46308	0.19176	-
MGG_01196	MGG_06924	2.727	yeast	0.46308	0.22854	-
MGG_06345	MGG_12996	2.727	ecoli	0.05802	0.34877	-
MGG_09881	MGG_12268	2.727	yeast	0.00874	0.28884	-
MGG_00547	MGG_11794	2.727	yeast	0.7345	0.66027	-
MGG_06982	MGG_13020	2.727	yeast	0.46308	-	-
MGG_04584	MGG_04584	2.728	human	-	-	PF08241 PF08241
MGG_01617	MGG_01617	2.728	human	-	-	-
MGG_01062	MGG_06109	2.728	human	0.46308	0.91482	-
MGG_08980	MGG_10157	2.728	yeast	0.7345	0.82643	-
MGG_03160	MGG_07213	2.728	yeast	-	0.08976	-
MGG_00354	MGG_01598	2.728	yeast	0.21704	0.77419	-
MGG_05569	MGG_11732	2.728	fly	0.7345	0.68459	-
MGG_00087	MGG_00482	2.728	yeast	0.46308	0.00006	-
MGG_01759	MGG_02482	2.728	yeast	0.57259	0.2445	-
MGG_01013	MGG_06014	2.728	yeast	0.57259	0.14671	-
MGG_00155	MGG_06014	2.728	human	0.01842	0.12078	-
MGG_05661	MGG_08746	2.728	fly	0.17412	0.40786	-
MGG_01669	MGG_02086	2.728	yeast	0.13514	0.981	-
MGG_02802	MGG_09902	2.728	yeast	-	0.67947	-
MGG_01995	MGG_10157	2.728	yeast	0.08816	0.7299	-
MGG_00476	MGG_01704	2.728	elegans	-	0.02808	-
MGG_01284	MGG_01284	2.728	ecoli	-	-	PF00070 PF00070
MGG_01602	MGG_03230	2.728	yeast	0.7345	0.03094	-
MGG_04617	MGG_07460	2.728	yeast	-	0.67947	-
MGG_07433	MGG_11497	2.728	yeast	0.34874	0.28571	-
MGG_08844	MGG_13435	2.728	yeast	0.07262	0.29523	-
MGG_01013	MGG_05370	2.728	yeast	0.7345	0.84231	-
MGG_06318	MGG_12634	2.728	yeast	-	0.23248	-
MGG_00087	MGG_06322	2.729	yeast	0.00088	0.05458	PF04427 PF04427
MGG_01656	MGG_04529	2.729	yeast	0.07262	0.71953	-
MGG_04652	MGG_04652	2.729	ecoli	-	-	PF04998 PF04998
MGG_01728	MGG_08269	2.729	elegans	0.7345	0.52493	-
MGG_06014	MGG_08162	2.729	ecoli	0.10784	0.57672	-
MGG_07008	MGG_13245	2.729	fly	0.46308	0.6975	-
MGG_10490	MGG_12127	2.729	yeast	-	-	-
MGG_01795	MGG_10588	2.729	human	0.40374	0.97043	-
MGG_01590	MGG_08590	2.729	yeast	0.00523	0.21295	-
MGG_03116	MGG_05616	2.729	yeast	0.10784	0.53958	PF00400 PF00400
MGG_06313	MGG_14293	2.729	yeast	0.01842	0.77419	-
MGG_02488	MGG_06389	2.729	fly	0.0246	0.86602	-
MGG_00884	MGG_04506	2.729	yeast	0.17412	0.47647	-
MGG_05116	MGG_06437	2.729	yeast	0.29372	0.01807	-
MGG_05096	MGG_12804	2.729	yeast	0.46308	-	-
MGG_09529	MGG_11482	2.729	ecoli	0.0246	0.20134	-
MGG_11279	MGG_12127	2.729	yeast	0.29372	-	-
MGG_04966	MGG_08905	2.73	ecoli	0.57259	0.05899	-
MGG_01722	MGG_11040	2.73	yeast	0.46308	0.89642	-
MGG_04158	MGG_06209	2.73	yeast	0.29372	0.55437	-
MGG_00479	MGG_01159	2.73	yeast	0.40374	0.02949	-
MGG_05093	MGG_13170	2.73	human	0.21704	-	-
MGG_04660	MGG_05536	2.73	yeast	0.57259	-	-
MGG_05637	MGG_06293	2.73	yeast	0.13514	0.41722	-
MGG_04017	MGG_05661	2.73	fly	0.17412	0.726	-
MGG_01160	MGG_05637	2.73	yeast	-	0.41016	-
MGG_01028	MGG_01359	2.73	yeast	-	0.44306	-
MGG_02829	MGG_05213	2.73	yeast	0.29372	0.47407	-
MGG_03270	MGG_06190	2.73	yeast	0.24532	0.35101	-
MGG_06378	MGG_11482	2.73	ecoli	0.03763	0.726	-
MGG_04745	MGG_07332	2.73	yeast	0.7345	0.30486	-
MGG_07384	MGG_10828	2.731	yeast	-	0.84231	-
MGG_00968	MGG_09535	2.731	yeast	0.21704	0.70399	-
MGG_08867	MGG_10522	2.731	yeast	0.04662	0.00039	-
MGG_03637	MGG_05204	2.731	yeast	0.34874	-	-
MGG_00212	MGG_06919	2.731	human	0.46308	0.00746	-
MGG_00961	MGG_12111	2.731	fly	0.01244	0.2168	-
MGG_00590	MGG_01159	2.731	human	0.10784	0.82907	-
MGG_04628	MGG_12124	2.732	yeast	0.7345	0.77155	-
MGG_04966	MGG_06984	2.732	ecoli	0.07262	0.60671	-
MGG_07515	MGG_12646	2.732	fly	0.7345	0.79124	-
MGG_02466	MGG_03399	2.732	yeast	0.01842	0.01807	-
MGG_03265	MGG_09536	2.732	yeast	-	0.06028	-
MGG_02802	MGG_03048	2.732	yeast	-	0.7781	-
MGG_00560	MGG_00946	2.732	human	0.01842	0.52738	-
MGG_07119	MGG_11193	2.732	yeast	-	0.98231	-
MGG_13986	MGG_13986	2.732	human	-	-	-
MGG_09287	MGG_11532	2.732	yeast	0.05802	0.03747	-
MGG_00348	MGG_09948	2.732	fly	0.07262	0.03857	-
MGG_03897	MGG_11427	2.732	fly	0.7345	0.97308	-
MGG_00354	MGG_12709	2.732	yeast	0.10784	0.13726	-
MGG_00851	MGG_03488	2.732	yeast	-	0.81726	-
MGG_03558	MGG_11211	2.732	yeast	-	0.56926	-
MGG_03994	MGG_09804	2.732	fly	-	0.17789	-
MGG_08269	MGG_10569	2.732	elegans	0.04662	0.24653	-
MGG_01671	MGG_08908	2.732	yeast	0.34874	0.91218	-
MGG_05201	MGG_12918	2.732	human	-	0.27521	-
MGG_04995	MGG_05999	2.732	yeast	0.10784	0.00033	-
MGG_00053	MGG_06668	2.732	yeast	-	0.75339	-
MGG_05858	MGG_13472	2.732	yeast	0.34874	0.24047	-
MGG_01351	MGG_11193	2.732	yeast	-	0.59916	-
MGG_01059	MGG_08844	2.732	yeast	-	0.42998	-
MGG_00455	MGG_06896	2.732	fly	-	0.8911	-
MGG_03211	MGG_05858	2.733	yeast	0.29372	0.26901	-
MGG_04008	MGG_08162	2.733	ecoli	0.03763	0.88848	-
MGG_06209	MGG_09090	2.733	yeast	0.29372	0.39985	-
MGG_03214	MGG_08162	2.733	ecoli	0.10784	0.03046	-
MGG_03195	MGG_03283	2.733	human	-	0.45969	-
MGG_03251	MGG_04143	2.733	fly	0.57259	0.92014	-
MGG_00631	MGG_07174	2.733	human	-	0.70399	-
MGG_02460	MGG_10382	2.733	yeast	0.00874	0.84496	-
MGG_03154	MGG_06371	2.734	human	0.40374	0.50781	-
MGG_01671	MGG_10835	2.734	yeast	-	0.8304	-
MGG_09306	MGG_09306	2.734	ecoli	-	-	PF00488 PF00488
MGG_01720	MGG_02946	2.734	elegans	0.57259	0.02351	-
MGG_01074	MGG_05243	2.734	yeast	0.10784	0.49088	-
MGG_06049	MGG_07433	2.734	yeast	0.46308	0.09639	-
MGG_00971	MGG_02829	2.734	yeast	-	0.08611	-
MGG_04389	MGG_06014	2.734	yeast	0.10784	0.51632	-
MGG_04067	MGG_06962	2.734	human	-	0.5286	-
MGG_00170	MGG_07031	2.734	yeast	0.00059	0.00855	PF00227 PF00227
MGG_04331	MGG_06481	2.734	yeast	-	0.29628	-
MGG_00481	MGG_05201	2.734	yeast	0.40374	0.23543	-
MGG_00961	MGG_13806	2.734	elegans	0.7345	0.40786	-
MGG_01995	MGG_13493	2.734	yeast	0.17412	0.99544	-
MGG_00476	MGG_03740	2.734	elegans	0.34874	0.90433	-
MGG_00397	MGG_01656	2.734	yeast	0.01039	0.12979	-
MGG_07928	MGG_12211	2.735	yeast	0.08816	0.50662	-
MGG_11532	MGG_12141	2.735	yeast	-	0.40214	-
MGG_04439	MGG_06722	2.735	yeast	0.34874	0.26179	-
MGG_01238	MGG_06325	2.735	yeast	-	0.91218	-
MGG_01745	MGG_07382	2.735	yeast	-	-	-
MGG_00753	MGG_04860	2.735	human	-	0.23845	-
MGG_05099	MGG_08573	2.735	yeast	0.46308	0.48249	-
MGG_01059	MGG_07031	2.735	yeast	0.17412	0.8819	-
MGG_06405	MGG_10131	2.735	yeast	0.13514	0.34104	-
MGG_04719	MGG_06940	2.735	elegans	0.40374	0.96383	-
MGG_00175	MGG_04539	2.735	human	0.29372	0.50781	-
MGG_01259	MGG_11257	2.735	human	0.7345	-	-
MGG_03196	MGG_08212	2.736	yeast	0.7345	0.96515	-
MGG_03370	MGG_06209	2.736	yeast	-	0.09487	-
MGG_09894	MGG_11794	2.736	yeast	-	0.6975	-
MGG_02511	MGG_03551	2.736	ecoli	0.07262	0.93873	-
MGG_01258	MGG_08162	2.736	fly	0.7345	0.32014	-
MGG_04133	MGG_12109	2.736	yeast	0.00874	0.24248	-
MGG_01362	MGG_04328	2.736	yeast	0.7345	0.44423	-
MGG_04158	MGG_10783	2.736	yeast	0.13514	0.79254	-
MGG_04095	MGG_07007	2.736	yeast	0.46308	0.67947	-
MGG_00288	MGG_07121	2.736	fly	0.40374	0.8251	-
MGG_04439	MGG_11532	2.736	yeast	0.34874	0.11591	-
MGG_03214	MGG_11482	2.736	ecoli	0.01842	0.70907	-
MGG_02608	MGG_05274	2.736	yeast	0.29372	0.291	-
MGG_06070	MGG_13514	2.736	yeast	0.7345	0.40214	-
MGG_02608	MGG_03512	2.736	yeast	0.29372	0.70273	-
MGG_00478	MGG_01690	2.736	yeast	0.21704	0.24047	-
MGG_00188	MGG_03520	2.736	yeast	0.40374	0.00827	-
MGG_01281	MGG_02960	2.736	elegans	0.40374	0.28254	-
MGG_05673	MGG_06372	2.736	fly	0.21704	0.68074	-
MGG_01362	MGG_06183	2.736	yeast	-	0.19176	-
MGG_04966	MGG_07384	2.737	ecoli	0.0246	0.0354	-
MGG_07285	MGG_07285	2.737	human	-	-	-
MGG_00665	MGG_03149	2.737	ecoli	0.34874	0.23048	-
MGG_09520	MGG_13020	2.737	yeast	0.46308	-	-
MGG_06242	MGG_09284	2.737	yeast	0.13514	0.01649	-
MGG_01013	MGG_13498	2.737	fly	-	0.08252	-
MGG_06097	MGG_06656	2.737	yeast	0.00759	0.26795	-
MGG_06569	MGG_06685	2.737	yeast	0.34874	0.78992	-
MGG_01757	MGG_01760	2.737	fly	0.07262	0.4849	-
MGG_06962	MGG_07266	2.737	yeast	0.46308	0.16972	-
MGG_01256	MGG_01888	2.737	yeast	-	0.85937	-
MGG_00534	MGG_10607	2.737	ecoli	0.40374	0.0007	-
MGG_08840	MGG_11063	2.737	yeast	0.46308	0.01728	PF00076 PF00076
MGG_08908	MGG_09208	2.737	yeast	0.34874	0.18425	-
MGG_05869	MGG_10698	2.737	yeast	0.24532	0.45729	-
MGG_05757	MGG_07148	2.737	human	0.7345	0.32782	-
MGG_00188	MGG_02730	2.737	yeast	0.57259	0.78859	-
MGG_06004	MGG_08096	2.737	yeast	0.46308	0.28994	-
MGG_00317	MGG_05713	2.737	elegans	0.7345	0.69238	-
MGG_07528	MGG_07528	2.737	yeast	-	-	-
MGG_05282	MGG_07123	2.738	ecoli	0.21704	0.62709	-
MGG_00881	MGG_01666	2.738	yeast	0.17412	0.39064	-
MGG_05282	MGG_11482	2.738	ecoli	0.03763	0.55191	-
MGG_07213	MGG_13154	2.738	yeast	0.00578	0.15015	-
MGG_06318	MGG_08624	2.738	yeast	-	0.8304	-
MGG_04506	MGG_04551	2.738	yeast	0.17412	0.26381	-
MGG_06884	MGG_09912	2.738	yeast	0.7345	0.00408	-
MGG_07546	MGG_12127	2.738	yeast	0.29372	-	-
MGG_08063	MGG_09936	2.738	human	0.24532	0.79386	-
MGG_05303	MGG_05324	2.738	yeast	0.57259	0.82249	-
MGG_06378	MGG_07441	2.738	ecoli	0.13514	0.34768	-
MGG_03973	MGG_12101	2.739	fly	0.46308	0.5286	PF00076 PF00076
MGG_01588	MGG_11922	2.739	yeast	-	0.73645	-
MGG_01837	MGG_12127	2.739	yeast	0.29372	-	-
MGG_00174	MGG_04719	2.739	human	0.57259	0.68716	-
MGG_00307	MGG_06318	2.739	yeast	-	0.14242	-
MGG_02825	MGG_07007	2.739	yeast	0.34874	0.1724	-
MGG_04995	MGG_08860	2.74	yeast	0.07262	0.64362	-
MGG_01614	MGG_01759	2.74	human	0.05802	0.26179	-
MGG_05666	MGG_07332	2.74	yeast	0.7345	0.53592	-
MGG_06408	MGG_11455	2.74	yeast	0.29372	0.50781	-
MGG_06400	MGG_07327	2.74	yeast	0.46308	0.58288	PF00076 PF00076
MGG_00481	MGG_08746	2.74	yeast	0.17412	0.39292	-
MGG_00463	MGG_01790	2.74	fly	0.0296	0.79124	-
MGG_02842	MGG_03086	2.74	yeast	0.57259	0.25358	-
MGG_05136	MGG_07119	2.74	yeast	0.7345	0.99151	-
MGG_05237	MGG_09369	2.74	fly	0.13514	0.25461	-
MGG_09195	MGG_12911	2.74	yeast	0.08816	0.56176	-
MGG_01765	MGG_12860	2.74	yeast	-	0.81341	-
MGG_03894	MGG_05639	2.74	yeast	-	0.42765	-
MGG_01344	MGG_06931	2.74	yeast	0.13514	0.8859	-
MGG_03237	MGG_03740	2.74	human	-	0.71824	-
MGG_06318	MGG_13514	2.74	yeast	0.7345	0.55935	-
MGG_00223	MGG_11251	2.74	yeast	-	-	-
MGG_03192	MGG_06690	2.74	yeast	0.00578	0.63341	-
MGG_00747	MGG_10490	2.74	yeast	0.7345	-	-
MGG_12101	MGG_12101	2.74	fly	-	-	PF00076 PF00076
MGG_06241	MGG_12855	2.74	yeast	0.17412	0.50662	PF00071 PF00788
MGG_04719	MGG_07496	2.74	yeast	-	0.19845	-
MGG_00479	MGG_02568	2.74	human	0.07262	0.19271	-
MGG_02970	MGG_04506	2.74	yeast	-	0.2435	-
MGG_03270	MGG_03271	2.74	yeast	0.07262	0.00168	-
MGG_00685	MGG_04489	2.74	yeast	0.13514	0.39523	-
MGG_03979	MGG_04047	2.74	yeast	-	0.04513	-
MGG_00223	MGG_01250	2.74	yeast	0.40374	0.47407	-
MGG_04617	MGG_06881	2.74	yeast	0.34874	0.86205	-
MGG_08345	MGG_14266	2.74	yeast	0.07262	0.24851	-
MGG_01074	MGG_10192	2.741	yeast	0.7345	0.59916	-
MGG_04467	MGG_10827	2.741	yeast	0.00236	0.21104	-
MGG_05694	MGG_09952	2.741	elegans	0.08816	0.7001	-
MGG_00803	MGG_02660	2.741	elegans	-	-	-
MGG_04156	MGG_13474	2.741	yeast	0.34874	0.91482	-
MGG_06213	MGG_06924	2.741	yeast	0.00874	0.81341	-
MGG_01159	MGG_03677	2.741	human	-	0.98625	-
MGG_00803	MGG_03285	2.741	yeast	-	0.0756	-
MGG_03700	MGG_04862	2.741	yeast	0.07262	0.07494	-
MGG_00803	MGG_02713	2.741	elegans	0.17412	0.32014	-
MGG_02453	MGG_10382	2.741	yeast	0.34874	0.06745	-
MGG_02730	MGG_06500	2.741	yeast	-	0.85805	-
MGG_01102	MGG_03488	2.741	yeast	0.24532	0.79777	-
MGG_03370	MGG_10783	2.742	yeast	-	0.37694	-
MGG_01588	MGG_06399	2.742	human	0.7345	0.50781	-
MGG_05616	MGG_12308	2.742	yeast	0.00476	0.46443	-
MGG_00141	MGG_00141	2.742	ecoli	-	-	PF00664 PF00664
MGG_03488	MGG_06362	2.742	yeast	0.29372	-	-
MGG_05626	MGG_11027	2.742	yeast	0.46308	0.95587	-
MGG_03265	MGG_04877	2.742	yeast	0.0246	0.51026	-
MGG_04429	MGG_06258	2.742	yeast	0.57259	0.41249	-
MGG_03283	MGG_03313	2.742	yeast	0.24532	0.86736	PF00637 PF00637
MGG_01987	MGG_01987	2.742	yeast	-	-	-
MGG_06437	MGG_09271	2.742	yeast	0.07262	0.73775	-
MGG_03725	MGG_10325	2.742	human	0.04662	0.79124	-
MGG_03266	MGG_09173	2.742	human	0.40374	0.81988	-
MGG_03943	MGG_08146	2.743	yeast	-	0.50178	-
MGG_02156	MGG_12636	2.743	yeast	-	0.20423	-
MGG_02927	MGG_12797	2.743	human	0.0246	0.30055	-
MGG_01765	MGG_08270	2.743	fly	-	0.21583	-
MGG_03680	MGG_09952	2.743	elegans	0.29372	0.13726	-
MGG_06427	MGG_06656	2.743	yeast	0.01478	-	-
MGG_06475	MGG_08895	2.743	human	-	0.74431	-
MGG_04439	MGG_12697	2.743	yeast	0.7345	0.42765	-
MGG_09458	MGG_13065	2.743	yeast	0.10784	0.70273	-
MGG_11193	MGG_11360	2.743	yeast	-	0.59163	-
MGG_02524	MGG_06462	2.743	yeast	-	0.80951	-
MGG_03598	MGG_09952	2.743	elegans	0.7345	0.56678	-
MGG_06325	MGG_06521	2.743	human	-	0.7781	-
MGG_05626	MGG_07714	2.743	yeast	-	0.80299	-
MGG_03556	MGG_04617	2.744	yeast	0.07262	0.75463	-
MGG_01702	MGG_09697	2.744	yeast	0.57259	0.57054	-
MGG_04008	MGG_07441	2.744	ecoli	0.13514	0.40327	-
MGG_01217	MGG_03680	2.744	fly	0.05802	0.74299	-
MGG_03149	MGG_05737	2.744	yeast	0.46308	0.19364	-
MGG_03729	MGG_03729	2.744	yeast	-	-	PF00069 PF00069
MGG_01135	MGG_01721	2.744	yeast	0.7345	0.28464	-
MGG_04862	MGG_05189	2.744	yeast	0.57259	0.28358	-
MGG_01301	MGG_06318	2.744	yeast	-	0.30376	-
MGG_01760	MGG_11497	2.744	yeast	0.34874	0.71297	-
MGG_04995	MGG_06785	2.744	yeast	0.07262	0.41722	-
MGG_03271	MGG_06049	2.744	yeast	-	0.00855	-
MGG_00814	MGG_09284	2.744	yeast	0.13514	0.90036	-
MGG_08649	MGG_13474	2.744	yeast	0.34874	0.08111	-
MGG_02429	MGG_03696	2.744	human	0.21704	0.24951	-
MGG_00331	MGG_07165	2.744	yeast	0.00059	0.15985	PF00227 PF00227
MGG_04436	MGG_13472	2.744	human	0.01478	0.01499	-
MGG_03269	MGG_08860	2.744	yeast	0.7345	0.06547	-
MGG_07145	MGG_13493	2.744	yeast	0.7345	0.46805	PF00888 PF00646
MGG_00680	MGG_09472	2.744	human	0.57259	0.44306	-
MGG_03065	MGG_06722	2.744	yeast	0.10784	0.02135	-
MGG_03759	MGG_09217	2.744	yeast	0.13514	0.39408	-
MGG_03926	MGG_06932	2.744	fly	0.21704	-	-
MGG_05096	MGG_10494	2.745	yeast	0.7345	0.46088	-
MGG_00534	MGG_03551	2.745	ecoli	0.46308	0.00408	-
MGG_07383	MGG_08129	2.745	yeast	0.21704	0.64872	-
MGG_01329	MGG_06742	2.745	yeast	-	0.99805	-
MGG_01362	MGG_08654	2.745	yeast	-	0.92014	-
MGG_04764	MGG_04862	2.745	yeast	0.7345	0.8911	-
MGG_03283	MGG_06521	2.745	human	-	0.99151	-
MGG_00256	MGG_09262	2.745	fly	0.7345	0.22268	-
MGG_07323	MGG_09174	2.745	human	0.17412	0.34768	-
MGG_05072	MGG_07332	2.745	yeast	-	0.07223	-
MGG_02770	MGG_07536	2.745	yeast	0.21704	0.25565	-
MGG_01978	MGG_02467	2.746	fly	0.46308	0.40558	-
MGG_00778	MGG_01362	2.746	yeast	0.46308	0.67815	-
MGG_02802	MGG_07151	2.746	yeast	-	0.60797	-
MGG_01160	MGG_13438	2.746	yeast	0.34874	0.59037	-
MGG_00630	MGG_01637	2.746	yeast	0.34874	0.83306	-
MGG_01988	MGG_11350	2.746	yeast	0.46308	0.25873	-
MGG_06293	MGG_13438	2.746	yeast	0.21704	0.6911	-
MGG_01596	MGG_02525	2.746	yeast	0.46308	0.57797	-
MGG_00341	MGG_00489	2.746	fly	0.7345	0.02808	-
MGG_03372	MGG_04686	2.746	ecoli	0.03763	-	-
MGG_06936	MGG_14003	2.747	yeast	0.40374	0.07837	-
MGG_00970	MGG_03087	2.747	yeast	0.7345	0.65003	-
MGG_00630	MGG_13528	2.747	ecoli	0.29372	-	-
MGG_00859	MGG_08170	2.747	human	0.7345	0.37918	-
MGG_05999	MGG_09195	2.747	yeast	0.10784	0.02575	-
MGG_03242	MGG_12122	2.747	human	0.0246	-	-
MGG_06437	MGG_07068	2.747	yeast	-	0.25873	-
MGG_03139	MGG_12211	2.747	yeast	0.17412	0.29738	-
MGG_00087	MGG_13803	2.747	yeast	0.46308	0.04861	-
MGG_06936	MGG_13472	2.747	human	0.00667	0.07697	-
MGG_07145	MGG_11701	2.747	yeast	-	-	-
MGG_08907	MGG_12709	2.747	yeast	0.7345	0.01964	-
MGG_00596	MGG_04585	2.747	yeast	0.24532	0.77155	-
MGG_04921	MGG_07332	2.747	yeast	0.7345	0.47048	-
MGG_04331	MGG_08162	2.747	ecoli	-	0.63731	-
MGG_00747	MGG_07546	2.748	yeast	0.29372	0.13394	-
MGG_09530	MGG_09530	2.748	human	-	-	PF01244 PF01244
MGG_07468	MGG_09804	2.748	fly	-	0.70143	-
MGG_01711	MGG_01711	2.748	yeast	-	-	PF00400 PF00400
MGG_06569	MGG_08637	2.748	fly	0.0246	0.74037	-
MGG_01153	MGG_04053	2.748	yeast	0.00059	0.05037	PF00227 PF00227
MGG_08087	MGG_11455	2.748	yeast	0.13514	0.56926	-
MGG_01207	MGG_03899	2.748	yeast	0.57259	0.50423	-
MGG_01256	MGG_03071	2.748	yeast	0.10784	0.42765	-
MGG_05720	MGG_10740	2.748	yeast	0.04662	0.50544	-
MGG_09283	MGG_09887	2.748	human	0.10784	0.04291	PF00899 PF00240
MGG_05201	MGG_09697	2.748	yeast	0.34874	0.64872	-
MGG_01720	MGG_07119	2.748	yeast	0.7345	0.89904	-
MGG_01892	MGG_03488	2.748	yeast	0.57259	0.9691	-
MGG_00446	MGG_01822	2.748	human	-	0.48129	-
MGG_06019	MGG_07213	2.749	yeast	0.24532	0.9691	-
MGG_00685	MGG_01501	2.749	human	0.40374	0.55813	-
MGG_07332	MGG_10854	2.749	yeast	0.29372	0.14498	-
MGG_01013	MGG_09287	2.749	yeast	-	0.0359	-
MGG_02598	MGG_04042	2.749	ecoli	0.07262	0.20228	-
MGG_04331	MGG_07123	2.749	ecoli	-	0.63731	-
MGG_03270	MGG_08860	2.749	yeast	0.07262	0.46681	-
MGG_05616	MGG_07472	2.749	yeast	0.17412	0.55813	-
MGG_01765	MGG_07916	2.749	fly	-	0.22655	-
MGG_03696	MGG_09466	2.749	human	-	0.3701	-
MGG_02959	MGG_04617	2.749	yeast	0.46308	0.95056	-
MGG_01284	MGG_13474	2.749	yeast	0.46308	0.71561	-
MGG_01362	MGG_02779	2.749	yeast	-	0.70526	-
MGG_03894	MGG_10957	2.749	human	0.46308	0.89642	-
MGG_02829	MGG_07529	2.749	yeast	-	0.13726	-
MGG_00355	MGG_12631	2.749	yeast	0.34874	-	-
MGG_04966	MGG_05063	2.749	ecoli	0.10784	0.11348	-
MGG_02608	MGG_07031	2.749	yeast	0.17412	0.4849	-
MGG_01362	MGG_05829	2.749	yeast	0.34874	0.8251	-
MGG_00475	MGG_11497	2.749	yeast	0.7345	0.4184	-
MGG_00613	MGG_05666	2.75	human	-	0.37918	-
MGG_00560	MGG_08905	2.75	human	0.57259	0.58908	-
MGG_06261	MGG_12831	2.75	yeast	-	0.58535	-
MGG_00336	MGG_06896	2.75	fly	-	0.67431	-
MGG_00739	MGG_05325	2.75	yeast	0.17412	0.30376	-
MGG_01362	MGG_11130	2.75	yeast	0.7345	0.48129	-
MGG_02842	MGG_13474	2.75	yeast	0.17412	0.31138	-
MGG_09557	MGG_09557	2.75	elegans	-	-	PF09336 PF00004
MGG_00957	MGG_06962	2.75	human	-	0.61947	-
MGG_06462	MGG_11195	2.75	yeast	0.7345	-	-
MGG_08725	MGG_13498	2.75	human	0.40374	0.54324	-
MGG_01345	MGG_07317	2.75	elegans	0.7345	0.01807	-
MGG_07731	MGG_09887	2.751	human	0.7345	0.44423	-
MGG_07076	MGG_13023	2.751	yeast	0.57259	0.77155	-
MGG_02959	MGG_07332	2.751	yeast	0.7345	0.29418	-
MGG_06154	MGG_07382	2.751	yeast	0.40374	0.28779	-
MGG_04560	MGG_09952	2.751	yeast	-	0.40214	-
MGG_08839	MGG_09125	2.751	yeast	0.7345	0.94009	-
MGG_03317	MGG_03523	2.751	human	0.08816	0.69238	-
MGG_01509	MGG_06524	2.751	yeast	0.40374	0.96117	-
MGG_00744	MGG_06895	2.751	human	0.03763	0.12323	-
MGG_00657	MGG_07007	2.751	yeast	0.08816	0.40558	-
MGG_04647	MGG_13200	2.751	yeast	0.00759	0.00258	-
MGG_06258	MGG_13200	2.751	yeast	0.08816	0.13145	-
MGG_05095	MGG_05266	2.751	fly	-	0.09639	-
MGG_06437	MGG_09881	2.751	yeast	0.57259	0.00542	-
MGG_04158	MGG_04439	2.751	yeast	0.17412	0.43951	-
MGG_00188	MGG_12370	2.751	yeast	0.57259	0.00154	-
MGG_00361	MGG_13986	2.751	yeast	0.57259	0.32123	-
MGG_08853	MGG_14115	2.751	yeast	0.46308	0.84231	-
MGG_07008	MGG_10522	2.751	yeast	0.00759	0.01032	-
MGG_00354	MGG_02927	2.751	yeast	0.04662	0.02621	-
MGG_01071	MGG_04660	2.751	yeast	0.7345	0.35664	PF00134 PF00069
MGG_04978	MGG_13435	2.751	yeast	-	0.59541	-
MGG_05731	MGG_07441	2.751	ecoli	0.17412	0.20324	-
MGG_02504	MGG_14349	2.751	fly	0.07262	0.79386	-
MGG_04050	MGG_09552	2.751	yeast	0.40374	0.83306	-
MGG_05375	MGG_08087	2.751	yeast	0.34874	0.53958	-
MGG_01637	MGG_04862	2.751	yeast	0.40374	0.91615	-
MGG_01656	MGG_03211	2.752	yeast	0.17412	0.48369	-
MGG_06293	MGG_11427	2.752	yeast	0.24532	0.02666	-
MGG_01728	MGG_04539	2.752	human	0.40374	0.36896	-
MGG_03727	MGG_05197	2.752	fly	0.57259	0.25873	-
MGG_04506	MGG_08343	2.752	yeast	0.17412	0.14759	-
MGG_04927	MGG_05189	2.752	yeast	0.29372	0.62452	-
MGG_05626	MGG_06358	2.752	yeast	0.46308	0.38376	PF00018 PF00018
MGG_04927	MGG_13413	2.752	yeast	0.29372	0.38949	-
MGG_08430	MGG_11794	2.752	yeast	-	0.74693	-
MGG_00832	MGG_07117	2.752	human	0.21704	0.23345	PF00067 PF00258
MGG_01160	MGG_11427	2.752	yeast	-	0.01063	-
MGG_07727	MGG_08343	2.752	human	0.00059	0.00154	PF00227 PF00227
MGG_04104	MGG_05484	2.753	fly	0.13514	0.82907	-
MGG_03270	MGG_04641	2.753	yeast	0.17412	0.01807	-
MGG_07077	MGG_09833	2.753	yeast	-	0.70907	-
MGG_11427	MGG_12345	2.753	human	0.24532	0.72729	-
MGG_00341	MGG_11427	2.753	elegans	0.46308	0.1706	-
MGG_04958	MGG_07007	2.753	fly	0.24532	0.56551	-
MGG_01794	MGG_03600	2.753	fly	0.21704	0.55565	-
MGG_10609	MGG_13528	2.753	ecoli	0.29372	-	-
MGG_01058	MGG_04862	2.753	yeast	0.29372	0.14328	-
MGG_04438	MGG_06936	2.753	human	0.34874	0.09945	-
MGG_03151	MGG_09519	2.753	yeast	-	0.30706	-
MGG_03313	MGG_08547	2.753	yeast	0.7345	0.3701	-
MGG_01054	MGG_04052	2.753	elegans	0.29372	0.82119	-
MGG_04602	MGG_05099	2.753	yeast	0.46308	0.30268	-
MGG_00466	MGG_06936	2.754	human	0.07262	0.61568	-
MGG_01256	MGG_04175	2.754	yeast	0.10784	0.83831	-
MGG_08368	MGG_10568	2.754	yeast	0.13514	0.66414	-
MGG_06913	MGG_09256	2.754	yeast	0.7345	0.27416	-
MGG_03192	MGG_09692	2.754	yeast	0.34874	0.99934	-
MGG_10157	MGG_11672	2.754	yeast	0.00476	-	-
MGG_02608	MGG_06504	2.754	yeast	0.17412	0.59415	-
MGG_06318	MGG_07310	2.754	yeast	0.7345	0.97176	-
MGG_04829	MGG_09173	2.754	human	0.21704	0.4981	-
MGG_01550	MGG_12862	2.754	human	-	0.40786	-
MGG_00946	MGG_09539	2.754	yeast	0.13514	0.71037	-
MGG_02156	MGG_07383	2.754	yeast	0.7345	0.6182	-
MGG_01892	MGG_13065	2.754	yeast	0.7345	0.13901	-
MGG_04660	MGG_08573	2.754	yeast	0.04662	0.98362	-
MGG_01759	MGG_11196	2.754	human	0.04662	0.4407	-
MGG_02820	MGG_05720	2.754	yeast	0.00079	0.96117	-
MGG_01329	MGG_05099	2.754	yeast	-	0.57547	-
MGG_05651	MGG_06462	2.754	yeast	-	0.36337	-
MGG_04862	MGG_05569	2.754	yeast	-	0.37127	-
MGG_00481	MGG_02569	2.754	yeast	0.21704	0.18239	-
MGG_00341	MGG_07109	2.754	human	0.57259	0.00328	-
MGG_05319	MGG_05319	2.754	human	-	-	PF00515 PF00515
MGG_03372	MGG_04042	2.754	ecoli	0.07262	0.56426	-
MGG_02730	MGG_08867	2.754	yeast	-	0.9691	-
MGG_05136	MGG_12268	2.754	human	-	0.31794	-
MGG_03696	MGG_07140	2.755	human	0.7345	0.23946	-
MGG_01719	MGG_06372	2.755	fly	-	0.12406	-
MGG_02088	MGG_04660	2.755	yeast	0.24532	0.96515	-
MGG_09878	MGG_11427	2.755	elegans	0.24532	0.09487	-
MGG_01769	MGG_11279	2.755	yeast	-	0.91749	-
MGG_00496	MGG_08129	2.755	yeast	0.07262	0.77155	-
MGG_01590	MGG_09952	2.756	yeast	0.29372	0.291	-
MGG_02985	MGG_12101	2.756	fly	0.57259	0.3377	-
MGG_05203	MGG_06924	2.756	yeast	0.57259	0.8043	-
MGG_04458	MGG_05370	2.756	yeast	0.34874	0.11672	-
MGG_03696	MGG_06385	2.756	human	0.29372	0.18895	-
MGG_02625	MGG_07213	2.756	yeast	0.40374	-	-
MGG_03578	MGG_06924	2.756	yeast	0.00874	0.26483	-
MGG_04143	MGG_06919	2.757	fly	0.46308	0.96117	-
MGG_05197	MGG_05219	2.757	fly	-	0.34877	-
MGG_03255	MGG_04463	2.757	yeast	0.07262	0.44894	-
MGG_06408	MGG_08924	2.757	yeast	0.7345	0.90433	-
MGG_00767	MGG_03484	2.757	ecoli	0.7345	0.13061	-
MGG_06496	MGG_10127	2.757	human	-	0.68459	-
MGG_06965	MGG_09279	2.757	yeast	0.57259	0.92811	-
MGG_01095	MGG_11350	2.757	fly	0.08816	0.71037	-
MGG_05626	MGG_06180	2.757	yeast	-	0.96777	-
MGG_04467	MGG_06378	2.757	yeast	0.00476	0.35552	-
MGG_00354	MGG_06197	2.757	yeast	0.40374	0.3466	-
MGG_04467	MGG_06372	2.757	fly	0.17412	0.58657	-
MGG_08180	MGG_09697	2.757	yeast	0.7345	0.22655	-
MGG_04083	MGG_07466	2.757	yeast	0.17412	0.09417	-
MGG_01702	MGG_02802	2.757	yeast	-	0.52615	-
MGG_05096	MGG_06765	2.757	yeast	0.7345	0.38835	-
MGG_03370	MGG_04439	2.757	yeast	-	0.63087	-
MGG_06656	MGG_09902	2.757	fly	0.17412	0.8502	-
MGG_04966	MGG_05647	2.757	ecoli	0.01244	0.71824	-
MGG_02802	MGG_04116	2.757	yeast	-	0.55565	-
MGG_03270	MGG_07389	2.757	yeast	0.34874	0.03642	-
MGG_02927	MGG_13245	2.757	yeast	0.46308	0.86602	-
MGG_04641	MGG_06049	2.757	yeast	-	0.01357	-
MGG_03577	MGG_12268	2.757	human	0.03763	0.88323	-
MGG_06503	MGG_08162	2.757	ecoli	0.57259	0.32341	-
MGG_05869	MGG_10185	2.757	yeast	0.01039	0.52124	-
MGG_02511	MGG_06742	2.757	yeast	0.07262	0.38606	-
MGG_05096	MGG_06108	2.757	yeast	0.34874	0.09714	-
MGG_03270	MGG_06995	2.757	yeast	0.01842	0.65897	-
MGG_03696	MGG_09867	2.757	human	0.57259	0.62709	-
MGG_05639	MGG_08738	2.757	yeast	0.00476	0.49327	PF00488 PF00488
MGG_07929	MGG_12336	2.758	fly	0.40374	0.13985	-
MGG_05706	MGG_05977	2.758	yeast	0.13514	0.70652	-
MGG_00073	MGG_06924	2.758	yeast	-	0.70778	-
MGG_00598	MGG_07297	2.758	human	0.01244	0.59037	-
MGG_03255	MGG_04882	2.758	yeast	0.07262	0.55565	-
MGG_00446	MGG_04005	2.758	yeast	-	0.18147	-
MGG_03348	MGG_05673	2.758	fly	0.57259	0.97706	-
MGG_03696	MGG_04009	2.758	human	0.24532	0.71561	-
MGG_01121	MGG_09552	2.758	yeast	0.24532	0.20813	-
MGG_01074	MGG_06913	2.758	yeast	0.0246	0.66283	-
MGG_03550	MGG_06722	2.758	yeast	0.46308	0.9519	-
MGG_01175	MGG_08907	2.758	yeast	0.57259	0.20911	-
MGG_04927	MGG_05096	2.758	yeast	0.46308	0.82379	-
MGG_02770	MGG_07007	2.759	yeast	0.00006	0.07974	-
MGG_00739	MGG_03265	2.759	yeast	0.0296	0.57054	-
MGG_07489	MGG_09977	2.759	yeast	-	0.46929	-
MGG_01176	MGG_04862	2.759	yeast	0.7345	0.13145	-
MGG_05646	MGG_08648	2.759	yeast	0.04662	0.47048	-
MGG_00485	MGG_04577	2.759	human	0.00874	0.83699	-
MGG_07301	MGG_09304	2.759	fly	0.7345	0.29418	-
MGG_01362	MGG_03488	2.759	human	0.00236	0.39179	PF00069 PF00069
MGG_01759	MGG_03488	2.759	human	0.04662	0.16972	-
MGG_04144	MGG_07097	2.759	ecoli	0.7345	0.13227	-
MGG_04881	MGG_07332	2.759	yeast	0.7345	0.52124	-
MGG_00632	MGG_12406	2.759	fly	-	-	-
MGG_06372	MGG_09222	2.759	fly	0.21704	0.65897	-
MGG_05274	MGG_05682	2.759	human	0.04662	0.24147	-
MGG_00682	MGG_01362	2.759	yeast	0.7345	0.87663	-
MGG_06318	MGG_10052	2.759	yeast	-	0.41603	-
MGG_10447	MGG_12268	2.759	human	0.34874	0.62196	-
MGG_00704	MGG_01794	2.76	fly	-	0.80691	-
MGG_01104	MGG_09902	2.76	yeast	0.57259	0.15282	-
MGG_07000	MGG_12996	2.76	ecoli	0.29372	0.49446	-
MGG_04908	MGG_13498	2.76	human	-	0.60545	-
MGG_11597	MGG_11597	2.76	ecoli	-	-	PF00310 PF00310
MGG_04560	MGG_07007	2.76	yeast	0.57259	0.08976	-
MGG_00157	MGG_06318	2.76	yeast	-	0.67431	-
MGG_03879	MGG_09927	2.76	fly	-	0.05963	-
MGG_05720	MGG_09487	2.76	yeast	0.01842	0.69881	-
MGG_00087	MGG_10382	2.76	yeast	0.00476	0.05771	PF04427 PF04427
MGG_05184	MGG_06951	2.76	yeast	0.46308	0.86736	-
MGG_04366	MGG_04366	2.76	yeast	-	-	PF00225 PF00225
MGG_00915	MGG_03879	2.76	fly	-	0.15103	-
MGG_01521	MGG_08837	2.76	yeast	0.7345	0.23946	-
MGG_00370	MGG_05671	2.76	yeast	-	0.38031	-
MGG_01653	MGG_06346	2.76	human	0.08816	0.14156	-
MGG_06316	MGG_07525	2.76	yeast	-	0.31903	-
MGG_06108	MGG_07280	2.76	yeast	0.29372	0.65254	-
MGG_05062	MGG_11344	2.76	yeast	0.57259	0.50781	-
MGG_03291	MGG_06316	2.76	yeast	0.46308	0.26795	-
MGG_01712	MGG_06930	2.76	yeast	0.7345	0.20813	-
MGG_00518	MGG_00518	2.76	human	-	-	-
MGG_01504	MGG_04628	2.76	yeast	-	0.57177	-
MGG_06936	MGG_09750	2.76	human	0.29372	0.62073	-
MGG_04008	MGG_04686	2.761	ecoli	0.03763	-	-
MGG_06530	MGG_08074	2.761	human	0.08816	0.6975	-
MGG_06722	MGG_10494	2.761	yeast	0.46308	0.63978	-
MGG_01362	MGG_07734	2.761	yeast	0.04662	0.13227	-
MGG_04351	MGG_07137	2.761	yeast	-	0.77551	-
MGG_10799	MGG_11794	2.761	yeast	0.7345	0.40786	-
MGG_06325	MGG_08082	2.761	human	-	0.14071	-
MGG_01198	MGG_04617	2.761	yeast	0.03763	0.65127	-
MGG_00251	MGG_07119	2.761	yeast	0.57259	0.74955	-
MGG_03696	MGG_14227	2.761	human	-	0.91615	-
MGG_09199	MGG_11794	2.761	yeast	0.7345	0.97308	-
MGG_02204	MGG_04927	2.761	yeast	0.13514	0.13814	-
MGG_02970	MGG_04053	2.761	yeast	0.00667	0.91482	-
MGG_02804	MGG_06315	2.761	yeast	0.13514	0.36561	-
MGG_02423	MGG_06722	2.761	yeast	0.17412	0.08976	-
MGG_00087	MGG_02453	2.761	yeast	0.34874	0.00002	-
MGG_04862	MGG_06261	2.761	yeast	0.7345	0.5139	-
MGG_03696	MGG_04153	2.761	human	-	0.33659	-
MGG_05096	MGG_06250	2.761	yeast	0.57259	0.19845	-
MGG_01208	MGG_03982	2.761	human	0.29372	-	-
MGG_01907	MGG_06726	2.761	yeast	0.7345	0.15458	-
MGG_00739	MGG_09536	2.762	yeast	0.57259	0.17966	-
MGG_01814	MGG_03677	2.762	yeast	-	0.19651	-
MGG_03098	MGG_04862	2.762	yeast	0.7345	0.65003	-
MGG_02970	MGG_03524	2.762	yeast	0.34874	0.81214	-
MGG_11229	MGG_13020	2.762	yeast	0.24532	-	-
MGG_01649	MGG_09565	2.762	elegans	0.7345	0.78992	-
MGG_04686	MGG_05282	2.763	ecoli	0.03763	-	-
MGG_02086	MGG_02158	2.763	yeast	0.57259	0.3849	-
MGG_04719	MGG_09254	2.763	yeast	-	0.44661	-
MGG_01719	MGG_03230	2.763	yeast	0.34874	0.06745	-
MGG_00164	MGG_02859	2.763	yeast	0.46308	0.31465	-
MGG_13020	MGG_13020	2.763	human	-	-	PF03372 PF03372
MGG_01468	MGG_06895	2.763	elegans	0.46308	0.73645	-
MGG_04042	MGG_06378	2.763	ecoli	0.07262	0.85151	-
MGG_03152	MGG_04637	2.763	yeast	0.21704	0.09714	-
MGG_05438	MGG_09912	2.763	yeast	0.7345	0.00884	-
MGG_03839	MGG_04005	2.763	yeast	0.57259	0.94403	-
MGG_01066	MGG_04584	2.763	yeast	0.07262	0.70778	-
MGG_04686	MGG_06995	2.763	ecoli	0.0246	-	-
MGG_03283	MGG_08082	2.763	human	-	0.8304	-
MGG_07115	MGG_07213	2.763	yeast	0.01039	0.73645	-
MGG_01362	MGG_10523	2.763	yeast	0.24532	0.6756	-
MGG_10840	MGG_10840	2.763	yeast	-	-	-
MGG_01550	MGG_04467	2.763	fly	-	0.82119	-
MGG_02086	MGG_05256	2.763	fly	0.29372	0.10326	-
MGG_04430	MGG_08895	2.763	yeast	-	0.95984	-
MGG_07916	MGG_09711	2.763	yeast	-	0.77419	-
MGG_11027	MGG_11497	2.763	yeast	0.57259	0.8911	-
MGG_00970	MGG_02695	2.763	human	0.17412	0.35441	-
MGG_06722	MGG_09309	2.763	yeast	-	0.52124	-
MGG_00073	MGG_02829	2.763	fly	0.46308	0.76889	-
MGG_08303	MGG_11350	2.764	yeast	0.04662	0.96117	-
MGG_00885	MGG_01207	2.764	yeast	-	0.97176	-
MGG_07434	MGG_11251	2.764	yeast	-	-	-
MGG_00153	MGG_01196	2.764	yeast	0.7345	0.60165	-
MGG_08878	MGG_11165	2.764	yeast	0.01244	0.33224	-
MGG_01434	MGG_04830	2.764	yeast	0.7345	0.13477	-
MGG_05201	MGG_07382	2.764	yeast	-	0.28148	-
MGG_00496	MGG_02156	2.764	yeast	0.7345	0.26587	-
MGG_03057	MGG_03291	2.764	yeast	0.03763	0.07697	-
MGG_01250	MGG_07434	2.764	yeast	0.21704	0.63087	-
MGG_01362	MGG_04577	2.764	human	0.13514	0.78597	-
MGG_01804	MGG_14293	2.764	yeast	0.01244	0.59669	-
MGG_07714	MGG_11497	2.764	yeast	-	0.20134	-
MGG_05201	MGG_13413	2.764	yeast	-	0.20911	-
MGG_00382	MGG_02506	2.764	yeast	-	0.76889	-
MGG_00970	MGG_07213	2.764	yeast	0.29372	0.66794	-
MGG_00560	MGG_11063	2.765	yeast	0.00314	0.06351	-
MGG_04105	MGG_08731	2.765	yeast	0.46308	0.18989	-
MGG_01565	MGG_13221	2.765	ecoli	0.07262	-	-
MGG_01183	MGG_03520	2.765	yeast	0.46308	0.00591	-
MGG_03370	MGG_09833	2.765	yeast	-	0.38376	-
MGG_06318	MGG_06752	2.765	yeast	-	0.32668	-
MGG_00560	MGG_00560	2.765	human	-	-	PF00271 PF00271
MGG_06883	MGG_09564	2.765	fly	0.03763	0.33112	-
MGG_04502	MGG_07123	2.765	ecoli	0.7345	0.87794	-
MGG_03181	MGG_10490	2.766	yeast	-	-	-
MGG_01000	MGG_01602	2.766	yeast	0.40374	0.70652	-
MGG_00075	MGG_07048	2.766	yeast	-	0.94009	-
MGG_04616	MGG_09697	2.766	yeast	0.40374	0.80691	-
MGG_04506	MGG_07165	2.766	yeast	0.17412	0.34436	-
MGG_04090	MGG_07297	2.766	yeast	-	0.73645	-
MGG_03696	MGG_06152	2.766	human	0.7345	0.46929	-
MGG_00958	MGG_12268	2.766	yeast	-	0.32231	-
MGG_02829	MGG_05618	2.766	yeast	-	0.76889	-
MGG_00478	MGG_01528	2.766	yeast	-	0.13311	-
MGG_03159	MGG_03175	2.766	yeast	-	0.14071	-
MGG_01344	MGG_02514	2.766	yeast	0.17412	0.6449	-
MGG_01362	MGG_05727	2.766	yeast	0.40374	0.37694	-
MGG_04005	MGG_07003	2.766	yeast	0.40374	0.97043	-
MGG_01183	MGG_02730	2.766	yeast	-	0.86205	-
MGG_01362	MGG_06098	2.766	yeast	0.7345	0.55689	-
MGG_03696	MGG_12614	2.766	human	-	0.65003	-
MGG_05438	MGG_09519	2.766	yeast	-	0.00973	-
MGG_05208	MGG_06318	2.766	yeast	-	0.74955	-
MGG_04133	MGG_06434	2.766	yeast	0.00067	0.72344	-
MGG_01757	MGG_02976	2.766	fly	0.01842	0.93469	-
MGG_02829	MGG_02923	2.766	yeast	0.7345	0.13814	-
MGG_02535	MGG_03196	2.766	yeast	0.17412	0.23543	-
MGG_03182	MGG_10840	2.766	fly	-	0.24147	-
MGG_01995	MGG_08844	2.766	yeast	0.46308	0.71824	-
MGG_04724	MGG_06065	2.767	elegans	0.7345	0.55565	-
MGG_01521	MGG_09125	2.767	yeast	0.46308	0.86205	-
MGG_06137	MGG_06722	2.767	yeast	0.7345	0.30594	-
MGG_01344	MGG_06392	2.767	yeast	0.46308	0.563	-
MGG_01501	MGG_06318	2.767	yeast	-	0.34989	-
MGG_01183	MGG_05963	2.767	yeast	0.01842	0.00021	-
MGG_06125	MGG_09552	2.767	yeast	0.40374	0.80951	-
MGG_01588	MGG_12111	2.767	yeast	0.7345	0.22655	-
MGG_01556	MGG_11794	2.767	yeast	0.21704	0.87533	-
MGG_03696	MGG_06898	2.767	human	0.34874	0.68333	-
MGG_01907	MGG_09208	2.767	yeast	0.7345	0.78597	-
MGG_04976	MGG_07007	2.767	fly	0.24532	0.8819	-
MGG_06426	MGG_13535	2.767	yeast	0.29372	0.69496	-
MGG_07163	MGG_08002	2.767	yeast	0.46308	0.41369	-
MGG_02462	MGG_04106	2.767	yeast	0.46308	0.67947	-
MGG_01846	MGG_07481	2.768	yeast	0.21704	0.25974	-
MGG_03346	MGG_03346	2.768	human	-	-	PF01112 PF01112
MGG_06358	MGG_08829	2.768	yeast	-	0.60419	-
MGG_01288	MGG_01565	2.768	ecoli	0.46308	0.14328	-
MGG_04027	MGG_08829	2.768	yeast	0.46308	0.01003	-
MGG_01720	MGG_03215	2.768	human	0.08816	0.08901	-
MGG_01274	MGG_09917	2.768	human	0.57259	0.30268	-
MGG_01766	MGG_08878	2.768	yeast	0.00067	0.45969	-
MGG_01059	MGG_03150	2.768	yeast	0.40374	0.14498	-
MGG_04506	MGG_06472	2.768	yeast	0.17412	0.08322	-
MGG_02660	MGG_02829	2.768	yeast	-	-	-
MGG_00478	MGG_12709	2.769	yeast	0.07262	0.34768	-
MGG_03524	MGG_08878	2.769	yeast	0.29372	0.13477	-
MGG_02608	MGG_05858	2.769	yeast	0.17412	0.06745	-
MGG_04617	MGG_05739	2.769	yeast	0.10784	-	-
MGG_04076	MGG_12949	2.769	human	-	0.45729	-
MGG_03982	MGG_07281	2.769	fly	-	-	-
MGG_05738	MGG_12122	2.769	human	0.7345	-	-
MGG_00977	MGG_11193	2.769	yeast	-	0.00746	-
MGG_12462	MGG_13491	2.769	yeast	0.10784	0.55935	-
MGG_04377	MGG_05019	2.769	yeast	0.40374	0.71297	-
MGG_04008	MGG_04042	2.769	ecoli	0.07262	0.38147	-
MGG_10192	MGG_13474	2.769	yeast	0.34874	0.47529	-
MGG_03149	MGG_12098	2.769	human	0.40374	-	-
MGG_02633	MGG_05096	2.769	yeast	0.57259	0.55066	-
MGG_01690	MGG_12672	2.769	yeast	0.21704	0.54078	-
MGG_02444	MGG_07176	2.769	human	0.40374	0.66156	-
MGG_01084	MGG_07124	2.769	human	0.7345	0.14414	-
MGG_08341	MGG_11325	2.769	yeast	0.29372	0.03439	-
MGG_00466	MGG_01702	2.769	yeast	0.40374	0.48006	-
MGG_02952	MGG_09750	2.769	fly	0.29372	0.09945	-
MGG_03270	MGG_07496	2.769	yeast	-	0.49209	-
MGG_04954	MGG_11794	2.769	yeast	-	0.14671	-
MGG_05569	MGG_10494	2.769	fly	-	0.04861	-
MGG_05197	MGG_05602	2.769	fly	0.57259	0.2435	-
MGG_01084	MGG_04724	2.769	elegans	0.7345	0.27627	-
MGG_02804	MGG_06208	2.769	yeast	0.00667	0.96383	-
MGG_05683	MGG_06748	2.769	yeast	0.01039	0.6898	-
MGG_00632	MGG_11229	2.769	yeast	0.57259	0.77286	-
MGG_06209	MGG_10490	2.769	yeast	-	-	-
MGG_00469	MGG_08104	2.769	yeast	-	0.65645	-
MGG_01176	MGG_01176	2.769	human	-	-	PF08240 PF08240
MGG_01235	MGG_03696	2.769	human	0.29372	0.2435	-
MGG_07176	MGG_07176	2.769	human	-	-	PF00071 PF00071
MGG_02444	MGG_02444	2.769	human	-	-	PF00168 PF00168
MGG_02625	MGG_04660	2.77	yeast	0.34874	-	-
MGG_04990	MGG_08980	2.77	yeast	-	0.38147	-
MGG_05203	MGG_09208	2.77	yeast	0.21704	0.74431	-
MGG_03524	MGG_03568	2.77	yeast	0.34874	0.92284	-
MGG_07536	MGG_10447	2.77	yeast	0.17412	0.41487	-
MGG_02506	MGG_02802	2.77	yeast	-	0.95321	-
MGG_00307	MGG_09481	2.77	human	0.21704	0.03191	-
MGG_10157	MGG_11316	2.77	human	0.00286	-	-
MGG_01816	MGG_13435	2.77	yeast	0.08816	0.85413	-
MGG_04053	MGG_07727	2.77	yeast	0.00059	0.01728	PF00227 PF00227
MGG_05869	MGG_11040	2.77	yeast	0.08816	0.0688	-
MGG_01716	MGG_08162	2.77	ecoli	0.10784	0.10326	-
MGG_07714	MGG_09367	2.77	yeast	-	0.69881	-
MGG_01175	MGG_07161	2.771	elegans	0.17412	0.75852	-
MGG_01362	MGG_06760	2.771	yeast	0.00236	0.99413	PF00069 PF00069
MGG_00620	MGG_00625	2.771	elegans	0.13514	0.5139	-
MGG_01637	MGG_05201	2.771	yeast	0.40374	0.21971	-
MGG_03600	MGG_06881	2.771	fly	0.34874	0.83567	-
MGG_04802	MGG_07728	2.771	yeast	-	0.14414	-
MGG_06349	MGG_07086	2.771	yeast	0.0001	0.01094	-
MGG_01559	MGG_06209	2.771	yeast	0.46308	0.49933	-
MGG_08146	MGG_13744	2.771	yeast	0.7345	-	-
MGG_04116	MGG_07332	2.771	yeast	0.57259	0.19555	PF00018 PF00018
MGG_09733	MGG_10633	2.771	yeast	-	0.49565	-
MGG_01481	MGG_03211	2.771	yeast	-	0.18895	-
MGG_00849	MGG_05243	2.771	human	-	0.33112	-
MGG_05243	MGG_08561	2.772	fly	0.17412	0.27521	-
MGG_04627	MGG_07121	2.772	yeast	0.00667	0.77551	-
MGG_00476	MGG_11028	2.772	yeast	-	0.21583	-
MGG_01822	MGG_02086	2.772	fly	0.13514	0.50299	-
MGG_03242	MGG_03696	2.772	human	0.13514	0.87794	-
MGG_00408	MGG_04617	2.772	human	0.01478	0.54078	-
MGG_00961	MGG_08975	2.772	elegans	0.34874	0.91088	-
MGG_03197	MGG_03281	2.772	yeast	-	0.86867	-
MGG_07087	MGG_07332	2.772	yeast	0.57259	0.95587	-
MGG_03488	MGG_03568	2.772	yeast	0.7345	0.32893	-
MGG_03587	MGG_11193	2.772	yeast	-	0.39757	-
MGG_01713	MGG_04862	2.772	yeast	-	0.96117	-
MGG_01279	MGG_03611	2.772	yeast	-	0.83966	-
MGG_03198	MGG_06038	2.772	yeast	0.05802	0.36784	PF00400 PF00400
MGG_10522	MGG_10633	2.772	yeast	0.0246	0.93207	-
MGG_01362	MGG_01756	2.772	human	0.07262	0.81988	-
MGG_03057	MGG_08708	2.772	yeast	0.7345	0.02177	PF00400 PF00400
MGG_04045	MGG_12636	2.772	yeast	0.57259	0.73513	-
MGG_04527	MGG_10490	2.772	yeast	0.21704	-	-
MGG_03911	MGG_10400	2.772	yeast	0.57259	0.39523	-
MGG_06020	MGG_07007	2.772	yeast	0.7345	0.06028	-
MGG_01588	MGG_07310	2.772	yeast	0.46308	0.53592	-
MGG_00922	MGG_02534	2.772	yeast	-	0.91218	-
MGG_04585	MGG_07440	2.772	yeast	0.7345	0.35777	-
MGG_05646	MGG_09712	2.772	fly	0.7345	0.92944	-
MGG_01045	MGG_04005	2.773	yeast	-	0.62962	-
MGG_06345	MGG_08117	2.773	yeast	0.10784	0.51632	-
MGG_03911	MGG_12119	2.773	yeast	-	-	-
MGG_04462	MGG_06049	2.773	fly	0.7345	0.16433	-
MGG_03251	MGG_07526	2.773	elegans	0.57259	0.91349	-
MGG_01998	MGG_08907	2.773	yeast	0.57259	0.95587	-
MGG_01059	MGG_01656	2.773	yeast	0.40374	0.28994	-
MGG_01198	MGG_06722	2.773	yeast	0.46308	0.90433	-
MGG_04416	MGG_09119	2.773	yeast	-	0.00429	-
MGG_07077	MGG_09309	2.773	yeast	-	0.28464	-
MGG_02730	MGG_07008	2.773	yeast	0.57259	0.92679	-
MGG_06358	MGG_11497	2.773	yeast	0.34874	0.87794	PF00018 PF00018
MGG_03677	MGG_09574	2.773	yeast	-	0.12242	-
MGG_06077	MGG_06276	2.773	yeast	-	0.3388	-
MGG_03600	MGG_06246	2.774	fly	0.03763	0.52124	-
MGG_04331	MGG_04686	2.774	ecoli	-	-	-
MGG_00988	MGG_08840	2.774	yeast	0.7345	0.20423	-
MGG_03116	MGG_05720	2.774	yeast	0.10784	0.13985	-
MGG_02449	MGG_13782	2.775	fly	0.07262	-	-
MGG_04585	MGG_04802	2.775	yeast	-	0.65003	-
MGG_04647	MGG_11497	2.775	yeast	0.29372	0.79516	-
MGG_00767	MGG_03548	2.775	ecoli	-	0.31572	-
MGG_00843	MGG_01183	2.775	yeast	0.01478	0.10714	-
MGG_00170	MGG_00331	2.775	yeast	0.00059	0.20037	PF00227 PF00227
MGG_06138	MGG_12268	2.775	yeast	0.17412	0.35441	-
MGG_04559	MGG_11387	2.775	fly	0.21704	0.70526	-
MGG_04449	MGG_08807	2.775	ecoli	0.57259	0.68333	-
MGG_01256	MGG_01310	2.775	yeast	0.10784	0.92014	-
MGG_01481	MGG_09512	2.775	yeast	-	0.39064	-
MGG_10490	MGG_10783	2.775	yeast	-	-	-
MGG_05303	MGG_11805	2.775	yeast	0.7345	0.47288	-
MGG_00655	MGG_07434	2.775	yeast	0.29372	0.80562	-
MGG_04489	MGG_06408	2.775	yeast	0.34874	0.7001	-
MGG_00968	MGG_08689	2.775	human	0.46308	0.53958	-
MGG_01509	MGG_04160	2.775	yeast	0.7345	0.70778	-
MGG_02821	MGG_06951	2.775	yeast	0.07262	0.66541	-
MGG_00331	MGG_01059	2.775	yeast	0.17412	0.24147	-
MGG_04899	MGG_05462	2.775	yeast	0.7345	0.94667	-
MGG_05237	MGG_05237	2.775	human	-	-	-
MGG_00369	MGG_07007	2.775	yeast	0.46308	0.48369	-
MGG_01602	MGG_03154	2.775	yeast	-	0.20037	-
MGG_03103	MGG_03529	2.775	yeast	0.46308	0.67688	-
MGG_03488	MGG_10969	2.775	yeast	0.29372	0.87133	-
MGG_02661	MGG_04637	2.776	yeast	0.21704	0.09053	-
MGG_08104	MGG_08746	2.776	yeast	0.13514	0.63214	-
MGG_03182	MGG_05616	2.776	yeast	0.01244	0.60545	-
MGG_03761	MGG_07287	2.776	yeast	-	0.46929	-
MGG_04400	MGG_05480	2.776	ecoli	0.57259	0.87923	-
MGG_05278	MGG_05857	2.776	human	0.29372	0.9215	-
MGG_09505	MGG_09733	2.776	yeast	-	0.11754	-
MGG_03983	MGG_07287	2.776	yeast	-	0.74299	-
MGG_05282	MGG_11794	2.776	yeast	0.29372	0.32231	-
MGG_03577	MGG_09208	2.776	yeast	0.01478	0.95321	-
MGG_03979	MGG_07081	2.776	yeast	-	0.99934	-
MGG_01108	MGG_07006	2.776	yeast	-	0.14071	-
MGG_10325	MGG_13005	2.776	human	0.21704	-	-
MGG_03086	MGG_06392	2.776	yeast	0.7345	0.01357	-
MGG_04158	MGG_10494	2.777	yeast	-	0.58288	-
MGG_04862	MGG_05980	2.777	yeast	0.7345	0.43951	-
MGG_03270	MGG_05651	2.777	yeast	0.34874	0.77551	-
MGG_06209	MGG_07546	2.777	yeast	0.29372	0.19651	-
MGG_01565	MGG_04008	2.777	ecoli	0.03763	0.31138	-
MGG_02423	MGG_04158	2.777	yeast	0.17412	0.68333	-
MGG_09535	MGG_09918	2.777	yeast	-	0.52981	-
MGG_03696	MGG_05651	2.777	yeast	-	0.45969	PF00069 PF01214
MGG_01207	MGG_07121	2.777	fly	0.7345	0.99281	-
MGG_01481	MGG_07536	2.777	yeast	0.7345	0.55935	-
MGG_02802	MGG_05528	2.777	yeast	-	0.52615	-
MGG_06049	MGG_06922	2.777	yeast	0.17412	0.35215	-
MGG_03696	MGG_06258	2.777	yeast	0.24532	0.82119	-
MGG_00223	MGG_08341	2.777	yeast	0.34874	0.20617	-
MGG_04123	MGG_07526	2.777	yeast	0.0296	0.06812	-
MGG_03250	MGG_09564	2.777	fly	0.40374	0.90298	-
MGG_00174	MGG_05857	2.777	human	0.01478	0.76237	-
MGG_03205	MGG_06209	2.777	yeast	0.29372	0.26795	-
MGG_03982	MGG_06127	2.777	yeast	0.10784	-	-
MGG_07163	MGG_12335	2.777	yeast	0.7345	0.49933	-
MGG_01978	MGG_13474	2.777	yeast	0.00874	0.29628	-
MGG_02624	MGG_05317	2.777	yeast	0.7345	0.17789	-
MGG_05116	MGG_07117	2.777	yeast	-	0.64234	-
MGG_01183	MGG_05146	2.777	yeast	0.00523	0.00061	-
MGG_03211	MGG_04506	2.777	yeast	0.29372	0.04513	-
MGG_00354	MGG_07384	2.778	yeast	0.21704	0.94535	-
MGG_02920	MGG_06569	2.778	yeast	0.46308	0.72472	-
MGG_01519	MGG_05977	2.778	yeast	0.10784	0.36449	-
MGG_06852	MGG_07323	2.778	human	-	0.62073	-
MGG_08648	MGG_08648	2.778	yeast	-	-	-
MGG_01837	MGG_06209	2.778	yeast	0.08816	0.34215	-
MGG_06318	MGG_08143	2.778	yeast	-	0.85542	-
MGG_00053	MGG_11063	2.778	yeast	0.17412	0.20911	-
MGG_06108	MGG_06318	2.778	yeast	-	0.32123	-
MGG_02460	MGG_12899	2.779	yeast	0.40374	0.44775	-
MGG_05999	MGG_06038	2.779	yeast	0.10784	0.00168	-
MGG_03982	MGG_07617	2.779	yeast	0.34874	-	-
MGG_05275	MGG_10607	2.779	ecoli	0.05802	-	-
MGG_06077	MGG_07201	2.779	yeast	-	0.4981	-
MGG_01995	MGG_06014	2.779	yeast	0.29372	0.82119	-
MGG_04158	MGG_09309	2.779	yeast	0.17412	0.401	-
MGG_01183	MGG_12370	2.779	yeast	-	0.00258	-
MGG_04150	MGG_09493	2.779	yeast	0.21704	0.48732	PF01602 PF01602
MGG_02829	MGG_06311	2.779	yeast	0.21704	0.1852	-
MGG_03649	MGG_06457	2.779	yeast	0.7345	0.75981	-
MGG_00924	MGG_06742	2.779	yeast	0.05802	0.05899	-
MGG_01153	MGG_02086	2.779	yeast	0.00059	0.67947	-
MGG_00336	MGG_05274	2.78	human	0.04662	0.17789	-
MGG_00496	MGG_11062	2.78	yeast	0.07262	0.34104	-
MGG_03193	MGG_05603	2.78	fly	-	0.57054	-
MGG_03370	MGG_03550	2.78	yeast	0.34874	0.48006	-
MGG_00446	MGG_07481	2.78	yeast	-	0.10714	-
MGG_01268	MGG_03649	2.78	yeast	0.7345	0.20228	-
MGG_01160	MGG_05869	2.78	yeast	0.34874	0.82249	-
MGG_02462	MGG_04160	2.78	yeast	0.7345	0.95984	-
MGG_03175	MGG_06733	2.78	yeast	0.17412	0.4849	-
MGG_05680	MGG_05857	2.78	human	0.04662	0.78727	-
MGG_06164	MGG_11794	2.78	yeast	0.7345	0.0729	-
MGG_03101	MGG_04617	2.78	yeast	0.29372	0.55437	-
MGG_03026	MGG_10565	2.78	yeast	0.17412	0.77551	-
MGG_00706	MGG_06763	2.78	yeast	0.01039	0.01124	-
MGG_01079	MGG_01079	2.78	human	-	-	PF00071 PF00071
MGG_04160	MGG_05019	2.78	yeast	0.7345	0.99413	-
MGG_08140	MGG_09867	2.78	human	0.57259	0.47048	-
MGG_03198	MGG_08087	2.78	yeast	0.29372	0.86736	-
MGG_05869	MGG_06293	2.78	yeast	0.00874	0.99544	-
MGG_01350	MGG_01362	2.78	yeast	0.57259	0.59415	-
MGG_00706	MGG_13023	2.78	yeast	0.07262	0.79124	-
MGG_04652	MGG_04966	2.78	ecoli	0.01244	0.40786	-
MGG_01995	MGG_04584	2.781	human	0.0296	0.37694	-
MGG_06686	MGG_12370	2.781	yeast	0.57259	0.06351	-
MGG_08343	MGG_08343	2.781	human	-	-	PF00227 PF00227
MGG_04042	MGG_04331	2.781	ecoli	-	0.18708	-
MGG_06881	MGG_09208	2.781	yeast	0.29372	0.28148	-
MGG_02535	MGG_03677	2.781	yeast	-	0.19271	-
MGG_03205	MGG_12753	2.781	yeast	0.13514	0.53592	-
MGG_05147	MGG_09564	2.781	fly	0.7345	0.90825	-
MGG_13170	MGG_13170	2.781	human	-	-	-
MGG_01654	MGG_05266	2.781	human	0.34874	0.27942	-
MGG_00759	MGG_11794	2.781	yeast	0.7345	0.00328	-
MGG_06293	MGG_08829	2.782	yeast	0.34874	0.5979	-
MGG_03370	MGG_10494	2.782	yeast	-	0.8502	-
MGG_01153	MGG_04551	2.782	yeast	0.00059	0.05337	PF00227 PF00227
MGG_00896	MGG_11344	2.782	human	0.01478	0.07905	-
MGG_01087	MGG_02730	2.782	yeast	0.7345	0.6975	-
MGG_07332	MGG_13065	2.782	yeast	0.57259	0.30376	-
MGG_01362	MGG_06258	2.782	yeast	0.24532	0.5237	-
MGG_06562	MGG_09304	2.782	fly	0.7345	0.03241	-
MGG_01509	MGG_04899	2.782	yeast	0.57259	0.65771	-
MGG_02608	MGG_04439	2.782	yeast	0.57259	0.87267	-
MGG_03973	MGG_05569	2.782	fly	-	0.62962	-
MGG_06258	MGG_09195	2.782	yeast	0.01478	0.39408	-
MGG_00961	MGG_05738	2.782	human	0.7345	0.05837	-
MGG_02423	MGG_03370	2.782	yeast	-	0.35664	-
MGG_04150	MGG_06748	2.782	yeast	0.7345	0.43836	-
MGG_03649	MGG_04005	2.782	yeast	-	0.18895	-
MGG_01160	MGG_08829	2.782	yeast	0.57259	0.75723	-
MGG_00383	MGG_05249	2.782	ecoli	0.24532	0.50781	-
MGG_04719	MGG_06881	2.782	fly	0.7345	0.66922	-
MGG_03537	MGG_12797	2.782	human	0.0246	0.61442	-
MGG_00308	MGG_01978	2.782	yeast	0.00874	0.89904	-
MGG_03556	MGG_08840	2.782	yeast	0.57259	0.00566	-
MGG_01598	MGG_06884	2.782	yeast	0.46308	0.02949	-
MGG_02444	MGG_11427	2.782	human	0.7345	0.83699	-
MGG_03122	MGG_06951	2.782	yeast	0.05802	0.91482	-
MGG_01100	MGG_03271	2.782	yeast	-	0.00519	-
MGG_00926	MGG_07714	2.783	yeast	-	0.62324	-
MGG_08144	MGG_09304	2.783	human	-	-	-
MGG_00970	MGG_06733	2.783	human	0.05802	0.97043	-
MGG_06914	MGG_11316	2.783	human	0.40374	-	PF00071 PF00454
MGG_02829	MGG_06077	2.783	yeast	0.46308	0.75209	-
MGG_01250	MGG_06981	2.783	yeast	-	0.19845	-
MGG_02785	MGG_08825	2.783	ecoli	0.40374	0.67179	-
MGG_06981	MGG_11251	2.783	yeast	-	-	-
MGG_03883	MGG_05096	2.783	yeast	0.34874	0.14844	-
MGG_01183	MGG_06429	2.783	yeast	0.13514	0.03191	-
MGG_03195	MGG_06063	2.783	human	-	0.56176	-
MGG_03529	MGG_09371	2.784	yeast	0.46308	0.16343	-
MGG_05999	MGG_08867	2.784	yeast	0.10784	0.00053	-
MGG_03556	MGG_09208	2.784	yeast	0.01478	0.15282	-
MGG_00383	MGG_06757	2.784	ecoli	0.40374	0.48129	-
MGG_04438	MGG_09284	2.784	yeast	0.34874	0.68716	-
MGG_01108	MGG_05307	2.784	yeast	-	0.36561	-
MGG_03291	MGG_03520	2.784	yeast	0.40374	0.03191	-
MGG_05243	MGG_06375	2.784	yeast	0.13514	0.04861	-
MGG_06172	MGG_12335	2.784	yeast	-	0.65771	-
MGG_00560	MGG_10383	2.784	human	0.03763	0.6898	-
MGG_02939	MGG_07007	2.784	yeast	0.10784	0.43714	-
MGG_11227	MGG_11801	2.784	yeast	0.00059	-	PF01217 PF01602
MGG_02319	MGG_07280	2.784	yeast	0.29372	0.76109	-
MGG_00507	MGG_12268	2.784	yeast	0.24532	0.67308	-
MGG_05284	MGG_06293	2.784	yeast	0.40374	0.88718	-
MGG_01160	MGG_05284	2.784	yeast	-	0.96249	-
MGG_04133	MGG_05178	2.785	yeast	0.00236	0.33335	-
MGG_09369	MGG_09369	2.785	human	-	-	PF00400 PF00400
MGG_05207	MGG_10268	2.785	yeast	0.7345	0.80951	-
MGG_01238	MGG_03283	2.785	yeast	-	0.02306	-
MGG_03017	MGG_03696	2.785	fly	0.57259	0.3245	-
MGG_00632	MGG_08101	2.785	yeast	0.00759	0.92014	-
MGG_10382	MGG_12899	2.785	yeast	0.10784	0.82907	-
MGG_08878	MGG_08878	2.785	human	-	-	-
MGG_00053	MGG_04647	2.785	yeast	0.40374	0.8859	-
MGG_07332	MGG_09935	2.785	yeast	-	0.9691	-
MGG_04637	MGG_04676	2.785	yeast	0.17412	0.43836	-
MGG_05243	MGG_05370	2.785	yeast	0.05802	0.75339	-
MGG_07048	MGG_07048	2.785	human	-	-	-
MGG_00847	MGG_07119	2.785	yeast	0.7345	0.63601	-
MGG_03370	MGG_09309	2.785	yeast	-	0.84231	-
MGG_04523	MGG_06318	2.785	yeast	0.40374	0.62962	-
MGG_01671	MGG_06322	2.785	yeast	0.10784	0.94139	-
MGG_04862	MGG_07536	2.785	yeast	0.40374	0.4184	-
MGG_00884	MGG_09284	2.785	yeast	0.40374	0.45014	-
MGG_02156	MGG_13245	2.785	yeast	0.34874	0.91882	-
MGG_06392	MGG_13474	2.785	yeast	0.7345	0.93076	-
MGG_02514	MGG_03164	2.785	yeast	0.7345	0.01063	-
MGG_05720	MGG_12308	2.785	yeast	0.00314	0.15458	-
MGG_03196	MGG_08907	2.785	yeast	0.7345	0.65384	-
MGG_00407	MGG_00926	2.785	yeast	-	0.37471	-
MGG_01362	MGG_02088	2.785	yeast	0.24532	0.86736	-
MGG_02156	MGG_06172	2.785	yeast	-	0.41369	-
MGG_04996	MGG_10382	2.785	yeast	0.24532	0.05337	-
MGG_00753	MGG_00753	2.785	human	-	-	PF08513 PF08513
MGG_00336	MGG_03211	2.785	fly	0.04662	0.62452	-
MGG_04053	MGG_07165	2.786	yeast	0.00059	0.01613	PF00227 PF00227
MGG_03222	MGG_05857	2.786	human	-	0.40214	-
MGG_05014	MGG_09564	2.786	fly	-	0.20037	-
MGG_02511	MGG_07123	2.786	ecoli	0.21704	0.53226	-
MGG_03696	MGG_12826	2.786	human	0.17412	0.12815	-
MGG_00446	MGG_06462	2.786	yeast	-	0.03094	-
MGG_05700	MGG_13528	2.786	ecoli	0.17412	-	-
MGG_01084	MGG_03532	2.786	fly	0.7345	0.53104	-
MGG_04439	MGG_06951	2.786	yeast	0.24532	0.0492	-
MGG_05857	MGG_12138	2.786	human	0.08816	0.726	-
MGG_02695	MGG_04862	2.786	yeast	0.7345	0.33335	-
MGG_02821	MGG_03205	2.786	yeast	0.40374	0.40558	-
MGG_03577	MGG_09555	2.786	human	0.00874	0.62324	-
MGG_02511	MGG_11482	2.786	ecoli	0.03763	0.47529	-
MGG_02514	MGG_08558	2.787	yeast	0.34874	0.52738	-
MGG_06151	MGG_10184	2.787	yeast	-	0.56176	-
MGG_00884	MGG_02970	2.787	yeast	-	0.23345	-
MGG_03677	MGG_03677	2.787	human	-	-	PF00583 PF00583
MGG_06574	MGG_08731	2.787	yeast	0.46308	0.56926	-
MGG_05189	MGG_14115	2.787	yeast	0.46308	0.29418	-
MGG_00924	MGG_05099	2.787	yeast	0.17412	0.1946	-
MGG_10490	MGG_12828	2.787	yeast	0.40374	-	-
MGG_00175	MGG_10828	2.787	yeast	-	0.68204	-
MGG_01078	MGG_10382	2.787	yeast	0.00476	0.07905	PF04427 PF04427
MGG_03419	MGG_06936	2.787	human	0.29372	0.29523	-
MGG_09472	MGG_14329	2.787	fly	-	0.77551	-
MGG_03149	MGG_09217	2.787	yeast	0.29372	0.06284	-
MGG_06922	MGG_08178	2.787	yeast	0.21704	0.39985	-
MGG_07048	MGG_13472	2.787	human	0.00759	0.02808	-
MGG_01217	MGG_06895	2.787	fly	0.05802	0.52005	-
MGG_02927	MGG_13511	2.787	yeast	0.04662	0.3016	-
MGG_07086	MGG_08746	2.787	yeast	0.17412	0.51755	-
MGG_00872	MGG_06099	2.787	fly	0.46308	0.00884	-
MGG_01656	MGG_03255	2.787	yeast	0.0296	0.56054	-
MGG_01987	MGG_06261	2.787	yeast	0.7345	0.92944	-
MGG_04158	MGG_06108	2.787	yeast	0.13514	0.99805	-
MGG_01362	MGG_08645	2.788	yeast	0.57259	0.87404	-
MGG_13474	MGG_13499	2.788	yeast	-	0.81082	-
MGG_06448	MGG_06448	2.788	yeast	-	-	-
MGG_01449	MGG_02959	2.788	yeast	0.04662	0.33554	-
MGG_01054	MGG_02747	2.788	fly	0.57259	0.81214	-
MGG_04900	MGG_11482	2.788	ecoli	0.7345	0.25768	-
MGG_04862	MGG_11408	2.788	yeast	0.46308	0.44894	-
MGG_12855	MGG_12855	2.788	yeast	-	-	PF00788 PF00788
MGG_02462	MGG_04899	2.788	yeast	0.57259	0.86205	-
MGG_02569	MGG_08104	2.788	yeast	0.34874	0.10636	-
MGG_04190	MGG_05977	2.788	yeast	-	0.08464	-
MGG_00407	MGG_04719	2.788	fly	-	0.80823	-
MGG_05243	MGG_07109	2.788	human	0.57259	0.01003	-
MGG_03370	MGG_06137	2.788	yeast	-	0.10248	-
MGG_07297	MGG_13778	2.789	yeast	-	0.42649	-
MGG_00317	MGG_11427	2.789	elegans	0.7345	0.14584	-
MGG_03961	MGG_05977	2.789	yeast	0.00523	0.6911	-
MGG_03979	MGG_12920	2.789	yeast	-	-	-
MGG_04467	MGG_06019	2.789	yeast	0.04662	0.32893	-
MGG_04227	MGG_11745	2.789	yeast	0.34874	0.94535	-
MGG_06462	MGG_12831	2.789	yeast	-	0.43116	-
MGG_00040	MGG_09441	2.789	yeast	0.29372	0.91482	-
MGG_06574	MGG_07434	2.789	yeast	0.17412	0.25974	-
MGG_06928	MGG_12268	2.789	human	0.04662	0.41137	-
MGG_01111	MGG_07120	2.789	fly	-	0.726	-
MGG_01236	MGG_05646	2.789	yeast	0.46308	0.18058	-
MGG_00053	MGG_05815	2.79	yeast	-	0.22068	-
MGG_12996	MGG_12996	2.79	ecoli	-	-	PF00171 PF00171
MGG_03165	MGG_05193	2.79	ecoli	0.17412	0.29311	-
MGG_02656	MGG_04351	2.79	yeast	-	-	-
MGG_03087	MGG_06396	2.79	yeast	0.7345	0.80691	-
MGG_00924	MGG_10590	2.79	yeast	0.03763	0.17421	-
MGG_03399	MGG_05096	2.79	yeast	0.46308	0.60545	-
MGG_01362	MGG_03737	2.79	human	0.24532	0.46326	-
MGG_01823	MGG_10323	2.79	yeast	0.46308	0.53715	-
MGG_07332	MGG_13986	2.79	yeast	-	0.76495	-
MGG_04467	MGG_06293	2.79	yeast	0.05802	0.02177	-
MGG_01160	MGG_04467	2.79	yeast	-	0.02395	-
MGG_06375	MGG_10192	2.79	yeast	-	0.14759	-
MGG_00550	MGG_09564	2.79	fly	-	0.01094	-
MGG_00256	MGG_09124	2.79	fly	0.7345	0.46805	-
MGG_06685	MGG_09564	2.79	fly	0.34874	0.85413	-
MGG_01362	MGG_05755	2.79	yeast	-	0.32123	-
MGG_01481	MGG_05209	2.79	yeast	0.7345	0.71297	-
MGG_00155	MGG_00397	2.79	human	0.01039	0.43951	-
MGG_08129	MGG_13205	2.79	yeast	0.10784	0.8819	-
MGG_03982	MGG_09554	2.79	yeast	0.21704	-	-
MGG_07161	MGG_09878	2.79	human	0.21704	0.14498	-
MGG_03372	MGG_09564	2.79	fly	0.07262	0.06284	-
MGG_01159	MGG_01661	2.79	yeast	0.17412	0.24047	-
MGG_05700	MGG_05700	2.79	ecoli	-	-	PF00570 PF00570
MGG_00383	MGG_05977	2.79	ecoli	0.24532	0.42881	-
MGG_12631	MGG_12972	2.79	yeast	0.24532	-	-
MGG_01561	MGG_02946	2.79	yeast	0.57259	0.83306	-
MGG_01719	MGG_01744	2.79	fly	0.46308	0.33659	-
MGG_03524	MGG_12157	2.79	yeast	0.40374	0.18989	-
MGG_00455	MGG_02695	2.79	yeast	0.7345	0.15633	-
MGG_05063	MGG_10607	2.791	ecoli	0.00476	0.00519	-
MGG_01084	MGG_03026	2.791	elegans	0.24532	0.42418	-
MGG_04150	MGG_05484	2.791	yeast	0.24532	0.40214	PF01602 PF00928
MGG_05603	MGG_06099	2.791	fly	-	0.31572	-
MGG_06292	MGG_08648	2.791	yeast	0.7345	0.78468	-
MGG_05243	MGG_05651	2.791	yeast	0.29372	0.7299	-
MGG_06077	MGG_06656	2.791	yeast	-	0.87923	-
MGG_02695	MGG_07753	2.791	human	0.21704	0.91615	-
MGG_01521	MGG_04676	2.791	yeast	0.57259	0.1216	-
MGG_07252	MGG_07472	2.791	human	-	0.8502	-
MGG_01426	MGG_11497	2.791	fly	0.34874	0.40439	-
MGG_05370	MGG_10192	2.791	yeast	0.7345	0.92811	-
MGG_05869	MGG_09846	2.792	yeast	0.7345	0.08043	-
MGG_04719	MGG_06242	2.792	yeast	0.7345	0.78597	-
MGG_01438	MGG_03165	2.792	ecoli	-	0.26279	-
MGG_00481	MGG_05637	2.792	yeast	0.29372	0.51026	-
MGG_04699	MGG_05857	2.792	human	0.46308	0.80691	-
MGG_02939	MGG_05569	2.792	fly	0.7345	0.57547	-
MGG_06396	MGG_06481	2.792	yeast	-	0.3466	-
MGG_03149	MGG_06924	2.792	human	0.29372	0.79124	-
MGG_03520	MGG_08708	2.792	yeast	-	0.00088	-
MGG_01232	MGG_12721	2.792	yeast	0.17412	0.03388	-
MGG_03911	MGG_08907	2.792	yeast	0.7345	0.2052	-
MGG_02949	MGG_06896	2.792	fly	0.7345	0.99676	-
MGG_03192	MGG_09119	2.792	yeast	0.57259	0.23248	-
MGG_00739	MGG_06742	2.792	human	0.17412	0.07766	-
MGG_00155	MGG_00518	2.792	human	0.01478	0.93076	-
MGG_03994	MGG_04104	2.792	human	0.0296	0.10174	-
MGG_05568	MGG_08731	2.792	yeast	0.46308	0.82119	-
MGG_03071	MGG_09505	2.792	human	-	0.30376	-
MGG_06392	MGG_07389	2.792	yeast	0.7345	0.32014	-
MGG_04878	MGG_06318	2.792	yeast	0.7345	0.69496	-
MGG_04042	MGG_06071	2.792	ecoli	0.07262	0.33335	-
MGG_01159	MGG_07536	2.792	yeast	0.10784	0.1537	-
MGG_03165	MGG_12537	2.792	ecoli	-	-	-
MGG_03985	MGG_11497	2.792	yeast	0.34874	0.48732	-
MGG_04927	MGG_09090	2.792	yeast	0.13514	0.401	-
MGG_06318	MGG_11137	2.792	yeast	0.57259	0.7001	-
MGG_00985	MGG_08867	2.792	yeast	-	0.00027	-
MGG_03165	MGG_11350	2.792	ecoli	0.04662	0.72344	-
MGG_00149	MGG_09466	2.793	yeast	-	-	-
MGG_06396	MGG_10565	2.793	yeast	0.29372	0.4419	-
MGG_05977	MGG_10157	2.793	yeast	0.05802	0.56176	-
MGG_00466	MGG_09697	2.793	yeast	0.17412	0.76758	-
MGG_00175	MGG_06946	2.793	fly	0.29372	0.95587	-
MGG_04958	MGG_05089	2.793	fly	0.05802	0.08464	-
MGG_03007	MGG_12122	2.793	yeast	0.40374	-	-
MGG_00330	MGG_04359	2.793	yeast	0.05802	0.62073	-
MGG_01844	MGG_06209	2.793	yeast	-	0.47888	-
MGG_02463	MGG_06099	2.794	yeast	0.13514	0.88055	-
MGG_03266	MGG_10325	2.794	human	0.17412	0.50662	-
MGG_02802	MGG_02802	2.794	yeast	-	-	-
MGG_01225	MGG_02757	2.794	yeast	-	-	-
MGG_00747	MGG_02156	2.794	yeast	0.29372	0.01124	-
MGG_00188	MGG_10835	2.794	yeast	0.10784	0.02135	-
MGG_01362	MGG_09275	2.794	yeast	0.24532	0.10023	-
MGG_07730	MGG_08880	2.794	fly	-	0.28358	-
MGG_05857	MGG_12758	2.794	yeast	-	0.99544	-
MGG_05701	MGG_05900	2.794	yeast	-	0.15809	-
MGG_04943	MGG_08303	2.794	yeast	0.24532	0.75594	-
MGG_03210	MGG_11193	2.794	yeast	-	0.94925	-
MGG_07073	MGG_11794	2.794	yeast	-	0.66922	-
MGG_00971	MGG_05730	2.794	yeast	0.46308	0.12406	-
MGG_01832	MGG_06099	2.794	yeast	0.7345	0.01324	-
MGG_06924	MGG_11165	2.794	yeast	0.05802	0.69238	-
MGG_00968	MGG_01359	2.794	yeast	-	0.39292	-
MGG_02464	MGG_06209	2.794	yeast	-	0.53226	-
MGG_01588	MGG_06884	2.795	human	0.29372	0.11591	-
MGG_05312	MGG_05312	2.795	human	-	-	PF00069 PF00069
MGG_02417	MGG_10382	2.795	yeast	0.00476	0.54691	-
MGG_00481	MGG_03087	2.795	yeast	0.57259	0.42881	-
MGG_00463	MGG_04612	2.796	fly	0.03763	0.48732	-
MGG_03880	MGG_06752	2.796	yeast	0.46308	0.50423	-
MGG_03165	MGG_12162	2.796	ecoli	0.46308	-	-
MGG_00487	MGG_05370	2.796	yeast	0.10784	0.71691	-
MGG_00700	MGG_13535	2.796	yeast	0.7345	0.41249	-
MGG_00170	MGG_04506	2.796	yeast	0.17412	0.30815	-
MGG_05096	MGG_12231	2.796	yeast	0.46308	0.59541	-
MGG_01556	MGG_08087	2.796	yeast	0.00001	0.1852	-
MGG_03251	MGG_04617	2.796	yeast	0.34874	0.89642	-
MGG_02241	MGG_04993	2.796	yeast	0.21704	0.6449	-
MGG_06505	MGG_12268	2.796	yeast	0.08816	0.51267	-
MGG_03139	MGG_05637	2.796	yeast	0.01478	0.75594	-
MGG_01100	MGG_06378	2.796	yeast	-	0.69881	-
MGG_01362	MGG_03151	2.797	yeast	0.40374	0.38949	-
MGG_03700	MGG_07382	2.797	yeast	0.40374	0.37358	-
MGG_03370	MGG_11399	2.797	yeast	-	-	-
MGG_03291	MGG_12370	2.797	yeast	0.7345	0.00291	-
MGG_04978	MGG_11430	2.797	yeast	-	0.61313	-
MGG_01596	MGG_03051	2.797	yeast	0.29372	0.90695	-
MGG_08725	MGG_09505	2.797	fly	0.29372	0.34215	-
MGG_03211	MGG_03524	2.797	yeast	0.29372	0.21489	-
MGG_01035	MGG_05857	2.797	yeast	-	0.36896	-
MGG_05651	MGG_10192	2.797	yeast	-	0.85151	-
MGG_04764	MGG_09284	2.797	yeast	0.40374	0.93207	-
MGG_02608	MGG_05666	2.797	yeast	-	0.16343	-
MGG_05708	MGG_07434	2.797	yeast	0.24532	0.29418	-
MGG_03129	MGG_04995	2.797	yeast	0.29372	0.00389	-
MGG_00365	MGG_05201	2.797	yeast	0.08816	0.11109	-
MGG_01059	MGG_04506	2.797	yeast	0.17412	0.07154	-
MGG_04069	MGG_12899	2.797	yeast	0.40374	-	-
MGG_02515	MGG_07916	2.797	yeast	-	0.68849	-
MGG_08636	MGG_14115	2.797	yeast	-	0.63341	-
MGG_01978	MGG_06375	2.797	yeast	0.29372	0.16611	-
MGG_06836	MGG_13512	2.797	yeast	0.21704	0.78859	-
MGG_03978	MGG_07915	2.797	yeast	0.03763	0.59291	-
MGG_03529	MGG_06951	2.797	yeast	0.46308	0.15898	-
MGG_02429	MGG_03165	2.797	ecoli	0.04662	0.55565	-
MGG_11773	MGG_12855	2.798	yeast	0.34874	0.49565	-
MGG_11195	MGG_12268	2.798	yeast	-	-	-
MGG_00706	MGG_03202	2.798	yeast	0.57259	0.02395	-
MGG_01795	MGG_01795	2.798	human	-	-	PF00069 PF00069
MGG_01978	MGG_05370	2.798	yeast	0.21704	0.75981	-
MGG_03982	MGG_04439	2.798	fly	0.46308	-	-
MGG_07280	MGG_12231	2.799	yeast	0.29372	0.93469	-
MGG_11027	MGG_11350	2.799	yeast	0.46308	0.91349	-
MGG_01998	MGG_05370	2.799	yeast	0.13514	0.74299	-
MGG_00198	MGG_04660	2.799	yeast	0.57259	0.81214	-
MGG_03205	MGG_05320	2.799	yeast	-	0.17966	-
MGG_03299	MGG_05462	2.799	yeast	-	0.97706	-
MGG_09504	MGG_09504	2.799	human	-	-	PF00632 PF00632
MGG_01054	MGG_01054	2.799	human	-	-	-
MGG_03284	MGG_07121	2.799	yeast	0.00476	0.3245	-
MGG_13020	MGG_13171	2.799	yeast	0.10784	-	-
MGG_01561	MGG_07754	2.799	yeast	0.34874	0.04347	-
MGG_04389	MGG_09916	2.799	yeast	0.01039	0.29947	-
MGG_05989	MGG_05989	2.799	human	-	-	PF00930 PF00930
MGG_01207	MGG_01329	2.799	yeast	-	0.46088	-
MGG_08842	MGG_10569	2.799	yeast	0.57259	0.87663	-
MGG_09208	MGG_11193	2.799	yeast	-	0.08043	-
MGG_01362	MGG_03323	2.799	yeast	0.7345	0.65254	-
MGG_02804	MGG_03665	2.799	yeast	0.7345	0.18895	-
MGG_03165	MGG_05367	2.799	ecoli	0.7345	0.88323	-
MGG_01766	MGG_05099	2.799	yeast	0.17412	0.35664	-
MGG_00506	MGG_11457	2.799	yeast	-	-	-
MGG_02660	MGG_04943	2.799	yeast	-	-	-
MGG_06180	MGG_12839	2.799	yeast	0.34874	0.72214	PF00036 PF00036
MGG_00683	MGG_11532	2.799	yeast	0.21704	0.60924	-
MGG_00839	MGG_08746	2.799	yeast	0.7345	0.09126	-
MGG_06371	MGG_07161	2.799	human	0.57259	0.21104	-
MGG_03637	MGG_04877	2.799	yeast	0.34874	0.85937	-
MGG_02086	MGG_03568	2.799	yeast	-	0.34104	-
MGG_06313	MGG_06570	2.8	yeast	0.01244	0.83699	-
MGG_04175	MGG_05032	2.8	yeast	0.00161	0.91749	-
MGG_06936	MGG_07155	2.8	human	0.57259	0.18895	-
MGG_00560	MGG_03317	2.8	human	0.17412	0.60797	-
MGG_06099	MGG_08303	2.8	yeast	0.46308	0.12651	-
MGG_02464	MGG_03664	2.8	yeast	-	0.5979	-
MGG_00682	MGG_07518	2.8	elegans	0.7345	0.66283	-
MGG_03960	MGG_09369	2.8	human	0.05802	0.22655	-
MGG_01362	MGG_02459	2.801	human	0.13514	0.87267	-
MGG_04470	MGG_11193	2.801	yeast	-	0.01155	-
MGG_06249	MGG_07466	2.801	yeast	0.7345	0.63853	-
MGG_01598	MGG_05239	2.801	fly	0.57259	0.4585	-
MGG_01524	MGG_03911	2.801	yeast	0.40374	0.55317	-
MGG_01512	MGG_09555	2.801	human	0.00578	0.05037	-
MGG_06915	MGG_09535	2.801	yeast	-	0.03747	-
MGG_06266	MGG_10828	2.801	yeast	-	0.32014	-
MGG_03165	MGG_10149	2.801	ecoli	0.7345	0.45729	-
MGG_09952	MGG_11776	2.801	elegans	0.24532	0.32123	-
MGG_04617	MGG_09560	2.801	yeast	0.00286	0.71168	-
MGG_07145	MGG_14266	2.801	yeast	0.7345	0.19939	-
MGG_07323	MGG_09287	2.801	human	0.04662	0.14759	-
MGG_06962	MGG_11427	2.801	human	0.08816	0.37806	-
MGG_04438	MGG_04438	2.801	human	-	-	PF00025 PF00025
MGG_00803	MGG_06930	2.801	yeast	0.40374	0.22169	-
MGG_09565	MGG_10268	2.801	human	0.00286	0.36561	PF00069 PF00069
MGG_01362	MGG_06982	2.801	yeast	0.7345	0.45373	-
MGG_05857	MGG_06716	2.801	yeast	-	0.39641	-
MGG_01671	MGG_13803	2.801	yeast	0.7345	0.76495	-
MGG_06313	MGG_10820	2.801	yeast	0.01244	0.65645	-
MGG_02770	MGG_11430	2.801	yeast	0.46308	0.97043	-
MGG_07007	MGG_07461	2.801	yeast	0.7345	0.14414	-
MGG_03165	MGG_06378	2.802	ecoli	0.21704	0.38606	-
MGG_08619	MGG_08619	2.802	yeast	-	-	PF00248 PF00248
MGG_06099	MGG_06716	2.802	fly	-	0.43836	-
MGG_08923	MGG_13474	2.802	yeast	0.29372	0.58657	-
MGG_01362	MGG_01816	2.802	yeast	0.00236	0.05096	PF00069 PF00069
MGG_01196	MGG_05734	2.802	yeast	0.29372	0.97573	-
MGG_04083	MGG_04943	2.802	yeast	0.05802	0.61947	-
MGG_02156	MGG_03219	2.802	yeast	0.29372	0.68849	-
MGG_04584	MGG_12268	2.802	human	0.13514	0.3466	-
MGG_04495	MGG_08836	2.802	fly	-	0.51632	-
MGG_04862	MGG_08895	2.803	yeast	-	0.90955	-
MGG_02569	MGG_11532	2.803	yeast	0.00286	0.61947	PF00400 PF00400
MGG_05197	MGG_12892	2.803	fly	0.57259	0.291	-
MGG_02829	MGG_07524	2.803	yeast	0.17412	0.08684	-
MGG_01622	MGG_01622	2.803	human	-	-	-
MGG_00744	MGG_04617	2.803	yeast	0.00286	0.55317	-
MGG_06063	MGG_07084	2.803	human	0.46308	0.60671	-
MGG_03026	MGG_04719	2.803	yeast	0.08816	0.13642	-
MGG_00988	MGG_03270	2.803	yeast	0.7345	0.25157	-
MGG_04585	MGG_11497	2.803	yeast	0.34874	0.29203	-
MGG_07176	MGG_07384	2.803	fly	0.40374	0.02351	-
MGG_01511	MGG_04617	2.803	yeast	0.17412	0.68333	-
MGG_10607	MGG_11784	2.803	fly	0.13514	0.36449	-
MGG_03670	MGG_06014	2.803	yeast	0.17412	0.13642	-
MGG_00985	MGG_01183	2.803	yeast	-	0.00017	-
MGG_01550	MGG_10569	2.803	fly	-	0.726	-
MGG_02747	MGG_03264	2.803	fly	0.57259	0.04236	-
MGG_05858	MGG_10569	2.803	yeast	0.21704	0.38606	-
MGG_00341	MGG_08866	2.803	human	0.00874	0.98625	-
MGG_06915	MGG_08832	2.803	yeast	0.7345	0.61694	-
MGG_01259	MGG_06318	2.803	yeast	-	0.54445	-
MGG_01565	MGG_04805	2.803	ecoli	0.29372	0.39408	-
MGG_06292	MGG_06292	2.803	yeast	-	-	PF00515 PF00515
MGG_05637	MGG_06936	2.804	yeast	0.17412	0.91482	-
MGG_05646	MGG_06924	2.804	yeast	0.13514	0.49088	-
MGG_00803	MGG_04564	2.804	yeast	0.29372	0.32559	-
MGG_01653	MGG_08087	2.804	yeast	0.21704	0.01767	-
MGG_02086	MGG_04529	2.804	yeast	0.00059	0.18425	-
MGG_01978	MGG_05651	2.804	yeast	-	0.98362	-
MGG_02633	MGG_03370	2.804	yeast	-	0.47288	-
MGG_06185	MGG_07060	2.804	fly	0.7345	0.38031	-
MGG_01561	MGG_05375	2.804	yeast	0.13514	0.98758	-
MGG_01362	MGG_04363	2.804	yeast	0.7345	0.55191	-
MGG_02507	MGG_09535	2.804	yeast	-	0.19084	-
MGG_05484	MGG_09493	2.804	yeast	0.00014	0.05037	PF00928 PF01602
MGG_04921	MGG_05869	2.804	yeast	0.03763	0.59669	-
MGG_01426	MGG_09487	2.804	human	0.01842	0.58785	-
MGG_03894	MGG_07213	2.804	yeast	0.40374	0.94139	-
MGG_03885	MGG_07434	2.804	yeast	-	0.13227	-
MGG_02806	MGG_11518	2.804	human	0.57259	0.11997	-
MGG_05096	MGG_05189	2.805	yeast	0.46308	0.99413	-
MGG_00463	MGG_04352	2.805	fly	0.05802	0.35552	-
MGG_03637	MGG_06936	2.805	yeast	0.21704	0.65127	-
MGG_09285	MGG_09285	2.805	ecoli	-	-	-
MGG_08840	MGG_13803	2.805	yeast	0.57259	0.0668	-
MGG_03065	MGG_03205	2.805	yeast	0.13514	0.62709	-
MGG_04067	MGG_09195	2.805	human	-	0.38835	-
MGG_01256	MGG_06077	2.805	yeast	0.46308	0.15015	-
MGG_03270	MGG_04585	2.805	yeast	0.0246	0.65897	-
MGG_05857	MGG_11064	2.805	yeast	-	0.49446	-
MGG_03982	MGG_11635	2.806	yeast	0.29372	-	-
MGG_00449	MGG_01071	2.806	fly	0.7345	0.1852	-
MGG_00611	MGG_03193	2.806	fly	0.34874	0.06745	-
MGG_06104	MGG_09225	2.806	yeast	0.46308	0.60419	-
MGG_00506	MGG_01124	2.806	yeast	0.29372	0.167	-
MGG_04133	MGG_11256	2.806	yeast	-	-	-
MGG_04881	MGG_08895	2.806	yeast	-	0.42649	-
MGG_01362	MGG_01666	2.806	human	-	0.44423	-
MGG_01566	MGG_09846	2.806	yeast	-	0.27731	-
MGG_01241	MGG_04133	2.806	yeast	0.00067	0.32341	-
MGG_00841	MGG_06318	2.806	yeast	-	0.80168	-
MGG_02817	MGG_06884	2.806	yeast	0.7345	0.0457	-
MGG_00957	MGG_01569	2.806	yeast	0.7345	0.90298	-
MGG_02829	MGG_03214	2.806	yeast	0.08816	0.16168	-
MGG_03193	MGG_06487	2.806	fly	0.34874	0.18614	-
MGG_06313	MGG_08573	2.806	yeast	0.10784	0.78337	-
MGG_03226	MGG_04943	2.806	yeast	0.7345	0.37471	-
MGG_04400	MGG_11455	2.806	yeast	0.17412	0.60671	-
MGG_00354	MGG_03668	2.806	human	0.01478	0.08393	-
MGG_08162	MGG_12636	2.806	yeast	0.13514	0.51755	-
MGG_01426	MGG_03184	2.806	human	-	0.23743	-
MGG_01100	MGG_09125	2.806	yeast	-	0.67688	-
MGG_00476	MGG_00918	2.806	human	-	0.8489	-
MGG_00149	MGG_01095	2.806	yeast	0.7345	-	-
MGG_02829	MGG_06358	2.806	yeast	0.7345	0.6975	-
MGG_02927	MGG_04560	2.806	yeast	0.7345	0.30486	-
MGG_01196	MGG_06392	2.807	yeast	0.46308	0.88718	-
MGG_03517	MGG_06496	2.807	yeast	0.57259	0.87267	-
MGG_02927	MGG_10185	2.807	human	0.0296	0.76366	-
MGG_01671	MGG_02460	2.807	yeast	0.34874	0.79777	-
MGG_01028	MGG_05857	2.807	human	0.21704	0.12898	-
MGG_01804	MGG_03072	2.807	yeast	0.13514	0.05518	-
MGG_05977	MGG_06904	2.807	yeast	0.7345	0.20714	-
MGG_00968	MGG_08178	2.807	yeast	0.40374	0.63214	-
MGG_01235	MGG_10195	2.807	fly	-	0.42765	-
MGG_07468	MGG_12724	2.807	human	-	0.2435	-
MGG_03165	MGG_03214	2.807	ecoli	0.01039	0.65512	-
MGG_06063	MGG_06657	2.807	human	-	0.98887	-
MGG_01310	MGG_07915	2.808	yeast	0.00523	0.99151	-
MGG_09917	MGG_11346	2.808	human	0.21704	0.8304	-
MGG_04529	MGG_04551	2.808	yeast	0.00059	0.00168	PF00227 PF00227
MGG_05189	MGG_07280	2.808	yeast	0.29372	0.16433	-
MGG_01079	MGG_09304	2.808	human	-	0.29947	-
MGG_02921	MGG_07213	2.808	yeast	-	0.27838	-
MGG_08087	MGG_11027	2.808	yeast	0.34874	0.80951	-
MGG_07384	MGG_12406	2.808	human	0.7345	-	-
MGG_03729	MGG_11316	2.808	human	0.07262	-	-
MGG_01561	MGG_03520	2.808	yeast	0.40374	0.73383	-
MGG_01078	MGG_06733	2.808	human	0.46308	0.86337	-
MGG_03028	MGG_03028	2.808	yeast	-	-	-
MGG_03026	MGG_09565	2.808	human	0.00059	0.05276	PF00069 PF00069
MGG_10195	MGG_10522	2.808	yeast	-	0.52005	-
MGG_00067	MGG_00463	2.808	fly	0.05802	0.39179	-
MGG_01561	MGG_10319	2.808	yeast	0.57259	0.409	-
MGG_11773	MGG_11773	2.808	yeast	-	-	-
MGG_00446	MGG_03270	2.808	yeast	0.34874	0.22756	-
MGG_01153	MGG_07165	2.808	yeast	0.00059	0.044	PF00227 PF00227
MGG_04617	MGG_13532	2.808	yeast	-	0.87004	-
MGG_01180	MGG_06569	2.809	fly	-	0.40439	-
MGG_00514	MGG_03193	2.809	elegans	-	0.54078	-
MGG_03129	MGG_06049	2.809	yeast	-	0.04236	-
MGG_04693	MGG_04693	2.809	human	-	-	PF00400 PF00400
MGG_11672	MGG_13514	2.809	fly	0.7345	-	-
MGG_02608	MGG_04506	2.809	yeast	0.17412	0.044	-
MGG_01578	MGG_07434	2.809	yeast	-	0.29845	-
MGG_03529	MGG_07312	2.809	yeast	0.46308	0.70652	-
MGG_00706	MGG_00881	2.809	yeast	0.00874	0.1724	-
MGG_01160	MGG_02927	2.81	yeast	-	0.8819	-
MGG_08867	MGG_10835	2.81	yeast	0.46308	0.02306	-
MGG_02460	MGG_08840	2.81	yeast	-	0.92811	-
MGG_00361	MGG_08257	2.81	yeast	0.57259	0.0883	-
MGG_00479	MGG_00479	2.81	human	-	-	PF00069 PF00069
MGG_01274	MGG_01282	2.81	human	-	0.56926	-
MGG_03211	MGG_06936	2.81	human	0.29372	0.59916	-
MGG_01677	MGG_03645	2.81	yeast	-	0.27105	-
MGG_03550	MGG_10490	2.81	yeast	0.34874	-	-
MGG_01376	MGG_09565	2.81	yeast	0.04662	0.32559	-
MGG_06686	MGG_08844	2.81	yeast	0.7345	0.65897	-
MGG_02927	MGG_06293	2.81	yeast	0.0246	0.93605	-
MGG_06982	MGG_09565	2.81	yeast	0.7345	0.96117	-
MGG_00968	MGG_07145	2.81	yeast	-	0.60671	-
MGG_08180	MGG_09519	2.81	yeast	-	0.01845	-
MGG_03607	MGG_04331	2.81	ecoli	-	0.83966	-
MGG_00918	MGG_11387	2.81	human	0.7345	0.15633	-
MGG_02829	MGG_06218	2.81	yeast	0.57259	0.15546	-
MGG_05098	MGG_05098	2.81	ecoli	-	-	-
MGG_01153	MGG_06472	2.81	yeast	0.00059	0.20134	PF00227 PF00227
MGG_06787	MGG_07545	2.81	fly	-	0.46929	-
MGG_10681	MGG_13200	2.81	fly	0.04662	0.01463	-
MGG_01512	MGG_04425	2.81	yeast	0.07262	0.17604	-
MGG_08590	MGG_09560	2.81	yeast	0.00286	0.89642	-
MGG_01362	MGG_13613	2.81	yeast	0.7345	0.91615	-
MGG_00613	MGG_03696	2.81	human	-	0.38147	-
MGG_02660	MGG_02757	2.811	yeast	-	-	-
MGG_01236	MGG_07440	2.811	human	-	0.08393	-
MGG_00971	MGG_06104	2.811	fly	0.57259	0.58535	-
MGG_01217	MGG_06919	2.811	fly	0.05802	0.89904	-
MGG_00680	MGG_06313	2.811	yeast	0.01039	0.57301	-
MGG_09505	MGG_09885	2.811	yeast	0.46308	0.55689	PF00076 PF00076
MGG_06316	MGG_13498	2.811	human	0.34874	0.67688	-
MGG_09535	MGG_10171	2.811	yeast	-	0.4549	-
MGG_00170	MGG_04622	2.812	yeast	0.00059	0.02439	PF00227 PF00227
MGG_05451	MGG_11794	2.812	yeast	0.57259	0.65512	-
MGG_00657	MGG_01565	2.812	ecoli	0.21704	0.401	-
MGG_03268	MGG_06346	2.812	yeast	0.03763	0.41722	-
MGG_01260	MGG_07007	2.812	yeast	0.17412	0.05837	-
MGG_04877	MGG_05099	2.812	yeast	0.17412	0.11269	-
MGG_06913	MGG_09492	2.812	yeast	0.08816	0.30486	-
MGG_10490	MGG_10494	2.812	yeast	0.57259	-	-
MGG_01790	MGG_06209	2.812	yeast	0.08816	0.03143	-
MGG_03900	MGG_05097	2.812	human	0.21704	-	-
MGG_03568	MGG_03568	2.812	yeast	-	-	-
MGG_05266	MGG_05673	2.812	fly	0.24532	0.16972	-
MGG_00667	MGG_04830	2.812	yeast	0.46308	0.58288	-
MGG_06336	MGG_06392	2.812	human	0.21704	0.16255	-
MGG_00330	MGG_01833	2.812	yeast	0.05802	0.58535	-
MGG_02423	MGG_10490	2.812	yeast	0.7345	-	-
MGG_02088	MGG_02514	2.812	yeast	0.29372	0.1537	-
MGG_03670	MGG_04978	2.812	yeast	0.7345	0.56426	-
MGG_01671	MGG_07528	2.812	yeast	0.57259	0.74693	-
MGG_03203	MGG_04160	2.812	yeast	0.7345	0.87794	-
MGG_00167	MGG_08746	2.812	yeast	0.07262	0.79647	-
MGG_03372	MGG_04987	2.812	yeast	0.40374	0.77678	-
MGG_02459	MGG_07007	2.812	yeast	0.17412	0.14584	-
MGG_00155	MGG_03192	2.812	yeast	0.03763	0.19084	-
MGG_01712	MGG_08561	2.812	fly	0.29372	0.51632	-
MGG_00479	MGG_13613	2.813	human	0.7345	0.56176	-
MGG_01671	MGG_10382	2.813	yeast	0.21704	0.90433	-
MGG_01722	MGG_04562	2.813	yeast	-	0.71561	-
MGG_03982	MGG_10827	2.813	yeast	0.17412	-	-
MGG_08162	MGG_13497	2.813	ecoli	0.29372	-	-
MGG_01107	MGG_10195	2.813	yeast	-	0.72344	-
MGG_06209	MGG_08129	2.813	yeast	0.29372	0.71953	-
MGG_01350	MGG_08129	2.814	yeast	0.46308	0.48609	-
MGG_09750	MGG_09750	2.814	human	-	-	PF08544 PF08544
MGG_06318	MGG_06658	2.814	yeast	-	0.41603	-
MGG_06346	MGG_10522	2.814	yeast	0.04662	0.44775	-
MGG_03193	MGG_04724	2.814	elegans	0.7345	0.64872	-
MGG_02730	MGG_04400	2.814	yeast	0.46308	0.84367	-
MGG_00170	MGG_04053	2.814	yeast	0.00059	0.06416	PF00227 PF00227
MGG_03652	MGG_03668	2.814	fly	0.05802	0.89373	-
MGG_09309	MGG_10490	2.814	yeast	0.7345	-	-
MGG_00839	MGG_04830	2.814	yeast	0.10784	0.14498	-
MGG_02409	MGG_06656	2.814	elegans	-	0.65127	-
MGG_01469	MGG_06909	2.814	yeast	0.21704	0.52493	-
MGG_01832	MGG_06446	2.814	fly	0.7345	0.25157	-
MGG_01292	MGG_10522	2.814	yeast	-	0.00798	-
MGG_02829	MGG_06249	2.814	yeast	0.21704	0.95852	-
MGG_01637	MGG_05484	2.814	yeast	0.29372	0.46681	-
MGG_03704	MGG_06313	2.814	yeast	0.01478	0.9374	-
MGG_02674	MGG_06063	2.814	human	0.46308	0.41952	-
MGG_12163	MGG_12822	2.814	human	-	-	-
MGG_03192	MGG_10126	2.814	yeast	0.07262	0.58908	-
MGG_03065	MGG_11794	2.814	yeast	0.24532	0.94139	-
MGG_02770	MGG_02829	2.814	yeast	0.21704	0.38949	-
MGG_03960	MGG_03960	2.814	human	-	-	-
MGG_04617	MGG_07727	2.815	yeast	0.29372	0.58908	-
MGG_04400	MGG_08807	2.815	ecoli	0.01478	0.84758	PF00271 PF00271
MGG_04719	MGG_06396	2.815	yeast	0.29372	0.28464	-
MGG_03839	MGG_08162	2.815	ecoli	-	0.81857	-
MGG_03512	MGG_08744	2.815	yeast	-	0.27731	-
MGG_04877	MGG_10590	2.815	yeast	0.0246	0.06613	-
MGG_03668	MGG_12797	2.815	human	0.0246	0.86337	-
MGG_01059	MGG_04053	2.815	yeast	0.17412	0.81597	-
MGG_01598	MGG_10854	2.815	yeast	0.21704	0.86205	-
MGG_03202	MGG_13023	2.816	yeast	0.05802	0.73118	-
MGG_04422	MGG_09195	2.816	yeast	0.7345	0.01428	-
MGG_01059	MGG_03524	2.816	yeast	0.17412	0.40786	-
MGG_01259	MGG_07213	2.816	yeast	0.7345	0.04684	-
MGG_00053	MGG_00446	2.816	yeast	0.40374	0.82774	-
MGG_04696	MGG_09952	2.816	elegans	0.29372	-	-
MGG_03894	MGG_12268	2.816	human	0.40374	0.94009	-
MGG_03253	MGG_11497	2.816	yeast	-	0.34436	-
MGG_00971	MGG_06707	2.816	human	0.08816	0.41369	-
MGG_06176	MGG_09917	2.816	human	-	0.33994	-
MGG_05569	MGG_05569	2.816	yeast	-	-	PF00899 PF00899
MGG_09195	MGG_12831	2.816	yeast	0.01478	0.44423	-
MGG_01561	MGG_10157	2.816	yeast	0.10784	0.57797	-
MGG_13613	MGG_13613	2.816	human	-	-	-
MGG_04637	MGG_04862	2.816	yeast	0.7345	0.18989	-
MGG_03182	MGG_05720	2.816	yeast	0.01244	0.43836	-
MGG_03556	MGG_09195	2.816	yeast	0.00286	0.03094	-
MGG_05817	MGG_06316	2.816	yeast	-	0.58535	-
MGG_06154	MGG_11425	2.816	yeast	0.21704	0.60291	PF00071 PF00616
MGG_03708	MGG_04637	2.816	yeast	0.7345	0.48006	-
MGG_04061	MGG_06127	2.816	yeast	0.13514	0.27209	-
MGG_05857	MGG_08837	2.816	human	-	0.94271	-
MGG_02511	MGG_04042	2.816	ecoli	0.07262	0.28148	-
MGG_00223	MGG_00731	2.816	yeast	-	0.63978	-
MGG_07007	MGG_11137	2.816	yeast	0.17412	0.32341	-
MGG_03577	MGG_11316	2.816	human	0.00161	-	-
MGG_03182	MGG_03196	2.817	yeast	-	0.44661	-
MGG_01183	MGG_09700	2.817	yeast	0.7345	0.7286	-
MGG_00307	MGG_01978	2.817	yeast	0.17412	0.10793	-
MGG_01795	MGG_06599	2.817	human	0.00236	0.63341	PF00069 PF00069
MGG_06396	MGG_13200	2.817	yeast	0.46308	0.41952	-
MGG_06547	MGG_06547	2.817	ecoli	-	-	PF00180 PF00180
MGG_05857	MGG_09174	2.817	human	0.17412	0.62962	-
MGG_01095	MGG_01561	2.817	yeast	0.10784	0.02575	-
MGG_05249	MGG_08162	2.817	ecoli	0.17412	0.37471	-
MGG_02829	MGG_06019	2.817	yeast	0.17412	0.8911	-
MGG_03270	MGG_04201	2.817	yeast	0.01842	0.08393	-
MGG_04412	MGG_04858	2.817	yeast	0.7345	0.09126	-
MGG_09977	MGG_12322	2.817	yeast	0.21704	0.55565	-
MGG_00753	MGG_09952	2.817	human	-	0.43354	-
MGG_01282	MGG_04712	2.818	yeast	0.10784	0.87267	-
MGG_01512	MGG_07117	2.818	human	0.57259	0.88055	-
MGG_02156	MGG_06014	2.818	yeast	0.7345	0.87404	-
MGG_02829	MGG_06293	2.818	yeast	0.40374	0.32668	-
MGG_01084	MGG_06984	2.818	ecoli	0.29372	0.75594	-
MGG_05445	MGG_06249	2.818	human	0.46308	0.88458	-
MGG_01160	MGG_02829	2.818	yeast	-	0.41603	-
MGG_13469	MGG_13469	2.818	human	-	-	PF00082 PF00082
MGG_03982	MGG_08078	2.818	yeast	-	-	-
MGG_09367	MGG_10854	2.818	yeast	0.17412	0.80299	-
MGG_04551	MGG_07165	2.818	yeast	0.00059	0.00291	PF00227 PF00227
MGG_02156	MGG_03181	2.818	yeast	-	0.52493	-
MGG_01054	MGG_10691	2.818	fly	-	0.49327	-
MGG_10195	MGG_14293	2.818	yeast	-	0.41137	-
MGG_05063	MGG_08341	2.818	yeast	0.40374	0.14929	-
MGG_06209	MGG_06437	2.818	yeast	0.24532	0.27003	-
MGG_03165	MGG_04331	2.818	ecoli	-	0.07154	-
MGG_03313	MGG_05484	2.818	fly	-	0.74037	-
MGG_06249	MGG_10027	2.818	human	0.46308	0.36449	-
MGG_06137	MGG_10490	2.818	yeast	0.7345	-	-
MGG_05189	MGG_06722	2.819	yeast	0.21704	0.99413	-
MGG_01250	MGG_01380	2.819	yeast	0.10784	0.25873	-
MGG_05249	MGG_11482	2.819	ecoli	0.17412	0.88055	-
MGG_01589	MGG_11387	2.819	yeast	0.07262	0.58535	-
MGG_01380	MGG_11251	2.819	yeast	-	-	-
MGG_03165	MGG_11543	2.819	ecoli	0.57259	0.26279	-
MGG_04978	MGG_08087	2.82	yeast	0.7345	0.59163	-
MGG_00256	MGG_07252	2.82	fly	0.7345	0.61694	-
MGG_01588	MGG_12117	2.82	yeast	0.7345	0.07223	-
MGG_06765	MGG_06951	2.82	yeast	0.7345	0.27209	-
MGG_05063	MGG_05115	2.82	yeast	0.34874	0.13227	-
MGG_03270	MGG_07258	2.82	yeast	0.29372	0.22169	-
MGG_00397	MGG_08878	2.82	yeast	0.0014	0.81341	-
MGG_04877	MGG_05220	2.82	yeast	0.29372	0.27838	-
MGG_04529	MGG_04617	2.82	yeast	0.05802	0.42418	-
MGG_04668	MGG_11387	2.82	yeast	-	0.7286	-
MGG_09170	MGG_09505	2.82	yeast	-	0.51632	-
MGG_04352	MGG_08840	2.82	yeast	-	0.79905	-
MGG_00518	MGG_09306	2.82	yeast	0.08816	0.94667	-
MGG_00884	MGG_03211	2.82	yeast	0.29372	0.53715	-
MGG_03205	MGG_10494	2.82	yeast	-	0.19555	-
MGG_00113	MGG_06437	2.82	yeast	0.46308	0.0648	-
MGG_00330	MGG_08924	2.82	yeast	0.13514	0.1537	-
MGG_00706	MGG_11427	2.82	yeast	0.29372	0.42532	-
MGG_03696	MGG_07389	2.82	human	0.17412	0.00519	-
MGG_10447	MGG_11794	2.82	yeast	0.34874	0.94403	-
MGG_02806	MGG_04399	2.82	human	0.46308	0.17149	-
MGG_04201	MGG_06049	2.82	yeast	0.46308	0.13814	-
MGG_04817	MGG_10607	2.82	fly	-	0.00973	-
MGG_06076	MGG_11387	2.821	yeast	0.04662	0.65645	-
MGG_00630	MGG_01362	2.821	yeast	0.04662	0.98625	-
MGG_00719	MGG_00719	2.821	human	-	-	PF00171 PF00171
MGG_02156	MGG_06209	2.821	yeast	-	0.23543	-
MGG_08180	MGG_13435	2.821	yeast	0.21704	0.14584	-
MGG_04927	MGG_06951	2.821	yeast	0.46308	0.25667	-
MGG_00687	MGG_05671	2.821	fly	-	0.04979	-
MGG_00221	MGG_02927	2.821	human	0.03763	0.82907	-
MGG_06318	MGG_13483	2.821	yeast	-	0.81597	-
MGG_01159	MGG_08829	2.821	yeast	0.34874	0.41722	-
MGG_06757	MGG_07123	2.821	ecoli	0.03763	0.84231	-
MGG_00744	MGG_09952	2.821	human	0.01478	0.02306	PF03810 PF00071
MGG_05857	MGG_10164	2.821	yeast	-	0.53226	-
MGG_03041	MGG_03041	2.821	yeast	-	-	PF00349 PF00349
MGG_02466	MGG_10490	2.822	yeast	0.29372	-	-
MGG_03370	MGG_06139	2.822	yeast	-	0.38147	-
MGG_01380	MGG_04359	2.822	yeast	0.05802	0.99544	-
MGG_06962	MGG_09304	2.822	human	-	0.87923	-
MGG_07007	MGG_07980	2.822	yeast	0.07262	0.94797	-
MGG_06049	MGG_06242	2.822	yeast	-	0.01222	-
MGG_01059	MGG_08746	2.822	yeast	-	0.7781	-
MGG_01104	MGG_04551	2.822	yeast	0.34874	0.43234	-
MGG_00959	MGG_06437	2.822	yeast	-	0.60291	-
MGG_01282	MGG_06075	2.822	human	-	0.52615	-
MGG_07546	MGG_09309	2.822	yeast	0.17412	0.83831	-
MGG_01108	MGG_10827	2.822	yeast	-	0.28994	-
MGG_02974	MGG_07332	2.822	yeast	0.7345	0.8043	-
MGG_01100	MGG_06249	2.822	yeast	-	0.77419	-
MGG_02955	MGG_02955	2.822	yeast	-	-	-
MGG_06108	MGG_10490	2.822	yeast	0.29372	-	-
MGG_02730	MGG_07718	2.822	yeast	0.46308	0.90695	-
MGG_05096	MGG_08832	2.822	yeast	0.29372	0.32559	-
MGG_03205	MGG_05336	2.823	yeast	0.46308	0.05276	-
MGG_02086	MGG_09195	2.823	human	0.08816	0.93873	-
MGG_04133	MGG_06932	2.823	yeast	0.00236	-	-
MGG_05099	MGG_08648	2.823	yeast	0.13514	0.76109	-
MGG_06049	MGG_07258	2.823	yeast	-	0.43234	-
MGG_00803	MGG_01071	2.823	yeast	0.7345	0.98887	PF00069 PF00134
MGG_03911	MGG_09290	2.823	yeast	0.7345	0.58412	-
MGG_00731	MGG_05671	2.823	yeast	-	0.67431	-
MGG_08744	MGG_08844	2.823	yeast	0.7345	0.4849	-
MGG_03900	MGG_13221	2.823	human	0.7345	-	-
MGG_01362	MGG_08887	2.823	yeast	0.24532	0.9691	-
MGG_00183	MGG_00466	2.823	human	0.01244	0.66283	-
MGG_01198	MGG_10490	2.823	yeast	0.17412	-	-
MGG_05243	MGG_12831	2.823	yeast	0.29372	0.37918	-
MGG_01318	MGG_03255	2.823	yeast	0.10784	0.54324	-
MGG_03164	MGG_06389	2.823	yeast	0.05802	0.25358	-
MGG_06270	MGG_07213	2.823	yeast	0.34874	0.09198	-
MGG_00590	MGG_14445	2.824	yeast	0.00759	0.42765	-
MGG_00632	MGG_13020	2.824	yeast	0.00667	-	-
MGG_04400	MGG_08341	2.824	yeast	0.29372	0.47407	-
MGG_07007	MGG_09935	2.824	yeast	0.7345	0.45253	-
MGG_01292	MGG_06020	2.824	fly	0.7345	0.99281	-
MGG_03637	MGG_08878	2.824	yeast	0.34874	0.92679	-
MGG_05663	MGG_09346	2.824	yeast	0.7345	0.01964	-
MGG_02418	MGG_06521	2.824	human	-	0.51755	-
MGG_00365	MGG_12855	2.824	yeast	0.0296	0.41952	-
MGG_05096	MGG_06722	2.824	yeast	0.57259	0.16521	-
MGG_06063	MGG_13474	2.824	human	0.57259	0.22068	-
MGG_00251	MGG_09208	2.825	yeast	0.29372	0.28358	-
MGG_02608	MGG_04622	2.825	yeast	0.17412	0.12569	-
MGG_00874	MGG_03537	2.825	yeast	0.08816	0.90433	-
MGG_09495	MGG_10690	2.825	yeast	-	0.10636	-
MGG_05151	MGG_10157	2.825	human	0.7345	0.09945	-
MGG_00053	MGG_10312	2.825	yeast	-	0.68074	-
MGG_06318	MGG_08619	2.825	yeast	-	0.90298	-
MGG_07332	MGG_09535	2.825	yeast	0.7345	0.64104	-
MGG_04862	MGG_09550	2.825	yeast	0.29372	0.86602	-
MGG_00983	MGG_06941	2.825	yeast	-	0.36228	-
MGG_06896	MGG_06896	2.825	human	-	-	PF00515 PF00515
MGG_05480	MGG_05480	2.825	ecoli	-	-	PF00549 PF00549
MGG_06080	MGG_09565	2.825	yeast	0.34874	0.60291	-
MGG_00149	MGG_08907	2.825	yeast	0.7345	-	-
MGG_07332	MGG_08858	2.825	yeast	-	0.67431	-
MGG_01723	MGG_08885	2.825	yeast	-	0.47529	-
MGG_04311	MGG_08270	2.825	yeast	0.29372	0.11428	-
MGG_02506	MGG_05626	2.825	yeast	0.01478	0.36784	PF00018 PF00018
MGG_01061	MGG_04877	2.825	yeast	0.46308	0.18614	-
MGG_01743	MGG_05651	2.825	yeast	-	0.97834	-
MGG_03193	MGG_05757	2.825	fly	-	0.70652	-
MGG_00383	MGG_03187	2.825	ecoli	0.05802	0.36337	-
MGG_02418	MGG_05097	2.825	human	-	0.35777	-
MGG_05682	MGG_07731	2.825	human	-	0.50178	-
MGG_02881	MGG_03537	2.826	yeast	0.17412	0.39985	-
MGG_06250	MGG_10490	2.826	yeast	0.57259	-	-
MGG_04966	MGG_04966	2.826	ecoli	-	-	PF00152 PF00152
MGG_05977	MGG_07123	2.826	ecoli	0.08816	0.37127	-
MGG_04637	MGG_09916	2.826	yeast	0.03763	0.28464	-
MGG_03270	MGG_11193	2.826	yeast	-	0.01613	-
MGG_03129	MGG_04227	2.826	yeast	0.40374	0.66668	PF00400 PF00400
MGG_01183	MGG_05651	2.826	yeast	0.40374	0.80562	-
MGG_01481	MGG_11794	2.826	yeast	0.46308	0.91882	-
MGG_05637	MGG_12268	2.826	human	0.17412	0.97043	-
MGG_05480	MGG_06977	2.827	ecoli	0.57259	0.13311	-
MGG_08079	MGG_10195	2.827	yeast	-	0.42649	-
MGG_03568	MGG_07165	2.827	yeast	-	0.82907	-
MGG_04617	MGG_11532	2.827	human	0.17412	0.49933	-
MGG_01512	MGG_07323	2.827	human	0.00874	0.28254	-
MGG_02757	MGG_08746	2.827	human	-	0.17789	PF00069 PF00069
MGG_06099	MGG_07031	2.827	yeast	0.57259	0.11591	-
MGG_01469	MGG_04430	2.827	yeast	0.40374	0.75594	-
MGG_03122	MGG_08129	2.827	yeast	0.04662	0.28254	-
MGG_00188	MGG_04585	2.827	yeast	0.24532	0.49565	-
MGG_06752	MGG_11794	2.827	yeast	0.34874	0.29203	-
MGG_08129	MGG_09287	2.827	yeast	0.29372	0.60545	-
MGG_01848	MGG_11387	2.827	yeast	0.04662	0.92811	-
MGG_00780	MGG_09208	2.827	fly	0.29372	0.17421	-
MGG_03238	MGG_09917	2.827	fly	0.7345	0.4419	-
MGG_02608	MGG_04053	2.827	yeast	0.17412	0.17512	-
MGG_01027	MGG_07466	2.827	yeast	0.57259	0.31355	-
MGG_08129	MGG_09225	2.827	yeast	0.46308	0.88055	-
MGG_01666	MGG_08087	2.827	yeast	0.57259	0.85413	-
MGG_03320	MGG_11227	2.827	yeast	0.24532	-	PF01602 PF01217
MGG_10268	MGG_12855	2.827	yeast	0.00286	0.61055	PF00069 PF00069
MGG_01602	MGG_04995	2.828	yeast	0.10784	0.00389	-
MGG_07280	MGG_07331	2.828	yeast	-	0.24653	-
MGG_07434	MGG_12462	2.828	yeast	0.29372	0.563	-
MGG_04178	MGG_09485	2.828	human	0.7345	0.59037	-
MGG_06931	MGG_13557	2.828	human	-	0.28464	-
MGG_09952	MGG_11344	2.828	human	0.29372	0.06028	-
MGG_02806	MGG_08837	2.828	human	0.57259	0.07905	-
MGG_00354	MGG_05671	2.828	fly	0.7345	0.83306	-
MGG_00354	MGG_04400	2.828	yeast	0.07262	0.29523	-
MGG_01362	MGG_08765	2.829	yeast	-	0.07837	-
MGG_10192	MGG_12831	2.829	yeast	-	0.87923	-
MGG_00188	MGG_02511	2.829	yeast	0.46308	0.03388	-
MGG_06049	MGG_11193	2.829	yeast	-	0.01063	-
MGG_05666	MGG_10569	2.829	yeast	0.40374	0.00884	-
MGG_06977	MGG_06977	2.829	ecoli	-	-	-
MGG_00789	MGG_10192	2.829	yeast	0.13514	0.48369	-
MGG_03165	MGG_06915	2.829	ecoli	-	0.34215	-
MGG_01282	MGG_07015	2.829	yeast	0.24532	0.71168	-
MGG_01282	MGG_04504	2.829	human	0.21704	0.06351	-
MGG_00518	MGG_01362	2.829	human	0.24532	0.79386	-
MGG_06458	MGG_07007	2.829	yeast	0.7345	0.29947	-
MGG_02842	MGG_03026	2.829	yeast	0.03763	0.73252	-
MGG_03205	MGG_06108	2.829	yeast	0.13514	0.82643	-
MGG_09505	MGG_10698	2.829	yeast	-	0.8911	-
MGG_09015	MGG_11062	2.829	yeast	0.13514	0.72084	-
MGG_00560	MGG_13803	2.829	yeast	0.46308	0.05037	-
MGG_02466	MGG_03205	2.829	yeast	0.13514	0.70273	-
MGG_01230	MGG_10827	2.829	yeast	0.7345	0.76627	-
MGG_01331	MGG_06313	2.829	yeast	0.57259	0.41016	-
MGG_04617	MGG_07165	2.829	yeast	0.29372	0.62835	-
MGG_03737	MGG_07323	2.829	human	0.03763	0.83306	PF00400 PF00400
MGG_03048	MGG_07466	2.829	yeast	0.7345	0.77551	-
MGG_00516	MGG_03982	2.829	fly	-	-	-
MGG_02970	MGG_03211	2.829	yeast	-	0.38835	-
MGG_01509	MGG_07468	2.829	yeast	0.29372	0.41487	-
MGG_03668	MGG_05255	2.829	yeast	0.0296	0.80823	-
MGG_01804	MGG_06570	2.83	yeast	0.01244	0.01649	-
MGG_00596	MGG_02974	2.83	yeast	-	0.29311	-
MGG_07165	MGG_08636	2.83	yeast	0.34874	0.64104	-
MGG_03568	MGG_06318	2.83	yeast	0.7345	0.6347	-
MGG_04696	MGG_06318	2.83	yeast	-	-	-
MGG_00087	MGG_01671	2.83	yeast	0.10784	0.9374	-
MGG_06483	MGG_06957	2.83	yeast	0.57259	0.57797	-
MGG_07440	MGG_08648	2.83	yeast	0.7345	0.43951	-
MGG_03098	MGG_03098	2.83	yeast	-	-	-
MGG_02505	MGG_07525	2.83	yeast	0.40374	0.1852	-
MGG_10312	MGG_11794	2.83	yeast	0.57259	0.40671	-
MGG_06332	MGG_11429	2.831	yeast	0.29372	0.35889	-
MGG_03214	MGG_07121	2.831	yeast	0.0296	0.80299	-
MGG_02804	MGG_13508	2.831	yeast	0.7345	0.94139	-
MGG_05647	MGG_06759	2.831	ecoli	0.17412	0.6449	-
MGG_01671	MGG_06726	2.831	human	0.57259	0.95587	-
MGG_07136	MGG_10324	2.831	fly	-	0.65384	-
MGG_05208	MGG_07916	2.831	human	-	0.18803	-
MGG_01804	MGG_10820	2.831	yeast	0.01244	0.01428	-
MGG_07060	MGG_10828	2.831	yeast	-	0.29845	-
MGG_01058	MGG_06318	2.831	yeast	0.57259	0.87794	-
MGG_06099	MGG_06883	2.831	fly	-	0.30815	-
MGG_03549	MGG_06669	2.831	fly	0.7345	0.84099	-
MGG_06936	MGG_13435	2.831	yeast	0.17412	0.31572	-
MGG_09712	MGG_13474	2.831	yeast	0.29372	0.30055	-
MGG_09195	MGG_11193	2.831	yeast	-	0.06547	-
MGG_06318	MGG_12405	2.831	yeast	-	0.5151	-
MGG_01822	MGG_05274	2.831	elegans	0.21704	0.49565	-
MGG_07165	MGG_07332	2.831	yeast	0.7345	0.6911	-
MGG_06906	MGG_07007	2.832	yeast	0.29372	0.36784	-
MGG_06077	MGG_06425	2.832	yeast	0.46308	0.02855	-
MGG_05857	MGG_08725	2.832	human	0.34874	0.86736	-
MGG_01059	MGG_06962	2.832	human	0.46308	0.47165	-
MGG_00814	MGG_07526	2.832	yeast	0.21704	0.9374	-
MGG_06962	MGG_09952	2.832	elegans	0.00874	0.26381	PF00071 PF00071
MGG_01290	MGG_06392	2.832	yeast	0.57259	0.58165	-
MGG_01654	MGG_06099	2.832	fly	0.7345	0.72472	-
MGG_04529	MGG_07165	2.832	yeast	0.00059	0.00666	PF00227 PF00227
MGG_04617	MGG_09937	2.832	yeast	-	0.8251	-
MGG_02535	MGG_05857	2.832	yeast	0.29372	0.72084	-
MGG_04927	MGG_12371	2.833	yeast	0.17412	0.89508	-
MGG_09560	MGG_09952	2.833	yeast	0.01478	0.15546	-
MGG_00330	MGG_09953	2.833	human	0.7345	0.0883	-
MGG_03242	MGG_07060	2.833	yeast	0.13514	0.97043	-
MGG_03620	MGG_05718	2.833	yeast	-	0.09565	-
MGG_05320	MGG_08129	2.833	yeast	-	0.79777	-
MGG_01256	MGG_04430	2.833	yeast	0.34874	0.16972	-
MGG_02829	MGG_04752	2.833	yeast	0.21704	0.40786	-
MGG_00087	MGG_08840	2.833	yeast	0.57259	0.00021	-
MGG_10569	MGG_12831	2.833	yeast	0.40374	0.39757	-
MGG_04095	MGG_07916	2.833	yeast	-	0.15103	-
MGG_03270	MGG_05136	2.833	yeast	0.46308	0.0359	-
MGG_01794	MGG_06099	2.833	fly	-	0.81988	-
MGG_03205	MGG_06250	2.833	yeast	0.34874	0.45132	-
MGG_02742	MGG_04856	2.833	yeast	0.00286	0.02306	-
MGG_01292	MGG_02730	2.833	yeast	-	0.65512	-
MGG_03270	MGG_04523	2.833	yeast	0.00476	0.37806	-
MGG_04856	MGG_07383	2.833	yeast	0.57259	0.96117	-
MGG_06318	MGG_10496	2.833	yeast	-	0.89773	-
MGG_00590	MGG_01362	2.833	human	0.40374	0.18058	-
MGG_01087	MGG_11063	2.833	yeast	0.00578	0.41487	-
MGG_04050	MGG_06656	2.833	yeast	0.17412	0.64872	-
MGG_02506	MGG_05489	2.834	yeast	-	0.80951	-
MGG_01380	MGG_09574	2.834	human	0.07262	0.66541	-
MGG_04425	MGG_06077	2.834	yeast	0.46308	0.15809	-
MGG_04412	MGG_04856	2.834	yeast	0.01478	0.10099	-
MGG_00839	MGG_04617	2.834	yeast	0.08816	0.8911	-
MGG_00560	MGG_02460	2.834	yeast	0.05802	0.94403	-
MGG_03195	MGG_04966	2.834	yeast	0.08816	0.39292	-
MGG_03537	MGG_09769	2.834	human	0.03763	0.27838	-
MGG_03537	MGG_13645	2.834	human	-	-	-
MGG_07718	MGG_12370	2.834	yeast	0.46308	0.00291	-
MGG_07047	MGG_10195	2.835	yeast	0.7345	0.86468	-
MGG_01362	MGG_11354	2.835	yeast	-	-	-
MGG_06209	MGG_11062	2.835	yeast	0.29372	0.08976	-
MGG_09304	MGG_09304	2.835	human	-	-	PF00432 PF00432
MGG_01804	MGG_08573	2.835	yeast	0.10784	0.46681	-
MGG_10840	MGG_11316	2.835	human	-	-	-
MGG_00170	MGG_01153	2.835	yeast	0.00059	0.06351	PF00227 PF00227
MGG_06944	MGG_09505	2.835	fly	0.57259	0.25768	-
MGG_03982	MGG_11027	2.835	yeast	0.57259	-	-
MGG_03879	MGG_09495	2.835	yeast	-	0.13985	-
MGG_01550	MGG_01712	2.836	yeast	-	0.96117	-
MGG_03087	MGG_06261	2.836	yeast	0.7345	0.75852	-
MGG_05239	MGG_06509	2.836	human	0.24532	0.2445	-
MGG_01472	MGG_02927	2.836	yeast	-	0.39985	-
MGG_03520	MGG_05817	2.836	yeast	0.7345	0.06219	-
MGG_04584	MGG_09195	2.836	human	0.01039	0.01324	-
MGG_03983	MGG_04400	2.836	yeast	0.7345	0.11754	-
MGG_01207	MGG_13803	2.836	yeast	0.57259	0.67815	-
MGG_01087	MGG_07524	2.836	yeast	0.00667	0.42184	-
MGG_01602	MGG_03696	2.836	yeast	0.7345	0.15809	-
MGG_03291	MGG_10835	2.836	yeast	0.46308	0.00591	-
MGG_06496	MGG_10565	2.836	yeast	0.7345	0.8819	-
MGG_03982	MGG_10059	2.836	human	0.57259	-	PF00022 PF00626
MGG_01602	MGG_03270	2.836	yeast	0.17412	0.00021	-
MGG_03527	MGG_03677	2.836	yeast	0.7345	0.14929	-
MGG_01292	MGG_07529	2.837	yeast	-	0.04072	-
MGG_01362	MGG_02875	2.837	yeast	0.46308	0.40327	-
MGG_02806	MGG_09219	2.837	yeast	0.57259	0.1356	-
MGG_01362	MGG_05615	2.837	yeast	0.17412	0.63601	-
MGG_06389	MGG_07714	2.837	yeast	-	0.16168	-
MGG_12758	MGG_13498	2.837	yeast	-	0.88977	-
MGG_06716	MGG_07060	2.837	yeast	-	0.03143	-
MGG_05099	MGG_08878	2.837	yeast	0.08816	0.06155	-
MGG_03607	MGG_11342	2.837	ecoli	0.13514	0.86468	-
MGG_01268	MGG_03696	2.838	human	0.57259	0.1216	-
MGG_03065	MGG_08129	2.838	yeast	0.01039	0.30268	-
MGG_05375	MGG_07468	2.838	yeast	-	0.97966	-
MGG_01100	MGG_07728	2.838	yeast	-	0.23148	-
MGG_00479	MGG_01236	2.838	human	0.7345	0.00497	-
MGG_03181	MGG_08731	2.838	yeast	0.46308	0.60165	-
MGG_07007	MGG_08911	2.838	yeast	0.7345	0.45253	-
MGG_10202	MGG_10202	2.838	ecoli	-	-	PF00109 PF00109
MGG_02476	MGG_09574	2.838	yeast	0.00759	-	-
MGG_01074	MGG_01282	2.838	yeast	0.10784	0.1946	-
MGG_03960	MGG_04771	2.838	human	0.29372	0.20714	-
MGG_03144	MGG_03537	2.838	yeast	0.21704	0.38031	-
MGG_04651	MGG_11794	2.838	yeast	0.7345	0.22655	-
MGG_00167	MGG_05569	2.838	fly	0.7345	0.9374	-
MGG_01325	MGG_07060	2.838	yeast	0.57259	0.86068	-
MGG_04158	MGG_05096	2.838	yeast	0.46308	0.91482	-
MGG_03370	MGG_05189	2.838	yeast	-	0.76366	-
MGG_01362	MGG_01702	2.838	yeast	0.57259	0.28254	-
MGG_09222	MGG_09952	2.838	elegans	0.21704	0.1946	-
MGG_01121	MGG_05720	2.839	yeast	0.13514	0.73775	-
MGG_04159	MGG_07077	2.839	yeast	0.34874	0.06351	-
MGG_05207	MGG_07145	2.839	yeast	-	0.05397	-
MGG_06318	MGG_08858	2.839	yeast	-	0.99934	-
MGG_01362	MGG_04186	2.839	yeast	0.57259	0.51881	-
MGG_03098	MGG_06318	2.839	yeast	-	0.88977	-
MGG_03677	MGG_06293	2.839	yeast	-	0.88848	-
MGG_01380	MGG_01833	2.839	yeast	0.05802	0.96117	-
MGG_03057	MGG_07060	2.839	yeast	0.21704	0.19555	-
MGG_00361	MGG_02747	2.839	yeast	0.01842	0.60165	-
MGG_08087	MGG_09846	2.839	yeast	0.7345	0.34324	-
MGG_01121	MGG_06656	2.839	yeast	0.04662	0.7001	-
MGG_06063	MGG_08628	2.839	human	0.29372	0.67308	-
MGG_01160	MGG_03677	2.839	yeast	-	0.79124	-
MGG_01035	MGG_13498	2.839	yeast	-	0.52124	-
MGG_01588	MGG_03993	2.839	human	-	0.07425	-
MGG_01248	MGG_03696	2.839	human	0.7345	0.49933	-
MGG_01671	MGG_02949	2.84	human	0.7345	0.82774	-
MGG_03529	MGG_08129	2.84	yeast	0.46308	0.72084	-
MGG_05096	MGG_09090	2.84	yeast	0.46308	0.41603	-
MGG_01602	MGG_09195	2.84	yeast	0.17412	0.00369	-
MGG_00336	MGG_10325	2.84	human	0.04662	0.39985	-
MGG_00680	MGG_01804	2.84	yeast	0.01244	0.39408	-
MGG_06063	MGG_06785	2.84	human	0.46308	0.726	-
MGG_01236	MGG_06292	2.84	human	-	0.91882	-
MGG_01292	MGG_07047	2.84	yeast	-	0.11428	-
MGG_00988	MGG_08867	2.84	yeast	-	0.23743	-
MGG_00170	MGG_02086	2.841	yeast	0.00059	0.26795	-
MGG_04862	MGG_10655	2.841	yeast	0.7345	0.33001	-
MGG_08744	MGG_09952	2.841	elegans	0.7345	0.1356	-
MGG_03173	MGG_04009	2.841	human	0.13514	0.17604	-
MGG_03087	MGG_05753	2.841	yeast	0.7345	0.167	-
MGG_00908	MGG_08585	2.841	yeast	0.01244	0.80299	-
MGG_00365	MGG_06496	2.841	yeast	0.7345	0.73252	-
MGG_08564	MGG_12272	2.841	yeast	-	-	-
MGG_03517	MGG_13200	2.841	yeast	0.0246	0.0648	-
MGG_08731	MGG_14302	2.841	yeast	0.46308	0.42649	-
MGG_05936	MGG_05936	2.841	human	-	-	PF00483 PF00483
MGG_10633	MGG_12614	2.841	human	0.24532	0.75723	-
MGG_08807	MGG_13528	2.841	ecoli	0.34874	-	-
MGG_09367	MGG_09367	2.841	human	-	-	PF00056 PF00056
MGG_06881	MGG_06913	2.841	yeast	0.57259	0.29628	-
MGG_01153	MGG_04342	2.841	yeast	-	-	-
MGG_04227	MGG_04862	2.841	yeast	0.34874	0.38262	-
MGG_01092	MGG_03165	2.842	ecoli	0.40374	0.55813	-
MGG_03149	MGG_09552	2.842	human	0.7345	0.22756	-
MGG_01100	MGG_03129	2.842	yeast	-	0.00746	PF00400 PF00400
MGG_02525	MGG_04660	2.842	yeast	0.46308	0.30376	-
MGG_03759	MGG_04438	2.842	yeast	0.46308	0.61183	-
MGG_07007	MGG_13398	2.842	yeast	0.7345	0.60797	-
MGG_04400	MGG_12308	2.842	yeast	0.24532	0.99021	-
MGG_01528	MGG_03230	2.842	yeast	0.57259	0.18333	-
MGG_03982	MGG_06358	2.843	yeast	0.34874	-	-
MGG_06716	MGG_13498	2.843	yeast	-	0.15015	-
MGG_11547	MGG_11547	2.843	ecoli	-	-	PF00005 PF00005
MGG_01072	MGG_09239	2.843	yeast	0.0296	0.98362	-
MGG_03900	MGG_04444	2.843	elegans	0.7345	-	-
MGG_00330	MGG_03512	2.843	yeast	0.13514	0.48609	-
MGG_08738	MGG_08738	2.843	human	-	-	PF00488 PF00488
MGG_02997	MGG_07472	2.843	human	-	0.6182	-
MGG_02506	MGG_11497	2.843	yeast	0.34874	0.73118	PF00018 PF00018
MGG_08744	MGG_11040	2.843	yeast	-	0.51146	-
MGG_05858	MGG_08744	2.843	yeast	-	0.84627	-
MGG_08708	MGG_10835	2.843	yeast	-	0.01324	-
MGG_03883	MGG_06951	2.843	yeast	0.34874	0.34436	-
MGG_02632	MGG_07060	2.843	yeast	0.57259	0.97176	-
MGG_06318	MGG_09531	2.843	yeast	-	0.07697	-
MGG_01282	MGG_13493	2.843	yeast	0.17412	0.64619	-
MGG_06472	MGG_07165	2.843	yeast	0.00059	0.01885	PF00227 PF00227
MGG_01013	MGG_08866	2.843	yeast	0.34874	0.6182	-
MGG_00926	MGG_03026	2.843	yeast	-	0.74693	-
MGG_03370	MGG_05096	2.843	yeast	-	0.02666	-
MGG_07756	MGG_07756	2.843	ecoli	-	-	PF02786 PF02786
MGG_01822	MGG_04818	2.843	yeast	0.7345	0.11269	-
MGG_01359	MGG_07178	2.843	yeast	-	0.98362	-
MGG_01292	MGG_05146	2.843	yeast	-	0.01392	-
MGG_00365	MGG_09535	2.844	yeast	0.10784	0.85542	-
MGG_06877	MGG_07060	2.844	yeast	0.17412	0.50299	-
MGG_07060	MGG_10692	2.844	yeast	-	0.7508	-
MGG_02802	MGG_07007	2.844	yeast	-	0.50299	-
MGG_00345	MGG_09574	2.844	yeast	0.07262	-	-
MGG_01207	MGG_08101	2.844	yeast	-	0.46929	-
MGG_00849	MGG_07060	2.844	yeast	-	0.1706	-
MGG_00170	MGG_04551	2.844	yeast	0.00059	0.0007	PF00227 PF00227
MGG_02156	MGG_09833	2.844	yeast	-	0.19176	-
MGG_02418	MGG_06183	2.844	human	-	0.29947	-
MGG_01359	MGG_09458	2.844	yeast	0.7345	0.96117	-
MGG_05643	MGG_05643	2.844	human	-	-	-
MGG_00481	MGG_01528	2.844	yeast	0.57259	0.12651	-
MGG_03637	MGG_06742	2.844	yeast	0.40374	0.71168	-
MGG_01067	MGG_08178	2.844	yeast	0.57259	0.79647	-
MGG_01807	MGG_03645	2.844	fly	0.34874	0.55565	-
MGG_01268	MGG_09917	2.844	human	0.57259	0.14759	-
MGG_00183	MGG_00183	2.844	human	-	-	PF00069 PF00069
MGG_05857	MGG_06852	2.845	human	-	0.542	-
MGG_10000	MGG_10000	2.845	ecoli	-	-	-
MGG_05213	MGG_07060	2.845	yeast	0.7345	0.41487	-
MGG_00128	MGG_00905	2.845	yeast	0.29372	0.72472	-
MGG_06346	MGG_12370	2.845	yeast	-	0.4359	-
MGG_06315	MGG_10195	2.845	human	-	0.4981	-
MGG_07441	MGG_11922	2.845	fly	0.7345	0.97573	-
MGG_13020	MGG_13931	2.846	yeast	0.21704	-	-
MGG_07468	MGG_08570	2.846	human	0.17412	0.87004	PF00443 PF00240
MGG_09952	MGG_09952	2.846	human	-	-	PF00071 PF00071
MGG_02476	MGG_05115	2.846	yeast	0.00088	-	-
MGG_02156	MGG_03065	2.846	yeast	0.7345	0.32014	-
MGG_01713	MGG_01713	2.846	yeast	-	-	PF00248 PF00248
MGG_06472	MGG_10321	2.846	yeast	0.40374	0.22365	-
MGG_05869	MGG_06936	2.846	yeast	0.01244	0.29738	-
MGG_01998	MGG_01998	2.846	human	-	-	PF00069 PF00069
MGG_02802	MGG_05626	2.846	yeast	-	0.36449	-
MGG_03074	MGG_08646	2.846	fly	0.57259	0.04072	-
MGG_00843	MGG_11387	2.846	yeast	0.13514	0.35215	-
MGG_01059	MGG_02970	2.846	yeast	-	0.29738	-
MGG_01998	MGG_05274	2.846	human	0.46308	0.73775	-
MGG_07481	MGG_10676	2.847	human	0.7345	0.31681	-
MGG_03488	MGG_08980	2.847	yeast	0.7345	0.74824	-
MGG_07060	MGG_14293	2.847	yeast	0.7345	0.51026	-
MGG_01804	MGG_06406	2.847	yeast	0.01244	0.9215	-
MGG_07033	MGG_09256	2.847	yeast	0.57259	0.33994	-
MGG_01153	MGG_02608	2.847	yeast	0.17412	0.65897	-
MGG_03696	MGG_10323	2.847	yeast	0.29372	0.02484	-
MGG_06408	MGG_14445	2.847	yeast	0.34874	0.75463	-
MGG_04803	MGG_07536	2.848	yeast	0.57259	0.69881	-
MGG_03175	MGG_06313	2.848	yeast	0.29372	0.69238	-
MGG_01241	MGG_03982	2.848	yeast	0.04662	-	PF00022 PF00022
MGG_06405	MGG_09208	2.848	yeast	0.00874	0.2731	-
MGG_07545	MGG_08725	2.848	fly	0.07262	0.53715	-
MGG_01745	MGG_06599	2.848	yeast	-	-	-
MGG_06320	MGG_06358	2.848	yeast	0.7345	0.52124	-
MGG_05197	MGG_07928	2.848	fly	0.57259	0.8304	-
MGG_00789	MGG_03696	2.848	human	0.17412	0.16521	-
MGG_04005	MGG_04005	2.848	yeast	-	-	PF00571 PF00571
MGG_01362	MGG_13065	2.848	yeast	0.07262	0.83172	-
MGG_01292	MGG_06429	2.848	yeast	-	0.0359	-
MGG_02842	MGG_04352	2.848	yeast	0.34874	0.49088	-
MGG_03165	MGG_10204	2.848	human	0.07262	0.98758	-
MGG_11350	MGG_12406	2.848	human	0.7345	-	-
MGG_02726	MGG_05671	2.848	fly	-	0.55437	-
MGG_00476	MGG_00706	2.848	human	0.29372	0.42532	-
MGG_03165	MGG_08814	2.848	ecoli	0.40374	0.48971	-
MGG_07060	MGG_08586	2.848	yeast	0.29372	0.3377	-
MGG_01602	MGG_08178	2.848	yeast	0.40374	0.03747	PF00400 PF00400
MGG_00590	MGG_01720	2.848	yeast	0.17412	0.56426	-
MGG_04978	MGG_06389	2.848	yeast	-	0.41369	-
MGG_06318	MGG_08547	2.848	yeast	0.57259	0.78727	-
MGG_01111	MGG_12822	2.848	fly	0.7345	-	-
MGG_03982	MGG_11256	2.848	yeast	-	-	PF00022 PF00022
MGG_06496	MGG_07213	2.848	yeast	0.7345	0.76495	-
MGG_04921	MGG_08867	2.849	yeast	0.04662	0.66541	-
MGG_06063	MGG_09254	2.849	human	-	0.5151	-
MGG_03824	MGG_10195	2.849	yeast	0.40374	0.56054	-
MGG_01845	MGG_07060	2.849	yeast	0.46308	-	-
MGG_01509	MGG_13498	2.849	yeast	0.08816	0.33335	-
MGG_00884	MGG_02608	2.849	yeast	0.17412	0.6975	-
MGG_04445	MGG_09916	2.849	human	0.21704	0.75852	-
MGG_01140	MGG_08866	2.849	yeast	0.13514	0.06812	-
MGG_04617	MGG_04802	2.849	yeast	0.46308	0.92944	-
MGG_06261	MGG_07213	2.849	yeast	0.7345	0.981	-
MGG_04719	MGG_07165	2.849	fly	0.7345	0.09417	-
MGG_05528	MGG_11497	2.849	yeast	0.24532	0.57424	-
MGG_01108	MGG_08804	2.849	yeast	-	0.92014	-
MGG_00361	MGG_11801	2.85	yeast	0.0296	0.36674	-
MGG_03181	MGG_11547	2.85	human	0.46308	0.6004	-
MGG_04042	MGG_08139	2.85	ecoli	0.17412	0.0883	-
MGG_07202	MGG_12636	2.85	yeast	0.17412	0.3388	-
MGG_00251	MGG_03270	2.85	yeast	0.03763	0.06547	-
MGG_01108	MGG_08210	2.85	yeast	0.24532	0.13901	-
MGG_02785	MGG_11455	2.85	yeast	0.21704	0.91349	-
MGG_01995	MGG_08746	2.85	yeast	0.08816	0.31903	-
MGG_03195	MGG_03388	2.85	yeast	0.17412	0.07628	-
MGG_01671	MGG_03154	2.85	yeast	-	0.99805	-
MGG_01690	MGG_08104	2.85	yeast	0.57259	0.31028	PF00149 PF00515
MGG_09535	MGG_09535	2.85	human	-	-	-
MGG_10633	MGG_11227	2.85	yeast	0.00059	-	PF00928 PF01217
MGG_00198	MGG_11350	2.85	yeast	0.57259	0.91349	-
MGG_01047	MGG_07468	2.85	yeast	0.7345	0.66414	-
MGG_01183	MGG_07526	2.85	elegans	0.46308	0.03288	-
MGG_04652	MGG_06759	2.851	ecoli	0.10784	0.85413	-
MGG_10691	MGG_11389	2.851	yeast	0.34874	-	-
MGG_03061	MGG_03255	2.851	yeast	0.46308	0.15633	-
MGG_04158	MGG_06722	2.851	yeast	-	0.8489	-
MGG_04637	MGG_06915	2.851	yeast	0.7345	0.23048	-
MGG_03982	MGG_06400	2.851	fly	0.57259	-	-
MGG_01671	MGG_12899	2.851	yeast	0.40374	0.8859	-
MGG_06099	MGG_07130	2.851	yeast	0.57259	0.02395	-
MGG_06065	MGG_08035	2.851	human	0.05802	0.81597	-
MGG_03165	MGG_08901	2.851	ecoli	0.40374	0.7299	-
MGG_00053	MGG_10382	2.851	yeast	0.17412	0.72344	-
MGG_01671	MGG_04996	2.851	yeast	0.17412	0.88848	-
MGG_02730	MGG_03668	2.851	yeast	0.7345	0.3016	-
MGG_01449	MGG_04617	2.851	yeast	0.00286	0.7781	-
MGG_01677	MGG_12130	2.852	yeast	-	0.58288	-
MGG_03978	MGG_07060	2.852	yeast	0.7345	0.96383	-
MGG_08129	MGG_10494	2.852	yeast	-	0.99281	-
MGG_08303	MGG_11387	2.852	yeast	0.07262	0.71953	-
MGG_02418	MGG_06185	2.852	human	0.21704	0.18425	-
MGG_02423	MGG_08129	2.852	yeast	0.0296	0.8502	-
MGG_04862	MGG_06408	2.852	yeast	0.7345	0.04182	-
MGG_06137	MGG_06408	2.852	yeast	0.7345	0.0756	-
MGG_07060	MGG_13448	2.852	yeast	-	0.83172	-
MGG_03071	MGG_03310	2.852	human	0.40374	0.80038	-
MGG_02086	MGG_02608	2.852	yeast	0.17412	0.02008	-
MGG_01087	MGG_09254	2.852	yeast	0.34874	0.96249	-
MGG_11794	MGG_13930	2.852	yeast	-	0.96117	-
MGG_03600	MGG_08100	2.853	yeast	0.7345	0.65512	-
MGG_03668	MGG_07721	2.853	yeast	0.01842	0.40327	-
MGG_00170	MGG_07727	2.853	yeast	0.00059	0.00473	PF00227 PF00227
MGG_02829	MGG_11193	2.853	yeast	-	0.05518	-
MGG_00309	MGG_10565	2.853	yeast	0.13514	0.35664	-
MGG_01376	MGG_04943	2.853	yeast	0.04662	0.5225	-
MGG_03488	MGG_07145	2.854	yeast	0.7345	0.84367	-
MGG_08129	MGG_09309	2.854	yeast	0.17412	0.78992	-
MGG_06678	MGG_07148	2.854	yeast	0.00874	0.57547	-
MGG_02674	MGG_10180	2.854	human	0.07262	0.32123	-
MGG_03869	MGG_08689	2.854	human	0.40374	0.13145	-
MGG_01722	MGG_01722	2.854	yeast	-	-	-
MGG_04050	MGG_04943	2.854	yeast	-	0.57424	-
MGG_03165	MGG_03217	2.854	ecoli	0.00759	0.23645	-
MGG_04508	MGG_07456	2.854	fly	0.7345	0.01032	-
MGG_00053	MGG_04982	2.854	yeast	-	-	-
MGG_01084	MGG_02488	2.854	fly	0.29372	0.42649	-
MGG_06318	MGG_13497	2.854	yeast	-	-	-
MGG_02804	MGG_03235	2.854	yeast	0.10784	0.89904	-
MGG_00221	MGG_03537	2.854	human	0.03763	0.27003	-
MGG_04647	MGG_09505	2.854	yeast	0.46308	0.3466	-
MGG_01058	MGG_04660	2.854	yeast	0.03763	0.06284	-
MGG_03193	MGG_08121	2.854	fly	0.21704	0.26795	-
MGG_03895	MGG_07060	2.854	yeast	0.7345	0.14498	-
MGG_03203	MGG_03459	2.854	yeast	0.34874	0.71297	-
MGG_00985	MGG_07718	2.855	yeast	0.46308	0.00033	-
MGG_00170	MGG_08343	2.855	yeast	0.00059	0.00884	PF00227 PF00227
MGG_04153	MGG_06500	2.855	yeast	0.34874	0.12569	-
MGG_02158	MGG_11794	2.855	yeast	-	0.58042	-
MGG_08573	MGG_09505	2.855	yeast	0.57259	0.81988	-
MGG_01078	MGG_04802	2.855	yeast	-	0.65771	-
MGG_00731	MGG_05900	2.855	yeast	-	0.8251	-
MGG_00479	MGG_01362	2.855	yeast	0.00236	0.55565	PF00069 PF00069
MGG_04719	MGG_05151	2.855	yeast	0.7345	0.98231	-
MGG_01362	MGG_07222	2.855	yeast	0.13514	0.88458	-
MGG_03264	MGG_04719	2.855	fly	-	0.13726	-
MGG_01607	MGG_05753	2.856	human	0.08816	0.52493	-
MGG_02806	MGG_08860	2.856	human	0.40374	0.38376	-
MGG_00087	MGG_00560	2.856	yeast	0.01842	0.00497	-
MGG_01987	MGG_11794	2.856	yeast	0.34874	0.09417	-
MGG_04651	MGG_06408	2.856	yeast	0.7345	0.27521	-
MGG_04926	MGG_06318	2.856	yeast	-	0.19651	-
MGG_03537	MGG_04921	2.856	human	0.03763	0.25974	-
MGG_06139	MGG_07546	2.856	yeast	-	0.81341	-
MGG_01362	MGG_04366	2.856	yeast	0.17412	0.0979	-
MGG_03537	MGG_06668	2.856	yeast	0.7345	0.38031	-
MGG_01059	MGG_08343	2.856	yeast	0.17412	0.40558	-
MGG_05325	MGG_06313	2.856	yeast	0.01842	0.49689	-
MGG_02730	MGG_07060	2.856	yeast	0.7345	0.59037	-
MGG_07332	MGG_08856	2.856	yeast	-	0.46088	-
MGG_01078	MGG_08840	2.856	yeast	0.57259	0.00098	-
MGG_05099	MGG_06742	2.856	yeast	0.17412	0.65003	-
MGG_01100	MGG_07258	2.856	yeast	-	0.39641	-
MGG_06458	MGG_12371	2.856	yeast	-	0.41603	-
MGG_04719	MGG_06496	2.856	yeast	0.7345	0.71561	-
MGG_00354	MGG_07456	2.856	fly	0.7345	0.08611	-
MGG_02949	MGG_07714	2.856	yeast	-	0.02621	-
MGG_03370	MGG_06722	2.856	yeast	-	0.07697	-
MGG_03729	MGG_11794	2.856	yeast	0.29372	0.79777	-
MGG_03187	MGG_08162	2.857	ecoli	0.34874	0.42302	-
MGG_05096	MGG_09838	2.857	yeast	0.46308	0.29311	-
MGG_07060	MGG_09936	2.857	yeast	0.57259	0.62962	-
MGG_04160	MGG_06293	2.857	yeast	0.7345	0.57672	-
MGG_00926	MGG_07335	2.857	yeast	-	0.43714	-
MGG_00170	MGG_04529	2.857	yeast	0.00059	0.00497	PF00227 PF00227
MGG_00883	MGG_06482	2.857	yeast	0.00236	0.29203	PF00069 PF00069
MGG_00518	MGG_00685	2.857	human	0.01244	0.92014	-
MGG_06261	MGG_09208	2.857	yeast	0.7345	0.53958	-
MGG_06346	MGG_10827	2.857	yeast	0.04662	0.29738	-
MGG_07086	MGG_09208	2.857	yeast	0.03763	0.68074	-
MGG_02608	MGG_02970	2.857	yeast	-	0.33554	-
MGG_01259	MGG_08980	2.857	yeast	-	0.66414	-
MGG_02835	MGG_07060	2.857	yeast	-	0.72084	-
MGG_06836	MGG_06836	2.857	ecoli	-	-	PF00875 PF00875
MGG_01656	MGG_08744	2.857	yeast	-	0.6756	-
MGG_01160	MGG_04160	2.857	yeast	-	0.58535	-
MGG_03192	MGG_07224	2.857	yeast	0.40374	0.76237	-
MGG_02156	MGG_03550	2.857	yeast	0.29372	0.42069	-
MGG_06137	MGG_08129	2.857	yeast	-	0.50906	-
MGG_05626	MGG_11326	2.857	yeast	0.7345	0.29845	-
MGG_05274	MGG_09565	2.857	elegans	0.13514	0.00328	-
MGG_09367	MGG_09540	2.857	human	0.21704	0.72729	-
MGG_05626	MGG_07332	2.858	yeast	0.7345	0.73383	PF00018 PF00018
MGG_01176	MGG_07007	2.858	yeast	0.40374	0.04236	-
MGG_03441	MGG_03644	2.858	yeast	0.7345	0.23845	-
MGG_04430	MGG_09208	2.858	human	0.05802	0.8911	-
MGG_03018	MGG_11547	2.858	human	-	0.15193	-
MGG_05477	MGG_09953	2.858	fly	0.7345	0.62582	-
MGG_01561	MGG_10835	2.858	yeast	0.10784	0.9374	-
MGG_01084	MGG_04652	2.858	ecoli	0.08816	0.40327	-
MGG_06318	MGG_09090	2.858	yeast	-	0.81857	-
MGG_04328	MGG_07468	2.858	yeast	-	0.95056	-
MGG_01292	MGG_10160	2.858	yeast	-	0.02395	-
MGG_08693	MGG_13176	2.858	yeast	-	0.79124	-
MGG_02479	MGG_03668	2.859	yeast	0.29372	0.40786	-
MGG_00171	MGG_07007	2.859	yeast	0.7345	0.97176	-
MGG_02156	MGG_10494	2.859	yeast	-	0.3388	-
MGG_06482	MGG_07007	2.859	yeast	0.17412	0.72729	-
MGG_01362	MGG_09960	2.859	yeast	0.00236	0.97043	PF00069 PF00069
MGG_04105	MGG_11902	2.859	yeast	-	0.84231	-
MGG_00382	MGG_11497	2.859	yeast	0.7345	0.23148	-
MGG_01279	MGG_03600	2.859	human	0.13514	0.85151	-
MGG_07518	MGG_10653	2.859	human	0.57259	0.78468	-
MGG_03139	MGG_08178	2.859	yeast	0.40374	0.01689	PF00400 PF00400
MGG_07145	MGG_13065	2.859	yeast	0.7345	0.22756	PF00888 PF00646
MGG_09208	MGG_09213	2.859	yeast	0.40374	0.2445	-
MGG_01176	MGG_04660	2.859	yeast	0.57259	0.04291	-
MGG_06209	MGG_12721	2.859	yeast	0.29372	0.06028	-
MGG_07060	MGG_09256	2.859	yeast	0.7345	0.90166	-
MGG_01728	MGG_03165	2.859	ecoli	0.40374	0.5139	-
MGG_00354	MGG_03537	2.859	yeast	0.04662	0.21971	-
MGG_04352	MGG_05243	2.859	yeast	0.13514	0.05581	-
MGG_07060	MGG_07721	2.859	yeast	0.21704	0.34324	-
MGG_00894	MGG_06437	2.859	yeast	0.29372	0.3701	-
MGG_03087	MGG_06726	2.859	yeast	0.0246	0.16433	-
MGG_00706	MGG_07526	2.859	yeast	0.07262	0.11348	-
MGG_01813	MGG_02656	2.86	human	-	-	-
MGG_02440	MGG_08842	2.86	yeast	0.57259	0.81341	-
MGG_07518	MGG_12636	2.86	yeast	0.17412	0.49933	-
MGG_00331	MGG_06099	2.86	yeast	0.57259	0.14929	-
MGG_01058	MGG_01513	2.86	yeast	0.40374	0.86602	-
MGG_03291	MGG_06020	2.86	yeast	-	0.84627	-
MGG_00970	MGG_09917	2.86	human	0.24532	0.05899	-
MGG_02806	MGG_06668	2.86	yeast	0.46308	0.15546	-
MGG_00864	MGG_10490	2.86	yeast	0.57259	-	-
MGG_02859	MGG_12335	2.86	yeast	0.7345	0.47165	-
MGG_01671	MGG_06371	2.86	human	0.7345	0.37584	-
MGG_05478	MGG_05671	2.86	fly	-	0.22169	-
MGG_00288	MGG_01380	2.86	fly	0.40374	0.42532	-
MGG_02829	MGG_06649	2.86	yeast	0.7345	0.37918	-
MGG_06320	MGG_09275	2.86	yeast	0.24532	0.65003	-
MGG_03759	MGG_07280	2.86	yeast	0.29372	0.34768	-
MGG_05187	MGG_07060	2.86	yeast	0.57259	0.20911	-
MGG_00449	MGG_11466	2.86	yeast	0.01842	0.62452	-
MGG_09275	MGG_13176	2.86	yeast	0.57259	0.43234	-
MGG_02785	MGG_05741	2.861	elegans	0.57259	0.15633	-
MGG_03419	MGG_06318	2.861	yeast	-	0.24047	-
MGG_02156	MGG_09309	2.861	yeast	-	0.26381	-
MGG_01722	MGG_07273	2.861	yeast	0.57259	0.36674	-
MGG_03388	MGG_05213	2.861	yeast	0.08816	0.2475	-
MGG_01100	MGG_11193	2.861	yeast	-	0.00542	-
MGG_02927	MGG_08746	2.861	yeast	0.17412	0.80823	-
MGG_00383	MGG_08631	2.861	human	0.34874	0.45253	-
MGG_05737	MGG_07060	2.861	yeast	0.7345	0.59415	-
MGG_10164	MGG_13498	2.861	yeast	-	0.87133	-
MGG_06099	MGG_10567	2.861	fly	0.7345	0.56678	-
MGG_01822	MGG_06434	2.861	yeast	0.24532	0.9691	-
MGG_04564	MGG_10195	2.862	yeast	-	0.87404	-
MGG_01588	MGG_04005	2.862	yeast	-	0.19746	-
MGG_06035	MGG_07456	2.862	human	-	0.68333	-
MGG_01114	MGG_03165	2.862	ecoli	0.7345	0.30268	-
MGG_00960	MGG_12345	2.862	human	0.7345	0.42184	-
MGG_07007	MGG_09213	2.862	yeast	0.29372	0.5139	-
MGG_00803	MGG_08887	2.862	yeast	0.24532	0.2168	-
MGG_03165	MGG_12895	2.862	ecoli	0.46308	0.75981	-
MGG_06318	MGG_09952	2.862	yeast	0.57259	0.27627	-
MGG_02695	MGG_02695	2.862	human	-	-	-
MGG_04862	MGG_07384	2.862	yeast	0.40374	0.65003	-
MGG_04966	MGG_10607	2.862	ecoli	0.0296	0.10479	-
MGG_03270	MGG_11360	2.862	yeast	0.7345	0.42069	-
MGG_01846	MGG_11316	2.862	human	-	-	-
MGG_02933	MGG_09291	2.862	yeast	0.7345	0.92284	-
MGG_01198	MGG_08129	2.862	yeast	0.29372	0.86337	-
MGG_06247	MGG_07434	2.862	yeast	0.24532	0.67815	-
MGG_02695	MGG_09552	2.863	yeast	0.7345	0.71561	-
MGG_02802	MGG_11497	2.863	yeast	-	0.11031	-
MGG_02949	MGG_06358	2.863	yeast	0.40374	0.27731	-
MGG_05673	MGG_09712	2.863	fly	0.10784	0.54324	-
MGG_01205	MGG_04617	2.863	yeast	-	0.87267	-
MGG_04425	MGG_04560	2.863	yeast	0.57259	0.5139	-
MGG_00361	MGG_04227	2.863	yeast	0.01478	0.56426	-
MGG_00833	MGG_07916	2.863	yeast	-	0.71037	-
MGG_04438	MGG_07481	2.863	human	0.21704	0.95456	-
MGG_09284	MGG_11497	2.863	yeast	0.29372	0.23248	-
MGG_03265	MGG_06313	2.863	yeast	0.01842	0.15193	-
MGG_06004	MGG_13498	2.863	human	0.0246	0.11672	-
MGG_04352	MGG_11344	2.863	yeast	0.0246	0.38262	-
MGG_10358	MGG_12918	2.864	human	0.7345	0.13726	-
MGG_05189	MGG_10490	2.864	yeast	-	-	-
MGG_03982	MGG_06932	2.864	yeast	0.29372	-	-
MGG_00174	MGG_13149	2.864	human	0.34874	-	-
MGG_07123	MGG_10609	2.864	ecoli	0.21704	0.69238	-
MGG_05440	MGG_11794	2.864	yeast	0.29372	0.9691	-
MGG_00923	MGG_07335	2.864	fly	0.40374	0.76237	-
MGG_02156	MGG_06137	2.864	yeast	0.7345	0.90825	-
MGG_04483	MGG_11350	2.864	yeast	0.40374	0.7001	-
MGG_01795	MGG_07255	2.864	elegans	0.07262	0.45969	-
MGG_05817	MGG_12308	2.864	yeast	0.7345	0.36001	-
MGG_01792	MGG_08643	2.864	yeast	0.24532	0.36337	-
MGG_00188	MGG_10382	2.864	yeast	0.40374	0.0688	-
MGG_01236	MGG_01236	2.865	human	-	-	PF00400 PF00400
MGG_02834	MGG_07060	2.865	yeast	-	0.69496	-
MGG_02479	MGG_07060	2.865	yeast	0.46308	0.94797	-
MGG_03064	MGG_03530	2.865	yeast	0.7345	0.38835	-
MGG_06049	MGG_11360	2.865	yeast	0.7345	0.49209	-
MGG_07434	MGG_09833	2.865	yeast	0.46308	0.73513	-
MGG_06313	MGG_09536	2.865	yeast	0.57259	0.25974	-
MGG_03577	MGG_06099	2.865	yeast	0.7345	0.02008	-
MGG_04745	MGG_06389	2.865	yeast	0.00667	0.32668	-
MGG_07213	MGG_10677	2.865	yeast	0.46308	0.19364	-
MGG_00101	MGG_06742	2.866	yeast	-	0.01222	-
MGG_01602	MGG_06038	2.866	yeast	0.10784	0.00369	PF00400 PF00400
MGG_00170	MGG_07165	2.866	yeast	0.00059	0.00591	PF00227 PF00227
MGG_06371	MGG_09878	2.866	human	0.57259	0.45969	-
MGG_00926	MGG_04616	2.866	yeast	0.46308	0.96515	-
MGG_01665	MGG_12925	2.866	yeast	0.01244	0.99281	-
MGG_03993	MGG_09565	2.866	human	0.7345	0.00746	-
MGG_07060	MGG_08341	2.866	yeast	0.57259	0.66794	-
MGG_04872	MGG_06936	2.866	human	0.04662	0.78204	-
MGG_01108	MGG_12141	2.866	yeast	-	0.71953	-
MGG_06049	MGG_07030	2.866	yeast	-	0.25257	-
MGG_05536	MGG_09300	2.866	human	0.57259	-	-
MGG_12268	MGG_12268	2.866	human	-	-	PF00467 PF00467
MGG_09300	MGG_09487	2.866	human	0.0246	0.68716	-
MGG_06509	MGG_07316	2.866	human	-	0.49933	-
MGG_03118	MGG_09827	2.866	yeast	0.0246	0.85151	-
MGG_01282	MGG_08868	2.867	yeast	0.17412	0.51755	-
MGG_04862	MGG_10126	2.867	yeast	0.40374	0.6756	-
MGG_04719	MGG_10565	2.867	yeast	0.21704	0.60545	-
MGG_08162	MGG_09306	2.867	ecoli	0.08816	0.16168	-
MGG_01561	MGG_12972	2.867	yeast	0.13514	-	-
MGG_01581	MGG_08570	2.867	fly	0.34874	0.401	-
MGG_05128	MGG_07980	2.867	yeast	0.13514	0.73118	-
MGG_01087	MGG_06881	2.867	yeast	0.34874	0.43354	-
MGG_04400	MGG_04647	2.867	yeast	0.01842	0.03489	-
MGG_00170	MGG_06472	2.867	yeast	0.00059	0.03642	PF00227 PF00227
MGG_01026	MGG_01654	2.867	yeast	-	0.08536	-
MGG_01248	MGG_04618	2.867	yeast	-	0.18058	-
MGG_00408	MGG_01362	2.867	yeast	0.40374	0.30055	-
MGG_07273	MGG_10605	2.867	yeast	0.40374	0.35777	-
MGG_01256	MGG_04862	2.867	yeast	0.17412	0.8819	-
MGG_04617	MGG_05869	2.867	yeast	0.00286	0.97176	-
MGG_09284	MGG_09367	2.867	yeast	0.34874	0.96515	-
MGG_04696	MGG_08829	2.867	yeast	0.21704	-	-
MGG_01108	MGG_04439	2.867	yeast	0.46308	0.05644	-
MGG_05720	MGG_07087	2.867	yeast	0.00286	0.37694	-
MGG_04724	MGG_07468	2.867	fly	0.7345	0.20228	-
MGG_08564	MGG_08626	2.868	yeast	0.34874	0.25055	-
MGG_01892	MGG_07145	2.868	yeast	-	0.24248	-
MGG_00365	MGG_01818	2.868	yeast	0.00314	0.52005	-
MGG_03184	MGG_09300	2.868	human	-	0.89773	-
MGG_01282	MGG_08844	2.868	yeast	0.10784	0.75723	-
MGG_00518	MGG_07384	2.868	yeast	0.21704	0.04236	-
MGG_07536	MGG_07536	2.868	yeast	-	-	-
MGG_03181	MGG_03299	2.868	yeast	0.46308	0.7001	-
MGG_01380	MGG_13474	2.869	yeast	0.34874	0.04861	-
MGG_02899	MGG_08765	2.869	yeast	0.57259	0.18058	-
MGG_07332	MGG_10568	2.869	yeast	0.7345	0.58042	-
MGG_05096	MGG_10490	2.869	yeast	0.57259	-	-
MGG_05734	MGG_05734	2.869	ecoli	-	-	PF00793 PF00793
MGG_04863	MGG_08844	2.869	human	0.7345	0.94009	-
MGG_01292	MGG_07281	2.869	yeast	0.7345	0.63853	-
MGG_02804	MGG_05147	2.869	yeast	0.57259	0.563	-
MGG_00153	MGG_13020	2.869	yeast	0.7345	-	-
MGG_03198	MGG_03668	2.869	yeast	0.01842	0.08684	-
MGG_05706	MGG_08049	2.869	yeast	0.01039	0.14584	-
MGG_02691	MGG_03165	2.869	ecoli	0.40374	0.48609	-
MGG_05096	MGG_11279	2.869	yeast	0.34874	0.8251	-
MGG_02722	MGG_03668	2.869	fly	0.13514	0.7299	-
MGG_01380	MGG_03512	2.869	yeast	0.21704	0.28571	-
MGG_01509	MGG_03860	2.869	yeast	0.10784	0.90825	-
MGG_03537	MGG_13221	2.869	yeast	0.17412	-	-
MGG_08069	MGG_08564	2.869	yeast	-	0.41137	-
MGG_01723	MGG_04219	2.869	yeast	-	0.56551	-
MGG_12157	MGG_12157	2.869	human	-	-	-
MGG_01679	MGG_07060	2.869	yeast	0.21704	0.5792	-
MGG_03157	MGG_07060	2.869	yeast	0.13514	0.18147	-
MGG_00908	MGG_01512	2.87	yeast	0.01039	0.39875	-
MGG_01380	MGG_05617	2.87	yeast	0.34874	0.98758	-
MGG_03568	MGG_05616	2.87	yeast	-	0.87663	-
MGG_09904	MGG_11794	2.87	yeast	0.7345	0.7001	-
MGG_00475	MGG_10690	2.87	yeast	0.7345	0.10873	-
MGG_01062	MGG_02418	2.87	human	0.21704	0.8924	-
MGG_00361	MGG_02829	2.87	yeast	0.24532	0.09343	-
MGG_09173	MGG_09173	2.87	human	-	-	-
MGG_00803	MGG_01159	2.87	yeast	0.40374	0.17789	-
MGG_01058	MGG_04637	2.87	yeast	0.34874	0.07628	-
MGG_06318	MGG_06462	2.87	yeast	0.7345	0.71037	-
MGG_05857	MGG_12123	2.87	yeast	-	0.89642	-
MGG_06099	MGG_13915	2.87	fly	-	0.8489	-
MGG_00667	MGG_08897	2.87	yeast	0.40374	0.93336	-
MGG_02939	MGG_04719	2.87	fly	0.57259	0.66668	-
MGG_01648	MGG_10357	2.87	human	0.04662	0.28674	-
MGG_04400	MGG_06218	2.87	yeast	0.46308	0.4585	-
MGG_06924	MGG_12122	2.87	yeast	0.46308	-	-
MGG_01602	MGG_04686	2.871	ecoli	0.40374	-	-
MGG_09953	MGG_12925	2.871	yeast	0.7345	0.87794	-
MGG_02535	MGG_13498	2.871	yeast	0.01039	0.19364	-
MGG_00053	MGG_00864	2.871	yeast	-	0.46088	-
MGG_00383	MGG_06372	2.871	fly	0.46308	0.39064	-
MGG_03911	MGG_09916	2.871	yeast	0.57259	0.03642	-
MGG_07518	MGG_09253	2.871	yeast	0.07262	0.01574	-
MGG_03670	MGG_08746	2.871	yeast	0.13514	0.50423	-
MGG_03299	MGG_06209	2.871	yeast	0.13514	0.64619	-
MGG_02476	MGG_08844	2.871	yeast	0.29372	-	-
MGG_06726	MGG_07213	2.872	yeast	0.57259	0.29523	-
MGG_01590	MGG_03668	2.872	human	0.00523	0.14156	-
MGG_04342	MGG_07165	2.872	yeast	-	-	-
MGG_03051	MGG_07213	2.872	yeast	0.17412	0.0354	-
MGG_01712	MGG_09284	2.872	yeast	0.08816	0.41603	-
MGG_01561	MGG_08693	2.872	yeast	-	0.0222	-
MGG_03696	MGG_04436	2.872	human	0.13514	0.23743	-
MGG_01808	MGG_06164	2.872	yeast	0.7345	0.07697	-
MGG_09486	MGG_10195	2.872	yeast	0.7345	0.83567	-
MGG_01602	MGG_08087	2.872	yeast	0.29372	0.60545	-
MGG_05213	MGG_11491	2.872	yeast	0.7345	0.87267	-
MGG_07727	MGG_11497	2.872	yeast	0.34874	0.03642	-
MGG_01362	MGG_07065	2.872	yeast	0.57259	0.30921	PF00069 PF02984
MGG_03517	MGG_12122	2.872	human	0.10784	-	-
MGG_03193	MGG_08561	2.872	fly	0.21704	0.34436	-
MGG_03857	MGG_06185	2.872	fly	0.21704	0.11672	-
MGG_01100	MGG_06396	2.873	yeast	-	0.86205	-
MGG_06371	MGG_06371	2.873	human	-	-	PF00676 PF00676
MGG_01284	MGG_08104	2.873	yeast	0.40374	0.91882	-
MGG_03668	MGG_08654	2.873	yeast	-	0.65127	-
MGG_07060	MGG_08628	2.873	yeast	0.40374	0.47407	-
MGG_01095	MGG_08643	2.873	yeast	0.24532	0.05771	-
MGG_06320	MGG_07310	2.873	yeast	0.57259	0.67431	-
MGG_01582	MGG_06315	2.873	fly	0.7345	0.32559	-
MGG_04628	MGG_08853	2.873	yeast	-	0.31903	-
MGG_00924	MGG_03677	2.873	yeast	-	0.17421	-
MGG_01607	MGG_10189	2.874	human	0.34874	0.55689	-
MGG_01362	MGG_03419	2.874	human	0.24532	0.91218	-
MGG_02938	MGG_03388	2.874	yeast	0.17412	0.22268	-
MGG_03537	MGG_10698	2.874	yeast	0.24532	0.33224	-
MGG_04482	MGG_12894	2.874	human	0.46308	-	-
MGG_03198	MGG_07060	2.874	yeast	0.21704	0.04979	-
MGG_06197	MGG_09393	2.874	fly	0.13514	0.542	-
MGG_09565	MGG_12855	2.874	yeast	0.00027	0.7794	PF00069 PF00069
MGG_06261	MGG_08829	2.874	yeast	-	0.82119	-
MGG_06894	MGG_11778	2.874	yeast	0.04662	-	-
MGG_06318	MGG_09838	2.874	yeast	-	0.41952	-
MGG_03605	MGG_09300	2.874	human	0.10784	0.46326	-
MGG_01669	MGG_07137	2.874	yeast	-	0.68587	-
MGG_01722	MGG_05626	2.874	yeast	0.57259	0.12979	-
MGG_08907	MGG_12894	2.874	human	0.46308	-	-
MGG_05098	MGG_09519	2.874	yeast	-	0.14071	-
MGG_00908	MGG_08303	2.875	yeast	0.29372	0.87794	-
MGG_04719	MGG_08746	2.875	fly	0.57259	0.54817	-
MGG_05651	MGG_05857	2.875	yeast	0.40374	0.43951	-
MGG_04617	MGG_04617	2.875	human	-	-	-
MGG_04426	MGG_07060	2.875	yeast	0.57259	0.57797	-
MGG_01281	MGG_01281	2.875	ecoli	-	-	PF00370 PF00370
MGG_01059	MGG_03211	2.875	yeast	0.29372	0.01063	-
MGG_00852	MGG_01566	2.875	yeast	0.7345	0.03338	-
MGG_03205	MGG_05096	2.875	yeast	0.46308	0.90036	-
MGG_04439	MGG_12721	2.875	yeast	0.17412	0.02092	-
MGG_01362	MGG_11773	2.875	yeast	0.46308	0.30815	-
MGG_03219	MGG_03841	2.875	yeast	0.29372	-	-
MGG_00908	MGG_01344	2.876	yeast	0.05802	0.13726	-
MGG_01837	MGG_05096	2.876	yeast	0.34874	0.72344	-
MGG_02927	MGG_07048	2.876	human	0.0296	0.87533	-
MGG_01745	MGG_03982	2.876	yeast	-	-	-
MGG_06504	MGG_07456	2.876	yeast	-	0.40327	-
MGG_06406	MGG_11547	2.876	fly	0.57259	0.66794	-
MGG_01596	MGG_02804	2.876	yeast	0.21704	0.96117	-
MGG_03668	MGG_08976	2.876	yeast	0.7345	0.28994	-
MGG_07440	MGG_07440	2.876	yeast	-	-	-
MGG_02730	MGG_07518	2.876	yeast	0.57259	0.9374	-
MGG_04004	MGG_13245	2.876	yeast	0.34874	0.71953	-
MGG_03317	MGG_05266	2.876	human	-	0.13726	-
MGG_04143	MGG_04943	2.876	yeast	0.05802	0.34324	-
MGG_02505	MGG_05817	2.877	yeast	0.7345	0.16611	-
MGG_06063	MGG_06410	2.877	human	-	0.16433	-
MGG_03195	MGG_04427	2.877	yeast	0.21704	0.48129	-
MGG_08867	MGG_10382	2.877	yeast	0.00286	0.05708	-
MGG_06570	MGG_10195	2.877	yeast	-	0.49327	-
MGG_03388	MGG_10157	2.877	yeast	0.01842	0.11269	-
MGG_00814	MGG_04943	2.877	yeast	0.17412	0.59669	-
MGG_00073	MGG_07915	2.877	yeast	-	0.83567	-
MGG_05276	MGG_07007	2.877	yeast	0.24532	0.12242	-
MGG_00518	MGG_07121	2.877	yeast	0.01842	0.50178	-
MGG_07137	MGG_08144	2.877	yeast	0.21704	-	-
MGG_04506	MGG_08744	2.877	yeast	-	0.58412	-
MGG_03860	MGG_08108	2.877	yeast	0.29372	0.03191	-
MGG_00560	MGG_06261	2.877	yeast	0.7345	0.66541	-
MGG_01907	MGG_03700	2.877	human	0.7345	0.0359	-
MGG_01292	MGG_08908	2.878	yeast	-	0.00408	-
MGG_07060	MGG_08654	2.878	yeast	-	0.35889	-
MGG_07007	MGG_09519	2.878	yeast	-	0.15103	-
MGG_10195	MGG_10820	2.878	yeast	-	0.24047	-
MGG_05212	MGG_06742	2.878	yeast	-	0.33335	-
MGG_07384	MGG_08689	2.878	elegans	0.21704	0.32559	-
MGG_08731	MGG_10494	2.878	yeast	-	0.3872	-
MGG_00362	MGG_03860	2.878	yeast	0.17412	0.81988	-
MGG_06722	MGG_06951	2.879	yeast	0.29372	0.16343	-
MGG_04422	MGG_10633	2.879	yeast	-	0.78859	-
MGG_01837	MGG_07280	2.879	yeast	0.29372	0.401	-
MGG_04331	MGG_07224	2.879	yeast	-	0.09343	-
MGG_05639	MGG_09555	2.879	yeast	0.05802	0.59541	-
MGG_02829	MGG_07119	2.879	yeast	0.04662	0.67308	-
MGG_01157	MGG_07136	2.879	fly	-	0.43354	-
MGG_01759	MGG_12157	2.879	human	0.00049	0.12815	-
MGG_04160	MGG_06400	2.879	yeast	-	0.71297	-
MGG_02971	MGG_10690	2.879	yeast	-	0.03046	-
MGG_01351	MGG_02829	2.879	yeast	0.03763	0.82774	-
MGG_03185	MGG_09804	2.879	fly	-	0.07766	-
MGG_01512	MGG_05151	2.879	human	0.7345	0.20714	-
MGG_03668	MGG_10698	2.879	yeast	0.24532	0.16255	-
MGG_03696	MGG_08866	2.879	human	0.17412	0.09945	-
MGG_03217	MGG_06318	2.879	yeast	0.57259	0.57547	-
MGG_04686	MGG_12396	2.879	yeast	-	-	-
MGG_07060	MGG_13221	2.879	yeast	0.57259	-	-
MGG_01380	MGG_07031	2.879	yeast	0.0296	0.02439	-
MGG_01512	MGG_03958	2.88	yeast	0.00236	0.05518	-
MGG_00223	MGG_00223	2.88	ecoli	-	-	-
MGG_01078	MGG_03270	2.88	yeast	0.00476	0.00258	-
MGG_01822	MGG_06561	2.88	elegans	0.29372	0.94797	-
MGG_06346	MGG_11063	2.88	yeast	0.03763	0.32782	-
MGG_02804	MGG_05615	2.88	yeast	0.34874	0.31903	-
MGG_00446	MGG_01108	2.88	yeast	-	0.13901	-
MGG_01183	MGG_02460	2.88	yeast	0.01842	0.91882	-
MGG_04668	MGG_06894	2.88	yeast	-	0.98231	-
MGG_03226	MGG_07060	2.88	yeast	0.34874	0.13642	-
MGG_04802	MGG_04802	2.88	yeast	-	-	PF00400 PF00400
MGG_01282	MGG_02770	2.88	fly	0.40374	0.02621	-
MGG_03165	MGG_06757	2.88	ecoli	0.21704	0.14759	-
MGG_02608	MGG_06318	2.88	yeast	-	0.6756	-
MGG_11408	MGG_13435	2.88	yeast	-	0.8043	-
MGG_01292	MGG_10835	2.88	yeast	-	0.06812	-
MGG_07213	MGG_08897	2.88	yeast	0.05802	0.82379	-
MGG_04617	MGG_08370	2.881	yeast	-	0.9374	-
MGG_07280	MGG_13469	2.881	yeast	0.29372	0.34436	-
MGG_03419	MGG_07007	2.881	yeast	0.24532	0.39292	-
MGG_04495	MGG_08585	2.881	yeast	0.10784	0.50423	-
MGG_07060	MGG_08976	2.881	yeast	-	0.27416	-
MGG_04143	MGG_07137	2.881	yeast	0.24532	0.53469	-
MGG_06722	MGG_10490	2.881	yeast	0.46308	-	-
MGG_02158	MGG_06437	2.881	yeast	0.46308	0.84758	-
MGG_00970	MGG_05857	2.881	human	0.07262	0.81988	-
MGG_02730	MGG_03699	2.881	yeast	-	0.54817	-
MGG_07060	MGG_08907	2.881	yeast	0.7345	0.33335	-
MGG_03740	MGG_09300	2.881	human	0.01842	0.15282	-
MGG_03696	MGG_06884	2.881	human	0.7345	0.63853	-
MGG_01848	MGG_04988	2.881	yeast	0.13514	0.23845	-
MGG_06076	MGG_06894	2.881	yeast	0.13514	0.5151	-
MGG_00253	MGG_12911	2.881	yeast	0.10784	0.06547	-
MGG_01795	MGG_08689	2.881	human	0.00236	0.25768	PF00069 PF00069
MGG_04647	MGG_12760	2.881	yeast	0.29372	0.09945	-
MGG_03900	MGG_05370	2.881	yeast	0.7345	-	-
MGG_01804	MGG_05325	2.882	yeast	0.01244	0.00913	-
MGG_03911	MGG_07291	2.882	yeast	0.57259	0.39408	-
MGG_06896	MGG_13498	2.882	human	-	0.90433	-
MGG_03696	MGG_07727	2.882	human	0.13514	0.13311	-
MGG_01362	MGG_06492	2.882	yeast	0.24532	0.63087	-
MGG_08049	MGG_14293	2.882	yeast	0.01842	0.33335	-
MGG_06241	MGG_07137	2.882	yeast	0.24532	0.35101	-
MGG_04191	MGG_05193	2.882	ecoli	0.05802	0.29311	-
MGG_01581	MGG_04359	2.883	yeast	0.05802	0.77678	-
MGG_05089	MGG_06743	2.883	yeast	0.7345	0.03694	-
MGG_00923	MGG_02462	2.883	yeast	0.40374	0.38031	-
MGG_06446	MGG_09304	2.883	human	0.7345	0.15193	-
MGG_04496	MGG_11387	2.883	yeast	0.17412	0.1946	-
MGG_01087	MGG_06154	2.883	yeast	0.34874	0.62073	-
MGG_03173	MGG_06294	2.883	yeast	0.46308	0.97966	-
MGG_00960	MGG_10676	2.883	human	0.46308	0.66922	-
MGG_01207	MGG_06261	2.883	yeast	0.7345	0.65645	-
MGG_00739	MGG_00739	2.883	human	-	-	-
MGG_08980	MGG_13020	2.883	yeast	0.7345	-	-
MGG_04943	MGG_11354	2.883	yeast	-	-	-
MGG_00117	MGG_03696	2.883	human	0.24532	0.87923	-
MGG_01288	MGG_05936	2.883	fly	0.17412	0.89508	-
MGG_08646	MGG_09487	2.883	human	0.0246	0.18425	-
MGG_02634	MGG_07189	2.883	yeast	0.08816	0.37918	-
MGG_01087	MGG_11193	2.883	yeast	-	0.60671	-
MGG_09293	MGG_09487	2.883	human	0.0246	0.57054	-
MGG_01282	MGG_07133	2.883	yeast	0.10784	0.63601	PF00240 PF00627
MGG_07252	MGG_09208	2.883	human	0.7345	0.65254	-
MGG_04191	MGG_12537	2.883	ecoli	-	-	-
MGG_03270	MGG_03587	2.884	yeast	0.05802	0.50544	-
MGG_06014	MGG_10690	2.884	yeast	0.7345	0.36674	-
MGG_07727	MGG_11794	2.884	yeast	0.34874	0.77286	-
MGG_04696	MGG_11794	2.884	yeast	0.10784	-	-
MGG_02464	MGG_05189	2.884	yeast	0.21704	0.64745	-
MGG_01362	MGG_06261	2.884	yeast	0.7345	0.72344	-
MGG_07110	MGG_09502	2.884	yeast	-	0.70526	-
MGG_07060	MGG_10698	2.884	yeast	0.7345	0.18058	-
MGG_03317	MGG_05243	2.884	human	0.29372	0.08393	-
MGG_02829	MGG_04476	2.884	yeast	0.17412	0.10248	PF00069 PF00254
MGG_02442	MGG_04921	2.884	yeast	-	0.00615	-
MGG_03699	MGG_09574	2.884	yeast	0.34874	0.63601	-
MGG_01175	MGG_03960	2.884	human	0.0246	0.13726	-
MGG_01721	MGG_06318	2.884	yeast	-	0.53104	-
MGG_00189	MGG_14014	2.884	fly	0.08816	0.73645	-
MGG_02624	MGG_05753	2.884	yeast	0.24532	0.4407	-
MGG_05264	MGG_10192	2.885	human	0.57259	0.43116	-
MGG_00739	MGG_06313	2.885	yeast	0.10784	0.50054	-
MGG_00966	MGG_13023	2.885	yeast	0.24532	0.31028	-
MGG_00896	MGG_01362	2.885	yeast	0.21704	0.10793	-
MGG_03269	MGG_10565	2.885	yeast	0.7345	0.65127	-
MGG_01183	MGG_10382	2.885	yeast	0.01842	0.07154	-
MGG_01071	MGG_02476	2.885	yeast	0.40374	-	-
MGG_02608	MGG_03211	2.885	yeast	0.29372	0.31247	-
MGG_06185	MGG_06639	2.885	fly	0.21704	0.11109	-
MGG_04637	MGG_06318	2.885	yeast	-	0.56678	-
MGG_01236	MGG_09367	2.885	yeast	0.7345	0.81597	-
MGG_03205	MGG_08832	2.885	yeast	0.29372	0.73775	-
MGG_03184	MGG_08646	2.885	human	-	0.06155	-
MGG_04988	MGG_09891	2.885	yeast	0.07262	0.14156	-
MGG_01592	MGG_08585	2.885	yeast	0.34874	0.87794	-
MGG_06242	MGG_10633	2.885	yeast	0.05802	0.99281	-
MGG_00960	MGG_07176	2.885	human	0.46308	0.64619	-
MGG_07060	MGG_08860	2.885	yeast	0.57259	0.65003	-
MGG_04005	MGG_04637	2.885	yeast	0.7345	0.63087	-
MGG_01236	MGG_01362	2.886	yeast	0.57259	0.40671	-
MGG_02802	MGG_07201	2.886	yeast	-	0.24951	-
MGG_03165	MGG_06984	2.886	ecoli	0.34874	0.46929	-
MGG_01671	MGG_07048	2.886	yeast	0.17412	0.57301	-
MGG_00680	MGG_10195	2.886	yeast	0.34874	0.85805	-
MGG_00883	MGG_00883	2.886	yeast	-	-	PF00069 PF00069
MGG_08907	MGG_13498	2.886	yeast	-	0.04072	-
MGG_05243	MGG_08866	2.886	yeast	0.00874	0.8251	-
MGG_01848	MGG_06894	2.886	yeast	0.13514	0.32123	-
MGG_02806	MGG_06479	2.886	human	-	0.81857	-
MGG_00596	MGG_00685	2.886	yeast	0.34874	0.60797	-
MGG_00872	MGG_04191	2.886	ecoli	0.29372	0.0729	-
MGG_04351	MGG_07014	2.886	yeast	0.46308	0.7286	-
MGG_04191	MGG_13221	2.886	ecoli	0.0296	-	-
MGG_02804	MGG_07089	2.886	yeast	0.13514	0.05837	-
MGG_03860	MGG_10157	2.886	yeast	0.07262	0.42881	-
MGG_01637	MGG_07466	2.886	yeast	0.7345	0.47407	-
MGG_03139	MGG_03911	2.886	yeast	-	0.09714	-
MGG_06453	MGG_07014	2.886	yeast	0.46308	0.21489	-
MGG_00923	MGG_05375	2.886	yeast	-	0.99413	-
MGG_06686	MGG_10382	2.887	yeast	0.46308	0.06091	-
MGG_03205	MGG_06722	2.887	yeast	-	0.39523	-
MGG_06479	MGG_13185	2.887	yeast	0.29372	0.6975	-
MGG_05720	MGG_11708	2.887	fly	-	0.49209	-
MGG_03587	MGG_06049	2.887	yeast	-	0.23946	-
MGG_07060	MGG_07472	2.887	yeast	-	0.43836	-
MGG_01521	MGG_03087	2.887	yeast	0.13514	0.82907	-
MGG_02634	MGG_09346	2.887	yeast	0.10784	0.22558	-
MGG_03668	MGG_06376	2.887	yeast	0.40374	0.13061	-
MGG_04495	MGG_04699	2.887	yeast	0.21704	0.29418	-
MGG_05312	MGG_06392	2.887	yeast	0.46308	0.58288	-
MGG_06392	MGG_07176	2.887	yeast	0.7345	0.69496	-
MGG_03299	MGG_05320	2.888	yeast	-	0.92417	-
MGG_09173	MGG_09565	2.888	elegans	0.07262	0.95984	-
MGG_03877	MGG_04966	2.888	yeast	0.04662	0.94925	-
MGG_06785	MGG_07060	2.888	yeast	0.57259	0.83567	-
MGG_06358	MGG_10690	2.888	yeast	0.57259	0.68716	-
MGG_10828	MGG_13149	2.888	yeast	-	-	-
MGG_07518	MGG_12912	2.888	yeast	0.46308	0.54565	-
MGG_06368	MGG_07335	2.888	yeast	0.00874	0.05155	PF00069 PF00027
MGG_06884	MGG_07456	2.888	yeast	0.40374	0.92944	PF00036 PF00149
MGG_01207	MGG_03637	2.888	yeast	-	0.93207	-
MGG_01282	MGG_04506	2.889	human	-	0.30921	-
MGG_03600	MGG_05266	2.889	fly	0.29372	0.05581	-
MGG_01087	MGG_05136	2.889	yeast	0.7345	0.53469	-
MGG_04856	MGG_06209	2.889	yeast	0.29372	0.09869	-
MGG_05734	MGG_09284	2.889	yeast	0.10784	0.65897	-
MGG_04191	MGG_05367	2.889	ecoli	0.7345	0.81857	-
MGG_01592	MGG_06076	2.889	yeast	0.7345	0.58908	-
MGG_05107	MGG_09225	2.889	yeast	0.46308	0.6182	-
MGG_01282	MGG_14266	2.889	yeast	0.03763	0.47529	PF00240 PF00179
MGG_06063	MGG_10370	2.889	human	-	0.22756	-
MGG_00908	MGG_03512	2.889	yeast	0.13514	0.06947	-
MGG_02634	MGG_06669	2.889	human	0.46308	0.36674	-
MGG_01581	MGG_06274	2.889	yeast	0.01842	0.73383	-
MGG_03202	MGG_07526	2.889	yeast	0.05802	0.32559	-
MGG_01804	MGG_03265	2.889	yeast	0.01244	0.80038	-
MGG_02464	MGG_05096	2.889	yeast	0.57259	0.89373	-
MGG_09015	MGG_11702	2.889	yeast	0.34874	0.88323	-
MGG_03512	MGG_12925	2.889	yeast	0.13514	0.32893	-
MGG_04191	MGG_06408	2.889	ecoli	0.40374	0.35889	-
MGG_01165	MGG_04676	2.89	yeast	0.7345	0.16433	-
MGG_00481	MGG_02804	2.89	yeast	0.10784	0.18803	-
MGG_03668	MGG_04626	2.89	yeast	0.24532	0.87004	-
MGG_03293	MGG_07060	2.89	yeast	0.7345	0.66283	-
MGG_02467	MGG_06346	2.89	yeast	0.10784	0.71953	-
MGG_01279	MGG_03283	2.89	human	0.7345	0.45253	-
MGG_03388	MGG_09170	2.89	yeast	0.00236	0.03288	-
MGG_03517	MGG_03696	2.89	human	0.10784	0.35664	-
MGG_01268	MGG_09195	2.89	yeast	0.57259	0.13901	-
MGG_00359	MGG_07060	2.89	yeast	-	0.87923	-
MGG_01722	MGG_11497	2.89	yeast	0.57259	0.83436	-
MGG_07176	MGG_13499	2.89	yeast	-	0.95321	-
MGG_03900	MGG_06336	2.89	human	0.21704	-	-
MGG_01844	MGG_07280	2.89	yeast	-	0.59669	-
MGG_02842	MGG_10565	2.89	yeast	0.13514	0.04627	-
MGG_01513	MGG_04802	2.89	yeast	-	0.2731	-
MGG_07382	MGG_08097	2.89	yeast	0.46308	0.96249	-
MGG_07060	MGG_09279	2.89	yeast	0.7345	0.59669	-
MGG_11326	MGG_12839	2.89	yeast	0.7345	0.25461	-
MGG_06180	MGG_11387	2.891	yeast	0.7345	0.70526	-
MGG_00170	MGG_06462	2.891	yeast	-	0.44894	-
MGG_01804	MGG_09536	2.891	yeast	-	0.44775	-
MGG_02833	MGG_04143	2.891	yeast	0.7345	0.68849	-
MGG_00087	MGG_08867	2.892	yeast	0.00476	0.00004	-
MGG_01581	MGG_09881	2.892	yeast	0.04662	0.74431	-
MGG_03512	MGG_05477	2.892	yeast	0.13514	0.20037	-
MGG_01513	MGG_09208	2.892	yeast	0.46308	0.8489	-
MGG_04622	MGG_06099	2.892	yeast	0.57259	0.10099	-
MGG_09952	MGG_11805	2.892	yeast	0.57259	0.48609	-
MGG_08807	MGG_08807	2.892	ecoli	-	-	PF00271 PF00271
MGG_06049	MGG_12157	2.892	yeast	0.13514	0.66922	-
MGG_08866	MGG_10192	2.892	yeast	0.34874	0.73252	-
MGG_05098	MGG_09564	2.892	fly	0.40374	0.16611	-
MGG_06406	MGG_10195	2.892	yeast	-	0.63853	-
MGG_06376	MGG_07060	2.892	yeast	0.17412	0.31794	-
MGG_06180	MGG_10690	2.892	yeast	0.7345	0.13061	-
MGG_01592	MGG_02390	2.892	yeast	-	0.10953	-
MGG_01822	MGG_09565	2.892	human	0.00027	0.542	PF00069 PF00069
MGG_07124	MGG_08646	2.892	human	0.57259	0.3701	-
MGG_00685	MGG_08738	2.892	human	0.08816	0.53715	-
MGG_06951	MGG_09090	2.893	yeast	0.46308	0.3872	-
MGG_04179	MGG_12370	2.893	yeast	0.46308	0.00088	-
MGG_08851	MGG_09300	2.893	human	0.34874	0.73383	-
MGG_00355	MGG_03388	2.893	yeast	0.17412	0.33112	-
MGG_10677	MGG_11497	2.893	yeast	0.7345	0.08611	-
MGG_03233	MGG_11342	2.893	yeast	0.07262	0.76109	-
MGG_01380	MGG_05858	2.893	yeast	0.34874	0.20617	-
MGG_04053	MGG_06099	2.893	yeast	0.57259	0.08464	-
MGG_03266	MGG_07060	2.893	yeast	0.7345	0.4419	-
MGG_04602	MGG_07202	2.893	fly	0.40374	0.71168	-
MGG_03677	MGG_04877	2.893	yeast	-	0.53836	-
MGG_01551	MGG_06077	2.893	yeast	0.7345	0.4885	-
MGG_01362	MGG_06318	2.893	yeast	0.57259	0.63341	-
MGG_06063	MGG_06396	2.893	human	0.46308	0.32231	PF02854 PF02854
MGG_06650	MGG_08570	2.893	yeast	0.21704	0.53226	-
MGG_11805	MGG_12122	2.893	yeast	0.17412	-	-
MGG_02606	MGG_03185	2.893	yeast	0.00006	-	-
MGG_06925	MGG_08269	2.893	fly	0.04662	0.50054	-
MGG_05312	MGG_08087	2.893	yeast	0.03763	0.70907	-
MGG_07472	MGG_09565	2.893	elegans	-	0.88055	-
MGG_00365	MGG_00365	2.893	human	-	-	-
MGG_02730	MGG_06522	2.893	yeast	0.46308	0.70907	-
MGG_03879	MGG_05370	2.894	yeast	0.7345	0.46929	-
MGG_01702	MGG_03982	2.894	yeast	0.57259	-	-
MGG_11425	MGG_12122	2.894	yeast	0.7345	-	-
MGG_01380	MGG_03694	2.894	fly	-	0.18333	-
MGG_04637	MGG_09519	2.894	yeast	-	0.16433	-
MGG_03740	MGG_04885	2.894	human	0.00874	0.30268	-
MGG_10607	MGG_10607	2.894	ecoli	-	-	-
MGG_00596	MGG_11794	2.894	yeast	0.34874	0.19746	-
MGG_05155	MGG_10828	2.894	yeast	-	0.70273	-
MGG_03149	MGG_04617	2.894	yeast	0.29372	0.56678	-
MGG_02782	MGG_03185	2.894	human	0.17412	0.22464	-
MGG_03911	MGG_06270	2.894	yeast	0.7345	0.21104	-
MGG_01690	MGG_06941	2.894	yeast	0.21704	0.17604	PF00149 PF00515
MGG_07086	MGG_11430	2.894	yeast	0.46308	0.90166	-
MGG_07060	MGG_13641	2.894	yeast	-	0.5979	-
MGG_01757	MGG_07913	2.894	fly	0.03763	0.8489	-
MGG_09393	MGG_09393	2.894	ecoli	-	-	PF00749 PF03950
MGG_05671	MGG_09935	2.894	yeast	-	0.84367	-
MGG_01666	MGG_02476	2.894	yeast	0.17412	-	-
MGG_00631	MGG_12403	2.895	human	-	0.62835	-
MGG_03860	MGG_08977	2.895	yeast	0.57259	-	-
MGG_11794	MGG_12598	2.895	yeast	-	0.84099	-
MGG_04191	MGG_04236	2.895	ecoli	0.46308	0.5237	-
MGG_08636	MGG_10569	2.895	yeast	0.40374	0.96117	-
MGG_03549	MGG_05663	2.895	elegans	0.7345	0.49209	-
MGG_07518	MGG_10116	2.895	yeast	0.10784	0.04072	-
MGG_00667	MGG_01607	2.895	human	0.21704	0.26279	-
MGG_04008	MGG_04191	2.895	ecoli	0.21704	0.64104	-
MGG_01250	MGG_03185	2.895	yeast	0.00008	0.32341	-
MGG_03185	MGG_04772	2.895	yeast	0.00006	0.45969	-
MGG_08866	MGG_12268	2.895	yeast	0.08816	0.39292	-
MGG_03149	MGG_07332	2.895	yeast	0.57259	0.93207	-
MGG_03185	MGG_11251	2.895	yeast	-	-	-
MGG_06733	MGG_11350	2.895	fly	0.24532	0.87404	-
MGG_04191	MGG_12571	2.895	ecoli	0.46308	0.02949	-
MGG_03699	MGG_06190	2.895	yeast	0.34874	0.51632	-
MGG_03370	MGG_06951	2.895	yeast	-	0.47888	-
MGG_09756	MGG_11727	2.895	fly	0.57259	0.35889	-
MGG_04943	MGG_09458	2.895	yeast	0.08816	0.15103	-
MGG_06884	MGG_07745	2.895	yeast	-	0.6449	-
MGG_05869	MGG_09952	2.895	yeast	0.01478	0.09487	-
MGG_03173	MGG_04489	2.895	yeast	0.7345	0.09343	-
MGG_04943	MGG_08180	2.896	yeast	0.17412	0.53469	-
MGG_02460	MGG_05977	2.896	yeast	0.29372	0.60797	-
MGG_04067	MGG_04709	2.896	human	-	0.67815	-
MGG_07213	MGG_08649	2.896	yeast	0.40374	0.42418	-
MGG_03549	MGG_06743	2.896	fly	0.7345	0.59916	-
MGG_01123	MGG_02730	2.896	yeast	-	0.98887	-
MGG_03668	MGG_12123	2.896	yeast	0.7345	0.00408	-
MGG_01049	MGG_03185	2.896	ecoli	0.29372	0.10793	-
MGG_12894	MGG_12912	2.896	yeast	0.46308	-	-
MGG_01978	MGG_08866	2.897	yeast	0.00874	0.92679	-
MGG_04617	MGG_06420	2.897	yeast	-	0.87267	-
MGG_00960	MGG_04438	2.897	human	0.46308	0.3377	-
MGG_00256	MGG_05858	2.897	fly	-	0.20423	-
MGG_01549	MGG_01566	2.897	yeast	0.7345	0.17697	-
MGG_00604	MGG_09890	2.897	yeast	0.17412	0.55935	-
MGG_02568	MGG_05032	2.897	yeast	0.24532	0.74299	PF00179 PF00097
MGG_01661	MGG_03270	2.897	yeast	0.17412	0.86205	-
MGG_03879	MGG_06358	2.897	yeast	0.57259	0.65512	-
MGG_11450	MGG_11497	2.897	yeast	-	0.79386	-
MGG_02444	MGG_04719	2.897	human	0.40374	0.65645	-
MGG_01592	MGG_02462	2.897	yeast	0.34874	0.24653	-
MGG_01084	MGG_04966	2.897	ecoli	0.08816	0.19084	-
MGG_00841	MGG_07121	2.898	yeast	0.07262	0.76758	-
MGG_02507	MGG_08640	2.898	yeast	-	0.24248	-
MGG_01589	MGG_03185	2.898	yeast	0.08816	0.55813	-
MGG_06941	MGG_07440	2.898	human	0.7345	0.167	-
MGG_03486	MGG_12403	2.898	human	-	0.20813	-
MGG_06690	MGG_06690	2.898	yeast	-	-	-
MGG_00908	MGG_07031	2.898	yeast	0.01478	0.72472	-
MGG_05869	MGG_09208	2.898	yeast	0.00008	0.11428	-
MGG_05671	MGG_06211	2.898	fly	0.7345	0.58165	-
MGG_08087	MGG_09284	2.898	yeast	0.17412	0.56426	-
MGG_00341	MGG_05266	2.898	human	0.13514	0.01357	-
MGG_03086	MGG_09080	2.898	yeast	0.57259	0.12323	-
MGG_04995	MGG_08840	2.898	yeast	0.57259	0.00013	-
MGG_05999	MGG_07518	2.898	yeast	0.7345	0.01222	-
MGG_06318	MGG_06939	2.898	yeast	0.57259	0.89508	-
MGG_03265	MGG_03982	2.898	yeast	0.05802	-	-
MGG_00466	MGG_00960	2.898	human	0.34874	0.48129	-
MGG_05274	MGG_10325	2.899	human	0.00874	0.62835	-
MGG_04134	MGG_04191	2.899	ecoli	0.7345	0.24147	-
MGG_08190	MGG_09564	2.899	fly	0.13514	0.11269	-
MGG_06547	MGG_08162	2.899	ecoli	0.57259	0.10558	-
MGG_01540	MGG_03857	2.899	yeast	0.7345	0.29628	-
MGG_01892	MGG_02804	2.899	yeast	0.10784	0.37694	-
MGG_01468	MGG_04719	2.899	elegans	0.57259	0.78597	-
MGG_01282	MGG_01656	2.899	yeast	0.10784	0.82643	PF00240 PF00627
MGG_01566	MGG_06924	2.899	yeast	0.7345	0.09639	-
MGG_03668	MGG_06296	2.899	yeast	0.7345	0.0457	-
MGG_01284	MGG_07213	2.899	yeast	0.24532	0.42302	-
MGG_03149	MGG_06261	2.899	yeast	0.7345	0.48609	-
MGG_08840	MGG_11490	2.899	yeast	-	0.88848	-
MGG_08691	MGG_10607	2.899	yeast	0.07262	0.78859	-
MGG_01207	MGG_05099	2.899	yeast	0.24532	0.19084	-
MGG_01282	MGG_04081	2.899	yeast	0.10784	0.69238	PF00240 PF00179
MGG_07031	MGG_12925	2.899	yeast	0.01478	0.98231	-
MGG_08590	MGG_13535	2.899	yeast	0.00286	0.52493	-
MGG_06447	MGG_11350	2.9	human	0.10784	0.72729	-
MGG_03087	MGG_07466	2.9	yeast	0.0246	0.563	-
MGG_03313	MGG_04856	2.9	fly	0.57259	0.11833	-
MGG_00087	MGG_01183	2.9	yeast	0.01842	0.0001	-
MGG_03551	MGG_10607	2.9	ecoli	0.24532	0.00197	-
MGG_02842	MGG_07213	2.9	yeast	0.29372	0.02008	-
MGG_08866	MGG_09559	2.9	yeast	0.7345	0.0979	-
MGG_00463	MGG_12839	2.9	yeast	0.7345	0.69496	-
MGG_00170	MGG_02608	2.9	yeast	0.17412	0.35889	-
MGG_01121	MGG_02418	2.9	human	0.57259	0.38376	-
MGG_03291	MGG_10382	2.9	yeast	0.00578	0.15809	-
MGG_09304	MGG_11383	2.9	fly	0.7345	0.08756	-
MGG_04709	MGG_09213	2.9	human	0.7345	0.10873	-
MGG_01513	MGG_01513	2.9	human	-	-	-
MGG_07148	MGG_12122	2.9	yeast	0.17412	-	-
MGG_00307	MGG_10690	2.9	yeast	-	0.00666	-
MGG_00908	MGG_01807	2.9	yeast	0.29372	0.28358	-
MGG_02103	MGG_07060	2.901	yeast	0.21704	0.7781	-
MGG_07060	MGG_12123	2.901	yeast	0.7345	0.07015	-
MGG_01513	MGG_06941	2.901	yeast	0.40374	0.3388	-
MGG_04878	MGG_08878	2.901	human	0.00874	0.59415	-
MGG_00560	MGG_08840	2.901	yeast	0.46308	0.0031	-
MGG_00330	MGG_04506	2.901	yeast	0.0296	0.56926	-
MGG_05477	MGG_07031	2.901	yeast	0.01478	0.49446	-
MGG_02804	MGG_06735	2.901	yeast	0.17412	0.15633	-
MGG_00731	MGG_03064	2.901	yeast	-	0.56551	-
MGG_01521	MGG_06726	2.901	yeast	0.13514	0.22655	-
MGG_02927	MGG_09952	2.901	human	0.01478	0.53348	PF03810 PF00071
MGG_08129	MGG_13186	2.901	yeast	0.24532	0.3388	-
MGG_02625	MGG_07456	2.901	human	0.24532	-	-
MGG_01059	MGG_02608	2.901	yeast	0.17412	0.36449	-
MGG_07213	MGG_09367	2.901	yeast	0.34874	0.80038	-
MGG_03840	MGG_06511	2.901	human	0.34874	0.49209	PF00676 PF02780
MGG_02656	MGG_10157	2.901	human	0.7345	-	-
MGG_04628	MGG_05189	2.901	yeast	-	0.15103	-
MGG_01614	MGG_09300	2.901	human	0.05802	0.86205	-
MGG_11577	MGG_11794	2.901	yeast	0.7345	0.83966	-
MGG_12894	MGG_14095	2.901	fly	-	-	-
MGG_01521	MGG_03051	2.902	yeast	0.57259	0.75594	-
MGG_09828	MGG_13435	2.902	yeast	-	0.48609	-
MGG_01232	MGG_03185	2.902	yeast	0.00006	0.37694	-
MGG_03619	MGG_05734	2.902	yeast	0.7345	0.0354	-
MGG_01722	MGG_08178	2.902	yeast	0.13514	0.98231	-
MGG_09208	MGG_11279	2.902	yeast	0.00286	0.70273	-
MGG_00153	MGG_07007	2.902	yeast	0.13514	0.16881	-
MGG_07496	MGG_10607	2.902	yeast	0.7345	0.3701	-
MGG_03628	MGG_06318	2.902	yeast	-	0.47288	-
MGG_00908	MGG_06504	2.902	yeast	0.17412	0.21295	-
MGG_06099	MGG_09935	2.902	yeast	0.7345	0.93076	-
MGG_06208	MGG_07014	2.903	yeast	0.46308	0.56926	-
MGG_02491	MGG_03615	2.903	yeast	-	-	-
MGG_01790	MGG_05096	2.903	yeast	0.29372	0.48609	-
MGG_02418	MGG_03885	2.903	yeast	-	0.34104	-
MGG_07120	MGG_08808	2.903	yeast	-	0.4585	-
MGG_06470	MGG_06509	2.903	human	0.57259	0.18425	-
MGG_07014	MGG_07015	2.903	yeast	0.34874	0.52981	-
MGG_07084	MGG_12403	2.903	human	0.24532	0.47288	-
MGG_06561	MGG_09565	2.903	elegans	0.29372	0.11591	-
MGG_06728	MGG_12704	2.903	yeast	-	0.14156	-
MGG_03205	MGG_03370	2.903	yeast	0.34874	0.42649	-
MGG_09208	MGG_10185	2.903	human	0.0296	0.84627	-
MGG_01671	MGG_04467	2.903	yeast	0.24532	0.41369	-
MGG_03185	MGG_05249	2.903	ecoli	0.34874	0.21873	-
MGG_01344	MGG_02418	2.903	yeast	0.0296	0.65512	-
MGG_06522	MGG_12370	2.903	yeast	0.46308	0.00429	-
MGG_03210	MGG_06049	2.904	yeast	-	0.79386	-
MGG_03696	MGG_08343	2.904	human	0.13514	0.15809	-
MGG_01282	MGG_06372	2.904	fly	0.10784	0.70907	-
MGG_00685	MGG_04429	2.904	yeast	0.57259	0.92811	-
MGG_00251	MGG_01087	2.904	yeast	0.03763	0.39523	-
MGG_03165	MGG_07754	2.904	fly	0.34874	0.14156	-
MGG_06296	MGG_07060	2.904	yeast	0.7345	0.03094	-
MGG_00516	MGG_07060	2.904	yeast	0.7345	0.6756	-
MGG_04439	MGG_04856	2.904	yeast	0.10784	0.15103	-
MGG_01892	MGG_04943	2.904	yeast	0.57259	0.18239	-
MGG_05096	MGG_08129	2.904	yeast	0.46308	0.46681	-
MGG_00683	MGG_04885	2.904	yeast	0.17412	0.80168	-
MGG_04400	MGG_04862	2.904	yeast	0.29372	0.80691	-
MGG_03960	MGG_09547	2.904	human	0.17412	0.12815	-
MGG_00365	MGG_09565	2.904	yeast	0.0296	0.12078	-
MGG_07014	MGG_08115	2.904	yeast	0.7345	0.39292	-
MGG_05427	MGG_06100	2.904	human	0.7345	0.55565	-
MGG_04191	MGG_11543	2.905	ecoli	0.57259	0.22068	-
MGG_03696	MGG_07048	2.905	human	0.17412	0.44542	-
MGG_04191	MGG_04331	2.905	ecoli	-	0.0979	-
MGG_03696	MGG_09369	2.905	human	-	0.08111	-
MGG_01790	MGG_07280	2.905	yeast	0.46308	0.64872	-
MGG_01671	MGG_09195	2.905	yeast	0.21704	0.68204	-
MGG_01380	MGG_05370	2.905	human	0.05802	0.50906	-
MGG_00449	MGG_05282	2.905	yeast	0.07262	0.64234	-
MGG_03537	MGG_07048	2.905	human	0.0296	0.26179	-
MGG_00222	MGG_03724	2.905	human	0.7345	0.05644	-
MGG_02464	MGG_06318	2.905	yeast	-	0.54691	-
MGG_03537	MGG_06293	2.905	yeast	0.0246	0.60797	-
MGG_03299	MGG_10494	2.905	yeast	-	0.70399	-
MGG_01160	MGG_03537	2.905	yeast	-	0.48006	-
MGG_03551	MGG_03551	2.905	ecoli	-	-	PF07973 PF07973
MGG_03210	MGG_09195	2.905	yeast	0.01842	0.79647	-
MGG_01282	MGG_04585	2.905	yeast	0.29372	0.57301	-
MGG_04352	MGG_08731	2.905	yeast	0.57259	0.1852	-
MGG_01376	MGG_01822	2.905	yeast	0.04662	0.71037	-
MGG_01362	MGG_05933	2.905	yeast	0.24532	0.55066	-
MGG_02156	MGG_05189	2.906	yeast	-	0.56678	-
MGG_00731	MGG_06065	2.906	yeast	-	0.83831	-
MGG_01602	MGG_07915	2.906	yeast	0.17412	0.02902	-
MGG_04745	MGG_10690	2.906	yeast	-	0.00591	-
MGG_01282	MGG_05032	2.906	fly	0.29372	0.81597	-
MGG_01380	MGG_01656	2.906	yeast	0.05802	0.8502	-
MGG_03265	MGG_09505	2.906	yeast	-	0.18333	-
MGG_01087	MGG_07119	2.906	yeast	0.7345	0.19746	-
MGG_07145	MGG_09887	2.906	human	0.7345	0.74169	-
MGG_06470	MGG_13202	2.906	human	-	0.92944	-
MGG_05637	MGG_08097	2.906	yeast	0.7345	0.4885	-
MGG_06261	MGG_11350	2.906	yeast	0.7345	0.65512	-
MGG_04686	MGG_13493	2.906	yeast	0.08816	-	-
MGG_03270	MGG_04719	2.906	yeast	0.57259	0.98887	-
MGG_01087	MGG_01351	2.906	yeast	0.17412	0.22558	-
MGG_00466	MGG_03879	2.906	human	0.57259	0.05899	-
MGG_03645	MGG_05266	2.906	fly	-	0.53715	-
MGG_01123	MGG_12370	2.906	yeast	0.34874	0.00182	-
MGG_02156	MGG_13186	2.907	yeast	0.7345	0.20134	-
MGG_06962	MGG_07137	2.907	yeast	0.21704	0.18239	-
MGG_01292	MGG_04585	2.907	yeast	0.7345	0.37127	-
MGG_00466	MGG_00966	2.907	human	0.21704	0.5237	-
MGG_01351	MGG_08744	2.907	yeast	0.7345	0.08976	-
MGG_01362	MGG_05350	2.907	yeast	0.17412	0.35441	-
MGG_01549	MGG_09300	2.907	human	0.10784	0.09945	-
MGG_04890	MGG_06372	2.907	fly	0.7345	0.58785	-
MGG_09313	MGG_10522	2.907	yeast	0.29372	0.83567	-
MGG_03323	MGG_07468	2.907	yeast	0.7345	0.41487	-
MGG_03270	MGG_04470	2.907	yeast	0.00667	0.00033	-
MGG_00599	MGG_03668	2.907	yeast	0.46308	0.97706	-
MGG_00789	MGG_10195	2.907	yeast	0.7345	0.71953	-
MGG_03860	MGG_13474	2.907	yeast	0.34874	0.08181	-
MGG_06396	MGG_09505	2.907	yeast	0.21704	0.29738	-
MGG_05626	MGG_11497	2.908	yeast	0.34874	0.46443	PF00018 PF00018
MGG_03144	MGG_04145	2.908	yeast	0.24532	0.38606	-
MGG_04377	MGG_07176	2.908	yeast	0.24532	0.62324	PF00620 PF00071
MGG_03994	MGG_08643	2.908	fly	0.17412	0.04513	-
MGG_02460	MGG_05089	2.908	yeast	0.13514	0.4585	-
MGG_03202	MGG_09547	2.908	fly	0.21704	0.00913	-
MGG_02511	MGG_03459	2.908	yeast	0.34874	0.25565	-
MGG_01671	MGG_12631	2.908	yeast	0.46308	-	-
MGG_08840	MGG_09195	2.908	yeast	0.57259	0.01003	-
MGG_04628	MGG_07280	2.908	yeast	-	0.07974	-
MGG_03388	MGG_05587	2.908	fly	0.7345	0.21489	-
MGG_05857	MGG_07203	2.908	yeast	-	0.71691	-
MGG_00685	MGG_04719	2.908	yeast	0.57259	0.7794	-
MGG_00926	MGG_04926	2.908	yeast	-	0.89642	-
MGG_00355	MGG_02634	2.909	yeast	0.57259	0.46805	-
MGG_04719	MGG_06049	2.909	yeast	0.7345	0.54565	-
MGG_01160	MGG_04895	2.909	yeast	-	0.02529	-
MGG_01988	MGG_09917	2.909	yeast	0.29372	0.39875	-
MGG_00682	MGG_10941	2.909	yeast	-	0.59541	-
MGG_05651	MGG_06380	2.909	yeast	0.57259	0.54324	-
MGG_07008	MGG_07030	2.909	yeast	0.01842	0.01032	-
MGG_08903	MGG_09313	2.909	yeast	-	0.57301	-
MGG_04895	MGG_06293	2.909	yeast	0.13514	0.01845	-
MGG_01816	MGG_07468	2.909	yeast	0.13514	0.15809	-
MGG_09565	MGG_09565	2.91	human	-	-	PF00069 PF00069
MGG_03185	MGG_06984	2.91	ecoli	0.10784	0.6182	-
MGG_02514	MGG_03587	2.91	yeast	0.7345	0.45132	-
MGG_03696	MGG_06462	2.91	yeast	0.7345	0.46207	-
MGG_02156	MGG_05096	2.91	yeast	0.57259	0.73513	-
MGG_02695	MGG_08178	2.91	yeast	-	0.15193	-
MGG_05857	MGG_09902	2.91	fly	0.17412	0.53836	-
MGG_01818	MGG_01995	2.91	yeast	0.7345	0.8489	-
MGG_08162	MGG_11547	2.91	ecoli	0.24532	0.41016	-
MGG_00446	MGG_01292	2.91	yeast	-	0.54324	-
MGG_05155	MGG_11455	2.91	yeast	0.34874	0.49327	-
MGG_04993	MGG_10382	2.91	yeast	0.00476	0.04456	-
MGG_00739	MGG_01804	2.91	yeast	0.17412	0.22068	-
MGG_03215	MGG_06099	2.91	yeast	0.57259	0.48971	-
MGG_04191	MGG_04310	2.91	ecoli	0.21704	0.34989	-
MGG_05193	MGG_06459	2.91	ecoli	0.01478	0.51267	PF00004 PF07724
MGG_03699	MGG_06077	2.91	yeast	0.46308	0.49088	-
MGG_04470	MGG_06049	2.91	yeast	-	0.03338	-
MGG_03064	MGG_04647	2.91	yeast	0.40374	0.87004	-
MGG_00985	MGG_03699	2.91	yeast	-	0.03489	-
MGG_01100	MGG_06261	2.911	yeast	-	0.97966	-
MGG_01362	MGG_06569	2.911	yeast	0.57259	0.71561	-
MGG_05239	MGG_12329	2.911	human	-	-	-
MGG_05730	MGG_06396	2.911	yeast	0.29372	0.94009	-
MGG_04427	MGG_07190	2.911	human	0.00578	0.43836	-
MGG_03587	MGG_06392	2.911	yeast	-	0.48006	-
MGG_01153	MGG_06099	2.911	yeast	0.57259	0.167	-
MGG_00463	MGG_04719	2.911	fly	0.57259	0.38606	-
MGG_02656	MGG_06914	2.911	human	-	-	PF00454 PF00071
MGG_01078	MGG_01100	2.911	yeast	-	0.03388	-
MGG_06258	MGG_13498	2.911	yeast	0.00236	0.41249	-
MGG_09300	MGG_11196	2.911	human	0.04662	0.3701	-
MGG_03019	MGG_06459	2.911	ecoli	0.21704	0.50299	-
MGG_05239	MGG_12332	2.911	human	-	-	-
MGG_01123	MGG_05484	2.911	human	0.40374	0.75723	-
MGG_03860	MGG_04564	2.911	yeast	0.01039	0.02808	-
MGG_08570	MGG_11889	2.911	yeast	0.21704	0.30815	-
MGG_03840	MGG_10569	2.911	elegans	0.34874	0.36561	PF00676 PF02779
MGG_02949	MGG_06649	2.911	yeast	0.7345	0.62962	-
MGG_07189	MGG_09564	2.911	yeast	0.00067	0.04861	-
MGG_01671	MGG_05243	2.912	yeast	0.07262	0.65127	-
MGG_01344	MGG_01581	2.912	yeast	0.05802	0.52981	-
MGG_00843	MGG_05239	2.912	yeast	-	0.92944	-
MGG_07468	MGG_09846	2.912	yeast	-	0.1151	-
MGG_00599	MGG_07060	2.912	yeast	0.17412	0.40786	-
MGG_01592	MGG_07124	2.912	yeast	0.7345	0.90695	-
MGG_07384	MGG_13020	2.912	yeast	0.34874	-	-
MGG_01292	MGG_03556	2.912	yeast	-	0.00798	-
MGG_03958	MGG_09015	2.912	yeast	0.57259	0.10873	-
MGG_03510	MGG_06019	2.912	elegans	0.13514	0.8502	-
MGG_02674	MGG_12403	2.912	human	0.24532	0.09343	-
MGG_04034	MGG_11794	2.912	yeast	0.00161	0.42998	PF02826 PF02826
MGG_01362	MGG_07012	2.912	yeast	0.00236	0.27942	PF00069 PF00069
MGG_01671	MGG_11794	2.912	yeast	0.21704	0.73118	-
MGG_01826	MGG_05720	2.912	fly	0.00476	0.96515	-
MGG_06881	MGG_13528	2.912	yeast	0.29372	-	-
MGG_01596	MGG_11342	2.912	yeast	0.17412	0.93336	-
MGG_03372	MGG_06459	2.912	ecoli	0.07262	0.04861	-
MGG_00908	MGG_05858	2.912	yeast	0.17412	0.98758	-
MGG_02804	MGG_04764	2.912	yeast	0.40374	0.09053	-
MGG_03182	MGG_12925	2.912	yeast	0.07262	0.98231	-
MGG_03173	MGG_05057	2.913	yeast	0.21704	0.71037	-
MGG_01566	MGG_06462	2.913	yeast	-	0.03191	-
MGG_04993	MGG_04993	2.913	human	-	-	PF00271 PF00271
MGG_04856	MGG_11427	2.913	elegans	0.01478	0.30706	-
MGG_07086	MGG_08087	2.913	yeast	0.00001	0.06219	-
MGG_06313	MGG_06733	2.913	yeast	0.24532	0.83699	-
MGG_00383	MGG_02608	2.913	fly	-	0.72214	-
MGG_02622	MGG_02829	2.913	yeast	0.46308	0.08976	-
MGG_04549	MGG_04549	2.913	human	-	-	PF03372 PF03372
MGG_02540	MGG_02540	2.914	human	-	-	PF00441 PF00441
MGG_12119	MGG_12403	2.914	human	0.46308	-	-
MGG_05999	MGG_06522	2.914	yeast	0.17412	0.00973	-
MGG_06726	MGG_07466	2.914	yeast	0.0246	0.02855	-
MGG_11889	MGG_12918	2.914	human	-	0.01807	-
MGG_03696	MGG_11344	2.914	human	0.24532	0.6756	-
MGG_01027	MGG_01581	2.914	human	0.17412	0.66156	-
MGG_03860	MGG_08844	2.914	yeast	0.34874	0.66922	-
MGG_06470	MGG_06909	2.914	human	0.03763	0.65897	-
MGG_03165	MGG_03187	2.914	ecoli	0.17412	0.17604	-
MGG_00221	MGG_09208	2.914	human	0.03763	0.97043	-
MGG_03488	MGG_09300	2.914	human	0.04662	0.8859	-
MGG_00073	MGG_03537	2.914	yeast	-	0.8924	-
MGG_05019	MGG_11426	2.915	human	0.07262	0.94667	-
MGG_01320	MGG_01320	2.915	human	-	-	PF01704 PF01704
MGG_05477	MGG_05858	2.915	yeast	0.17412	0.97438	-
MGG_02634	MGG_09294	2.915	human	0.10784	0.34215	-
MGG_06847	MGG_12894	2.915	fly	0.29372	-	-
MGG_01895	MGG_04191	2.915	ecoli	0.46308	0.23743	-
MGG_08643	MGG_13154	2.915	yeast	0.24532	0.19746	-
MGG_01183	MGG_08866	2.915	yeast	0.7345	0.01499	-
MGG_09346	MGG_09564	2.915	yeast	0.0296	0.01649	-
MGG_06209	MGG_09291	2.915	yeast	-	0.91218	-
MGG_12403	MGG_13765	2.915	human	0.57259	0.48971	-
MGG_06522	MGG_08907	2.915	yeast	0.46308	0.01499	-
MGG_05098	MGG_11794	2.915	yeast	0.29372	0.46681	-
MGG_05720	MGG_06457	2.915	yeast	0.00286	0.91218	-
MGG_03520	MGG_07136	2.915	yeast	0.7345	0.00197	-
MGG_05489	MGG_11497	2.916	yeast	-	0.14671	-
MGG_03860	MGG_05074	2.916	yeast	0.24532	0.27627	-
MGG_01671	MGG_10192	2.916	yeast	0.29372	0.53592	-
MGG_03205	MGG_03759	2.916	yeast	0.29372	0.99676	-
MGG_01344	MGG_07545	2.916	yeast	0.34874	0.10636	-
MGG_03529	MGG_05211	2.916	yeast	0.46308	0.40671	-
MGG_00171	MGG_12335	2.916	yeast	0.7345	0.17697	-
MGG_00482	MGG_01292	2.916	yeast	-	0.01222	-
MGG_08829	MGG_08829	2.916	yeast	-	-	PF00400 PF00400
MGG_00378	MGG_06650	2.917	yeast	0.7345	0.29203	-
MGG_08744	MGG_09284	2.917	yeast	0.7345	0.39757	-
MGG_01292	MGG_06322	2.917	yeast	-	0.12898	-
MGG_00482	MGG_06346	2.917	yeast	-	0.52615	-
MGG_05136	MGG_07456	2.917	fly	0.7345	0.00061	-
MGG_07137	MGG_12855	2.917	yeast	0.46308	0.43472	-
MGG_04156	MGG_04156	2.917	yeast	-	-	PF00155 PF00155
MGG_03225	MGG_09917	2.917	yeast	0.17412	0.06613	-
MGG_04551	MGG_06099	2.918	yeast	0.57259	0.03964	-
MGG_05284	MGG_07284	2.918	yeast	0.29372	0.75723	-
MGG_01907	MGG_05956	2.918	yeast	0.7345	0.13726	-
MGG_00506	MGG_02802	2.918	yeast	-	0.80562	-
MGG_06951	MGG_10490	2.918	yeast	0.07262	-	-
MGG_01183	MGG_12899	2.918	yeast	0.40374	0.24147	PF00533 PF00533
MGG_10596	MGG_12157	2.918	yeast	0.04662	0.37471	-
MGG_04433	MGG_06250	2.918	yeast	-	0.53348	-
MGG_02634	MGG_07035	2.918	human	0.21704	0.48369	-
MGG_06657	MGG_11727	2.918	fly	0.57259	0.1852	-
MGG_01067	MGG_03299	2.918	yeast	0.29372	0.60924	-
MGG_00908	MGG_06019	2.918	yeast	0.07262	0.05518	-
MGG_02674	MGG_11426	2.918	human	0.0296	0.0883	-
MGG_03947	MGG_04716	2.918	yeast	0.21704	0.68849	-
MGG_06099	MGG_09284	2.918	yeast	0.57259	0.88718	-
MGG_01721	MGG_01721	2.918	yeast	-	-	-
MGG_01434	MGG_05089	2.918	yeast	0.7345	0.76495	-
MGG_00383	MGG_00383	2.918	ecoli	-	-	-
MGG_01380	MGG_05587	2.918	fly	0.7345	0.42765	-
MGG_01165	MGG_07151	2.918	yeast	0.7345	0.1216	-
MGG_06380	MGG_09275	2.918	yeast	0.46308	0.32893	-
MGG_07145	MGG_13435	2.919	yeast	0.57259	0.86468	PF00888 PF00646
MGG_04637	MGG_04637	2.919	yeast	-	-	PF00782 PF00782
MGG_02970	MGG_08744	2.919	yeast	-	0.43354	-
MGG_01561	MGG_10382	2.919	yeast	0.04662	0.57177	-
MGG_08063	MGG_09952	2.919	fly	0.57259	0.6898	-
MGG_07136	MGG_09256	2.919	yeast	0.7345	0.13814	-
MGG_03086	MGG_04495	2.919	yeast	-	0.84496	-
MGG_03869	MGG_06099	2.919	human	0.7345	0.48732	-
MGG_04045	MGG_11419	2.92	yeast	-	0.99544	-
MGG_02486	MGG_03696	2.92	yeast	0.08816	0.28994	-
MGG_04943	MGG_08104	2.92	yeast	0.13514	0.63853	-
MGG_03270	MGG_04995	2.92	yeast	0.00024	0.00078	-
MGG_07121	MGG_08738	2.92	human	0.00667	0.7286	-
MGG_01046	MGG_01907	2.92	yeast	0.7345	0.4885	-
MGG_00164	MGG_12335	2.92	yeast	0.7345	0.45373	-
MGG_01205	MGG_01362	2.92	yeast	0.10784	0.59037	-
MGG_06129	MGG_07087	2.92	fly	0.05802	0.2168	-
MGG_01592	MGG_13245	2.92	yeast	0.46308	0.47048	-
MGG_00926	MGG_06569	2.92	yeast	0.24532	0.81988	-
MGG_00166	MGG_05239	2.92	yeast	0.7345	0.90563	-
MGG_04508	MGG_07174	2.92	yeast	-	0.39985	-
MGG_01050	MGG_06209	2.92	yeast	0.24532	0.47407	-
MGG_01049	MGG_07060	2.92	yeast	0.7345	0.71824	-
MGG_10490	MGG_11279	2.92	yeast	0.24532	-	-
MGG_08087	MGG_12157	2.921	yeast	0.00874	0.51755	-
MGG_07060	MGG_07330	2.921	yeast	-	0.401	-
MGG_00896	MGG_06063	2.921	human	0.57259	0.91882	-
MGG_00455	MGG_01282	2.921	yeast	0.7345	0.24047	-
MGG_00682	MGG_03641	2.921	human	0.7345	0.63087	-
MGG_06276	MGG_09208	2.921	yeast	-	0.83436	-
MGG_03700	MGG_03982	2.921	yeast	0.10784	-	-
MGG_02506	MGG_02949	2.921	yeast	-	0.13145	-
MGG_08975	MGG_09205	2.921	yeast	0.57259	0.05458	-
MGG_03696	MGG_06896	2.921	human	0.7345	0.18058	-
MGG_03185	MGG_04135	2.921	yeast	0.00008	0.11672	-
MGG_01716	MGG_04191	2.921	ecoli	0.04662	0.70778	-
MGG_08649	MGG_08649	2.921	yeast	-	-	PF00348 PF00348
MGG_00518	MGG_05857	2.921	human	0.04662	0.74037	-
MGG_02802	MGG_03982	2.921	yeast	0.7345	-	-
MGG_01592	MGG_02843	2.922	yeast	-	0.12815	-
MGG_05096	MGG_11062	2.922	yeast	0.46308	0.45014	-
MGG_03668	MGG_08622	2.922	yeast	0.13514	-	-
MGG_03195	MGG_07316	2.922	yeast	0.08816	0.32231	-
MGG_02955	MGG_07121	2.922	yeast	0.05802	0.39641	-
MGG_01521	MGG_04156	2.922	yeast	0.7345	0.44542	-
MGG_01290	MGG_07060	2.922	yeast	0.7345	0.86602	-
MGG_01282	MGG_04651	2.922	yeast	0.7345	0.4561	-
MGG_03641	MGG_13221	2.922	human	0.07262	-	-
MGG_01671	MGG_01978	2.922	yeast	0.21704	0.43472	-
MGG_06292	MGG_06941	2.922	human	0.7345	0.96645	PF00515 PF00149
MGG_06884	MGG_08623	2.922	yeast	0.34874	0.04802	-
MGG_01582	MGG_06077	2.922	yeast	0.46308	0.32231	-
MGG_00188	MGG_08840	2.922	yeast	0.57259	0.00615	-
MGG_00355	MGG_01592	2.923	yeast	0.34874	0.42302	-
MGG_03649	MGG_10195	2.923	yeast	0.7345	0.78727	-
MGG_06343	MGG_06650	2.923	human	0.04662	0.58288	-
MGG_04083	MGG_07014	2.923	yeast	0.21704	0.32559	-
MGG_00256	MGG_07176	2.923	yeast	0.57259	0.14156	-
MGG_10192	MGG_13200	2.923	yeast	0.34874	0.03804	-
MGG_00067	MGG_02804	2.923	yeast	0.13514	0.86337	-
MGG_04862	MGG_05817	2.923	yeast	0.7345	0.9519	-
MGG_04995	MGG_06049	2.923	yeast	0.46308	0.03288	-
MGG_09004	MGG_11491	2.923	yeast	0.7345	0.65003	-
MGG_00908	MGG_00968	2.923	yeast	0.10784	0.79386	-
MGG_08079	MGG_09313	2.923	yeast	0.03763	0.84758	-
MGG_02730	MGG_09313	2.923	yeast	-	0.18989	-
MGG_03670	MGG_09519	2.923	yeast	-	0.8502	-
MGG_00087	MGG_04993	2.923	yeast	0.01842	0.00212	-
MGG_06472	MGG_12335	2.923	yeast	0.57259	0.17697	-
MGG_03641	MGG_05019	2.923	human	0.13514	0.94535	-
MGG_00604	MGG_04185	2.923	yeast	0.01244	0.66922	-
MGG_03824	MGG_05239	2.923	yeast	0.57259	0.42184	-
MGG_03173	MGG_05651	2.924	yeast	0.40374	0.09417	-
MGG_01979	MGG_06263	2.924	yeast	-	0.69238	-
MGG_05282	MGG_06459	2.924	ecoli	0.21704	0.42418	-
MGG_07213	MGG_12574	2.924	yeast	-	-	-
MGG_05626	MGG_12839	2.924	yeast	-	0.88055	-
MGG_10157	MGG_11889	2.924	yeast	0.29372	0.85151	-
MGG_01212	MGG_03185	2.924	yeast	0.34874	0.66414	-
MGG_02842	MGG_04637	2.924	yeast	0.21704	0.49327	-
MGG_03607	MGG_11597	2.924	ecoli	0.40374	0.8489	-
MGG_03203	MGG_09898	2.924	yeast	0.29372	-	-
MGG_01581	MGG_03512	2.924	yeast	0.13514	0.26795	-
MGG_01535	MGG_07060	2.924	yeast	0.57259	0.6975	-
MGG_01380	MGG_04506	2.924	yeast	0.34874	0.61313	-
MGG_04686	MGG_06077	2.924	yeast	0.46308	-	-
MGG_01765	MGG_03155	2.924	fly	-	0.62324	-
MGG_04191	MGG_08622	2.924	ecoli	0.0296	-	-
MGG_01581	MGG_05617	2.925	yeast	0.17412	0.44423	-
MGG_02511	MGG_12767	2.925	ecoli	0.34874	0.54445	-
MGG_07201	MGG_09208	2.925	yeast	0.13514	0.3466	-
MGG_00908	MGG_01656	2.925	yeast	0.05802	0.92417	-
MGG_01076	MGG_01671	2.925	yeast	0.34874	0.4849	-
MGG_09284	MGG_13176	2.925	yeast	0.24532	0.86068	-
MGG_03947	MGG_04827	2.925	yeast	0.10784	0.6347	-
MGG_01656	MGG_12925	2.925	yeast	0.05802	0.6347	-
MGG_07136	MGG_12370	2.925	yeast	0.57259	0.00913	-
MGG_06099	MGG_07727	2.926	yeast	0.57259	0.02621	-
MGG_03388	MGG_08693	2.926	yeast	0.7345	0.17878	-
MGG_01359	MGG_02624	2.926	yeast	0.7345	0.45373	-
MGG_03173	MGG_06218	2.926	yeast	0.57259	0.76889	-
MGG_07546	MGG_10490	2.926	yeast	-	-	-
MGG_03270	MGG_03696	2.926	yeast	0.24532	0.12487	-
MGG_04943	MGG_06482	2.926	yeast	0.00236	0.8911	PF00069 PF00069
MGG_02465	MGG_06722	2.926	yeast	0.21704	0.31028	-
MGG_07060	MGG_08622	2.926	yeast	0.57259	-	-
MGG_01540	MGG_03310	2.926	yeast	0.7345	0.16255	-
MGG_00175	MGG_07323	2.926	yeast	0.24532	0.55317	-
MGG_11278	MGG_11889	2.926	human	-	0.34877	-
MGG_00040	MGG_03911	2.926	yeast	-	0.19555	-
MGG_01978	MGG_04719	2.926	yeast	0.57259	0.02351	-
MGG_03310	MGG_09916	2.926	human	0.40374	0.87533	-
MGG_01819	MGG_12571	2.926	ecoli	0.57259	0.35328	-
MGG_05857	MGG_09886	2.926	human	0.03763	0.83172	-
MGG_03982	MGG_11773	2.926	yeast	0.10784	-	-
MGG_01819	MGG_04236	2.926	ecoli	0.57259	0.20813	-
MGG_01282	MGG_01318	2.927	yeast	0.10784	0.36001	PF00240 PF00627
MGG_06099	MGG_08343	2.927	yeast	0.57259	0.00719	-
MGG_01671	MGG_04719	2.927	human	0.24532	0.47288	-
MGG_01592	MGG_12308	2.927	yeast	0.24532	0.83966	-
MGG_00463	MGG_01084	2.927	fly	0.10784	0.82379	-
MGG_01581	MGG_03238	2.927	fly	0.7345	0.88458	-
MGG_04047	MGG_07174	2.927	yeast	-	0.15721	-
MGG_03841	MGG_04862	2.927	yeast	0.34874	-	-
MGG_06462	MGG_12268	2.927	yeast	-	0.31138	-
MGG_06639	MGG_13245	2.927	human	0.21704	0.5286	-
MGG_07213	MGG_13499	2.927	yeast	-	0.21583	-
MGG_00383	MGG_08190	2.927	fly	0.21704	0.51881	-
MGG_07148	MGG_07148	2.927	human	-	-	-
MGG_01581	MGG_01614	2.927	yeast	0.05802	0.71037	-
MGG_05857	MGG_06004	2.927	human	0.03763	0.25055	-
MGG_05536	MGG_06470	2.927	human	0.57259	-	-
MGG_01666	MGG_03388	2.927	yeast	-	0.29311	-
MGG_04719	MGG_06500	2.927	yeast	-	0.6975	-
MGG_03299	MGG_08746	2.927	yeast	0.21704	0.75852	-
MGG_01046	MGG_04585	2.927	yeast	0.17412	0.39985	-
MGG_03226	MGG_05239	2.927	yeast	0.7345	0.77419	-
MGG_00354	MGG_05155	2.927	yeast	0.21704	0.46681	-
MGG_05096	MGG_08731	2.927	yeast	0.46308	0.33224	-
MGG_01344	MGG_07120	2.927	yeast	0.7345	0.44775	-
MGG_09846	MGG_12925	2.928	yeast	0.7345	0.59037	-
MGG_07060	MGG_10149	2.928	yeast	-	0.55066	-
MGG_04617	MGG_07137	2.928	yeast	0.46308	0.67308	-
MGG_04478	MGG_04478	2.928	human	-	-	PF00307 PF00307
MGG_06936	MGG_07518	2.928	human	0.05802	0.65771	-
MGG_01362	MGG_09930	2.928	yeast	0.17412	0.92811	-
MGG_01566	MGG_11497	2.928	yeast	-	0.2475	-
MGG_01590	MGG_03549	2.928	elegans	-	0.00692	-
MGG_09557	MGG_11350	2.928	yeast	0.03763	0.27731	-
MGG_05096	MGG_07434	2.928	yeast	0.46308	0.31355	-
MGG_01656	MGG_05477	2.928	yeast	0.05802	0.70778	-
MGG_06063	MGG_09886	2.928	human	0.21704	0.91088	-
MGG_04686	MGG_08844	2.928	yeast	0.17412	-	-
MGG_04191	MGG_07730	2.928	fly	0.40374	0.95587	-
MGG_05637	MGG_05671	2.928	yeast	-	0.4585	-
MGG_06099	MGG_07332	2.928	yeast	0.34874	0.51267	-
MGG_07525	MGG_08866	2.928	yeast	0.7345	0.00942	-
MGG_07312	MGG_11497	2.929	yeast	0.46308	0.54324	-
MGG_07718	MGG_10382	2.929	yeast	0.57259	0.08611	-
MGG_03668	MGG_10854	2.929	yeast	0.34874	0.43836	-
MGG_07060	MGG_10052	2.929	yeast	-	0.43234	-
MGG_03488	MGG_08646	2.929	human	0.04662	0.12242	-
MGG_09564	MGG_11350	2.929	fly	0.34874	0.21489	-
MGG_05528	MGG_09493	2.929	human	0.29372	0.89508	-
MGG_02460	MGG_10195	2.929	yeast	-	0.90036	-
MGG_06318	MGG_10334	2.929	yeast	0.7345	0.56926	-
MGG_02656	MGG_03729	2.929	human	0.40374	-	-
MGG_01292	MGG_13803	2.929	yeast	-	0.02395	-
MGG_04529	MGG_06099	2.929	yeast	0.13514	0.05337	-
MGG_03488	MGG_09293	2.929	human	0.04662	0.72214	-
MGG_04660	MGG_06420	2.929	yeast	0.00236	0.3701	PF00069 PF00069
MGG_07280	MGG_08731	2.929	yeast	0.46308	0.88055	-
MGG_01596	MGG_11387	2.929	yeast	0.05802	0.76495	-
MGG_03270	MGG_09195	2.93	yeast	0.00286	0.00692	-
MGG_03577	MGG_13498	2.93	yeast	0.03763	0.92014	-
MGG_09208	MGG_12574	2.93	yeast	-	-	-
MGG_02829	MGG_06569	2.93	yeast	0.57259	0.19939	-
MGG_00378	MGG_07120	2.93	yeast	-	0.87794	-
MGG_03668	MGG_07048	2.93	human	0.01039	0.12242	-
MGG_04988	MGG_11063	2.93	yeast	0.0296	0.83172	-
MGG_04908	MGG_06894	2.93	yeast	0.7345	0.0688	-
MGG_03233	MGG_06361	2.931	fly	0.10784	0.11916	-
MGG_04331	MGG_06459	2.931	ecoli	-	0.53958	-
MGG_02511	MGG_03064	2.931	yeast	0.40374	0.60545	-
MGG_02464	MGG_08839	2.931	yeast	0.7345	0.77155	-
MGG_06274	MGG_07316	2.931	yeast	0.00759	0.19651	-
MGG_08860	MGG_12704	2.931	yeast	0.40374	0.72344	-
[truncated: 164,229 more chars]
